# Supplementary material for: Interface dominated cooperative nanoprecipitation in interstitial alloys
Source: Nat Commun. 2018 Oct 1;9:4017. doi: 10.1038/s41467-018-06474-w (PMC6167330; doi:10.1038/s41467-018-06474-w)
Supplement: Supplementary file 3 — Supplementary Data 1 [file 41467_2018_6474_MOESM3_ESM.cif]

#======================================================================

# CRYSTAL DATA

#----------------------------------------------------------------------

data_phase


_chemical_name_common                  'cementite nanoprecipitate'
_cell_length_a                         123.49134
_cell_length_b                         174.56837
_cell_length_c                         100.87758
_cell_angle_alpha                      90
_cell_angle_beta                       90
_cell_angle_gamma                      90
_space_group_name_H-M_alt              'P 1'
_space_group_IT_number                 1

loop_
_space_group_symop_operation_xyz
   'x, y, z'

loop_
   _atom_site_label
   _atom_site_occupancy
   _atom_site_fract_x
   _atom_site_fract_y
   _atom_site_fract_z
   _atom_site_adp_type
   _atom_site_B_iso_or_equiv
   _atom_site_type_symbol
   Fe1        1.0     0.006667      0.003333      0.009999     Biso  1.000000 Fe
   Fe2        1.0     0.013335      0.016668      0.009999     Biso  1.000000 Fe
   Fe3        1.0     0.026666      0.003334      0.009998     Biso  1.000000 Fe
   Fe4        1.0     0.020000      0.010000      0.029996     Biso  1.000000 Fe
   Fe5        1.0     0.000001      0.010000      0.029996     Biso  1.000000 Fe
   Fe6        1.0     0.033334      0.016668      0.009999     Biso  1.000000 Fe
   Fe7        1.0     0.039999      0.010000      0.029995     Biso  1.000000 Fe
   Fe8        1.0     0.046665      0.003334      0.009998     Biso  1.000000 Fe
   Fe9        1.0     0.053333      0.016668      0.009998     Biso  1.000000 Fe
   Fe10       1.0     0.066665      0.003334      0.009998     Biso  1.000000 Fe
   Fe11       1.0     0.073333      0.016668      0.009998     Biso  1.000000 Fe
   Fe12       1.0     0.079998      0.010001      0.029995     Biso  1.000000 Fe
   Fe13       1.0     0.059999      0.010001      0.029995     Biso  1.000000 Fe
   Fe14       1.0     0.086664      0.003334      0.009997     Biso  1.000000 Fe
   Fe15       1.0     0.093332      0.016668      0.009998     Biso  1.000000 Fe
   Fe16       1.0     0.106663      0.003334      0.009997     Biso  1.000000 Fe
   Fe17       1.0     0.099997      0.010000      0.029995     Biso  1.000000 Fe
   Fe18       1.0     0.113331      0.016667      0.009998     Biso  1.000000 Fe
   Fe19       1.0     0.119996      0.010000      0.029995     Biso  1.000000 Fe
   Fe20       1.0     0.126662      0.003333      0.009997     Biso  1.000000 Fe
   Fe21       1.0     0.133330      0.016666      0.009997     Biso  1.000000 Fe
   Fe22       1.0     0.146661      0.003332      0.009997     Biso  1.000000 Fe
   Fe23       1.0     0.153328      0.016665      0.009997     Biso  1.000000 Fe
   Fe24       1.0     0.159994      0.009998      0.029995     Biso  1.000000 Fe
   Fe25       1.0     0.139995      0.009999      0.029995     Biso  1.000000 Fe
   Fe26       1.0     0.166660      0.003331      0.009997     Biso  1.000000 Fe
   Fe27       1.0     0.173327      0.016663      0.009997     Biso  1.000000 Fe
   Fe28       1.0     0.186659      0.003329      0.009997     Biso  1.000000 Fe
   Fe29       1.0     0.193326      0.016661      0.009997     Biso  1.000000 Fe
   Fe30       1.0     0.179993      0.009996      0.029995     Biso  1.000000 Fe
   Fe31       1.0     0.199991      0.009994      0.029996     Biso  1.000000 Fe
   Fe32       1.0     0.206658      0.003327      0.009997     Biso  1.000000 Fe
   Fe33       1.0     0.213325      0.016659      0.009997     Biso  1.000000 Fe
   Fe34       1.0     0.219990      0.009992      0.029996     Biso  1.000000 Fe
   Fe35       1.0     0.226657      0.003326      0.009997     Biso  1.000000 Fe
   Fe36       1.0     0.233323      0.016656      0.009997     Biso  1.000000 Fe
   Fe37       1.0     0.239989      0.009990      0.029997     Biso  1.000000 Fe
   Fe38       1.0     0.246656      0.003324      0.009998     Biso  1.000000 Fe
   Fe39       1.0     0.026669      0.023334      0.029996     Biso  1.000000 Fe
   Fe40       1.0     0.013338      0.036668      0.029997     Biso  1.000000 Fe
   Fe41       1.0     0.006669      0.023334      0.029997     Biso  1.000000 Fe
   Fe42       1.0     0.000004      0.030001      0.010000     Biso  1.000000 Fe
   Fe43       1.0     0.020003      0.030002      0.010000     Biso  1.000000 Fe
   Fe44       1.0     0.033337      0.036669      0.029997     Biso  1.000000 Fe
   Fe45       1.0     0.053336      0.036669      0.029996     Biso  1.000000 Fe
   Fe46       1.0     0.046668      0.023335      0.029996     Biso  1.000000 Fe
   Fe47       1.0     0.040003      0.030002      0.009999     Biso  1.000000 Fe
   Fe48       1.0     0.073335      0.036669      0.029996     Biso  1.000000 Fe
   Fe49       1.0     0.066667      0.023335      0.029996     Biso  1.000000 Fe
   Fe50       1.0     0.060002      0.030002      0.009999     Biso  1.000000 Fe
   Fe51       1.0     0.080001      0.030002      0.009998     Biso  1.000000 Fe
   Fe52       1.0     0.106665      0.023334      0.029995     Biso  1.000000 Fe
   Fe53       1.0     0.093334      0.036669      0.029996     Biso  1.000000 Fe
   Fe54       1.0     0.086666      0.023335      0.029995     Biso  1.000000 Fe
   Fe55       1.0     0.100000      0.030002      0.009998     Biso  1.000000 Fe
   Fe56       1.0     0.113333      0.036668      0.029995     Biso  1.000000 Fe
   Fe57       1.0     0.133332      0.036667      0.029995     Biso  1.000000 Fe
   Fe58       1.0     0.126664      0.023333      0.029995     Biso  1.000000 Fe
   Fe59       1.0     0.119999      0.030001      0.009998     Biso  1.000000 Fe
   Fe60       1.0     0.153331      0.036665      0.029995     Biso  1.000000 Fe
   Fe61       1.0     0.146663      0.023332      0.029995     Biso  1.000000 Fe
   Fe62       1.0     0.139997      0.030000      0.009998     Biso  1.000000 Fe
   Fe63       1.0     0.166661      0.023330      0.029995     Biso  1.000000 Fe
   Fe64       1.0     0.159996      0.029998      0.009997     Biso  1.000000 Fe
   Fe65       1.0     0.193328      0.036661      0.029995     Biso  1.000000 Fe
   Fe66       1.0     0.186660      0.023328      0.029995     Biso  1.000000 Fe
   Fe67       1.0     0.173329      0.036663      0.029995     Biso  1.000000 Fe
   Fe68       1.0     0.179995      0.029996      0.009997     Biso  1.000000 Fe
   Fe69       1.0     0.213326      0.036657      0.029995     Biso  1.000000 Fe
   Fe70       1.0     0.206659      0.023326      0.029995     Biso  1.000000 Fe
   Fe71       1.0     0.199993      0.029993      0.009997     Biso  1.000000 Fe
   Fe72       1.0     0.219992      0.029990      0.009997     Biso  1.000000 Fe
   Fe73       1.0     0.233324      0.036654      0.029996     Biso  1.000000 Fe
   Fe74       1.0     0.226657      0.023323      0.029996     Biso  1.000000 Fe
   Fe75       1.0     0.246656      0.023320      0.029996     Biso  1.000000 Fe
   Fe76       1.0     0.239990      0.029987      0.009997     Biso  1.000000 Fe
   Fe77       1.0     0.006673      0.043336      0.010001     Biso  1.000000 Fe
   Fe78       1.0     0.013342      0.056670      0.010001     Biso  1.000000 Fe
   Fe79       1.0     0.026672      0.043336      0.010000     Biso  1.000000 Fe
   Fe80       1.0     0.020007      0.050002      0.029998     Biso  1.000000 Fe
   Fe81       1.0     0.000008      0.050002      0.029999     Biso  1.000000 Fe
   Fe82       1.0     0.033342      0.056670      0.010001     Biso  1.000000 Fe
   Fe83       1.0     0.040006      0.050003      0.029998     Biso  1.000000 Fe
   Fe84       1.0     0.046671      0.043336      0.010000     Biso  1.000000 Fe
   Fe85       1.0     0.053341      0.056671      0.010000     Biso  1.000000 Fe
   Fe86       1.0     0.066671      0.043337      0.009999     Biso  1.000000 Fe
   Fe87       1.0     0.073340      0.056671      0.010000     Biso  1.000000 Fe
   Fe88       1.0     0.080004      0.050003      0.029996     Biso  1.000000 Fe
   Fe89       1.0     0.060006      0.050003      0.029997     Biso  1.000000 Fe
   Fe90       1.0     0.086670      0.043336      0.009999     Biso  1.000000 Fe
   Fe91       1.0     0.093339      0.056671      0.009999     Biso  1.000000 Fe
   Fe92       1.0     0.106668      0.043336      0.009998     Biso  1.000000 Fe
   Fe93       1.0     0.100003      0.050003      0.029996     Biso  1.000000 Fe
   Fe94       1.0     0.113337      0.056670      0.009999     Biso  1.000000 Fe
   Fe95       1.0     0.120002      0.050002      0.029996     Biso  1.000000 Fe
   Fe96       1.0     0.126667      0.043335      0.009998     Biso  1.000000 Fe
   Fe97       1.0     0.133336      0.056669      0.009998     Biso  1.000000 Fe
   Fe98       1.0     0.146666      0.043333      0.009998     Biso  1.000000 Fe
   Fe99       1.0     0.153334      0.056667      0.009998     Biso  1.000000 Fe
   Fe100      1.0     0.159999      0.049999      0.029995     Biso  1.000000 Fe
   Fe101      1.0     0.140001      0.050000      0.029995     Biso  1.000000 Fe
   Fe102      1.0     0.166664      0.043331      0.009997     Biso  1.000000 Fe
   Fe103      1.0     0.173333      0.056664      0.009997     Biso  1.000000 Fe
   Fe104      1.0     0.186663      0.043329      0.009997     Biso  1.000000 Fe
   Fe105      1.0     0.193331      0.056661      0.009997     Biso  1.000000 Fe
   Fe106      1.0     0.179997      0.049996      0.029995     Biso  1.000000 Fe
   Fe107      1.0     0.199996      0.049993      0.029995     Biso  1.000000 Fe
   Fe108      1.0     0.206661      0.043325      0.009997     Biso  1.000000 Fe
   Fe109      1.0     0.213329      0.056658      0.009997     Biso  1.000000 Fe
   Fe110      1.0     0.219994      0.049989      0.029995     Biso  1.000000 Fe
   Fe111      1.0     0.226659      0.043322      0.009997     Biso  1.000000 Fe
   Fe112      1.0     0.233327      0.056653      0.009997     Biso  1.000000 Fe
   Fe113      1.0     0.239992      0.049985      0.029995     Biso  1.000000 Fe
   Fe114      1.0     0.246657      0.043317      0.009997     Biso  1.000000 Fe
   Fe115      1.0     0.026677      0.063336      0.029999     Biso  1.000000 Fe
   Fe116      1.0     0.013348      0.076669      0.030001     Biso  1.000000 Fe
   Fe117      1.0     0.006678      0.063336      0.030000     Biso  1.000000 Fe
   Fe118      1.0     0.000013      0.070003      0.010002     Biso  1.000000 Fe
   Fe119      1.0     0.020012      0.070004      0.010002     Biso  1.000000 Fe
   Fe120      1.0     0.033347      0.076670      0.030000     Biso  1.000000 Fe
   Fe121      1.0     0.053346      0.076671      0.029999     Biso  1.000000 Fe
   Fe122      1.0     0.046676      0.063337      0.029998     Biso  1.000000 Fe
   Fe123      1.0     0.040012      0.070004      0.010001     Biso  1.000000 Fe
   Fe124      1.0     0.073345      0.076671      0.029998     Biso  1.000000 Fe
   Fe125      1.0     0.066675      0.063337      0.029998     Biso  1.000000 Fe
   Fe126      1.0     0.060011      0.070005      0.010001     Biso  1.000000 Fe
   Fe127      1.0     0.080010      0.070005      0.010000     Biso  1.000000 Fe
   Fe128      1.0     0.106673      0.063337      0.029996     Biso  1.000000 Fe
   Fe129      1.0     0.093344      0.076671      0.029998     Biso  1.000000 Fe
   Fe130      1.0     0.086674      0.063337      0.029997     Biso  1.000000 Fe
   Fe131      1.0     0.100008      0.070005      0.010000     Biso  1.000000 Fe
   Fe132      1.0     0.113343      0.076671      0.029997     Biso  1.000000 Fe
   Fe133      1.0     0.133341      0.076670      0.029996     Biso  1.000000 Fe
   Fe134      1.0     0.126671      0.063336      0.029996     Biso  1.000000 Fe
   Fe135      1.0     0.120007      0.070004      0.009999     Biso  1.000000 Fe
   Fe136      1.0     0.153339      0.076668      0.029996     Biso  1.000000 Fe
   Fe137      1.0     0.146670      0.063334      0.029995     Biso  1.000000 Fe
   Fe138      1.0     0.140005      0.070003      0.009998     Biso  1.000000 Fe
   Fe139      1.0     0.166668      0.063332      0.029995     Biso  1.000000 Fe
   Fe140      1.0     0.160004      0.070000      0.009998     Biso  1.000000 Fe
   Fe141      1.0     0.193335      0.076662      0.029995     Biso  1.000000 Fe
   Fe142      1.0     0.186666      0.063329      0.029995     Biso  1.000000 Fe
   Fe143      1.0     0.173337      0.076665      0.029995     Biso  1.000000 Fe
   Fe144      1.0     0.180002      0.069998      0.009997     Biso  1.000000 Fe
   Fe145      1.0     0.213333      0.076658      0.029994     Biso  1.000000 Fe
   Fe146      1.0     0.206664      0.063325      0.029995     Biso  1.000000 Fe
   Fe147      1.0     0.200000      0.069994      0.009997     Biso  1.000000 Fe
   Fe148      1.0     0.219997      0.069990      0.009997     Biso  1.000000 Fe
   Fe149      1.0     0.233331      0.076653      0.029994     Biso  1.000000 Fe
   Fe150      1.0     0.226662      0.063321      0.029995     Biso  1.000000 Fe
   Fe151      1.0     0.246660      0.063316      0.029995     Biso  1.000000 Fe
   Fe152      1.0     0.239995      0.069984      0.009996     Biso  1.000000 Fe
   Fe153      1.0     0.006684      0.083336      0.010003     Biso  1.000000 Fe
   Fe154      1.0     0.013356      0.096670      0.010004     Biso  1.000000 Fe
   Fe155      1.0     0.026683      0.083338      0.010003     Biso  1.000000 Fe
   Fe156      1.0     0.020019      0.090003      0.030002     Biso  1.000000 Fe
   Fe157      1.0     0.000020      0.090002      0.030003     Biso  1.000000 Fe
   Fe158      1.0     0.033355      0.096671      0.010003     Biso  1.000000 Fe
   Fe159      1.0     0.040019      0.090004      0.030001     Biso  1.000000 Fe
   Fe160      1.0     0.046682      0.083338      0.010002     Biso  1.000000 Fe
   Fe161      1.0     0.053354      0.096672      0.010003     Biso  1.000000 Fe
   Fe162      1.0     0.066681      0.083339      0.010001     Biso  1.000000 Fe
   Fe163      1.0     0.073353      0.096673      0.010002     Biso  1.000000 Fe
   Fe164      1.0     0.080017      0.090005      0.029999     Biso  1.000000 Fe
   Fe165      1.0     0.060018      0.090005      0.030000     Biso  1.000000 Fe
   Fe166      1.0     0.086680      0.083339      0.010001     Biso  1.000000 Fe
   Fe167      1.0     0.093352      0.096673      0.010001     Biso  1.000000 Fe
   Fe168      1.0     0.106679      0.083339      0.010000     Biso  1.000000 Fe
   Fe169      1.0     0.100015      0.090006      0.029998     Biso  1.000000 Fe
   Fe170      1.0     0.113350      0.096673      0.010000     Biso  1.000000 Fe
   Fe171      1.0     0.120014      0.090005      0.029997     Biso  1.000000 Fe
   Fe172      1.0     0.126677      0.083338      0.009999     Biso  1.000000 Fe
   Fe173      1.0     0.133349      0.096672      0.010000     Biso  1.000000 Fe
   Fe174      1.0     0.146676      0.083337      0.009999     Biso  1.000000 Fe
   Fe175      1.0     0.153347      0.096670      0.009999     Biso  1.000000 Fe
   Fe176      1.0     0.160010      0.090002      0.029996     Biso  1.000000 Fe
   Fe177      1.0     0.140012      0.090004      0.029996     Biso  1.000000 Fe
   Fe178      1.0     0.166674      0.083334      0.009998     Biso  1.000000 Fe
   Fe179      1.0     0.173344      0.096668      0.009998     Biso  1.000000 Fe
   Fe180      1.0     0.186671      0.083331      0.009997     Biso  1.000000 Fe
   Fe181      1.0     0.193342      0.096664      0.009997     Biso  1.000000 Fe
   Fe182      1.0     0.180008      0.089999      0.029995     Biso  1.000000 Fe
   Fe183      1.0     0.200005      0.089995      0.029995     Biso  1.000000 Fe
   Fe184      1.0     0.206669      0.083327      0.009997     Biso  1.000000 Fe
   Fe185      1.0     0.213339      0.096660      0.009997     Biso  1.000000 Fe
   Fe186      1.0     0.220003      0.089990      0.029994     Biso  1.000000 Fe
   Fe187      1.0     0.226667      0.083322      0.009996     Biso  1.000000 Fe
   Fe188      1.0     0.233337      0.096654      0.009996     Biso  1.000000 Fe
   Fe189      1.0     0.240000      0.089984      0.029994     Biso  1.000000 Fe
   Fe190      1.0     0.246664      0.083316      0.009996     Biso  1.000000 Fe
   Fe191      1.0     0.026692      0.103337      0.030003     Biso  1.000000 Fe
   Fe192      1.0     0.013366      0.116668      0.030005     Biso  1.000000 Fe
   Fe193      1.0     0.006693      0.103335      0.030004     Biso  1.000000 Fe
   Fe194      1.0     0.000030      0.110002      0.010006     Biso  1.000000 Fe
   Fe195      1.0     0.020029      0.110003      0.010005     Biso  1.000000 Fe
   Fe196      1.0     0.033366      0.116670      0.030004     Biso  1.000000 Fe
   Fe197      1.0     0.053365      0.116672      0.030003     Biso  1.000000 Fe
   Fe198      1.0     0.046691      0.103338      0.030002     Biso  1.000000 Fe
   Fe199      1.0     0.040028      0.110005      0.010004     Biso  1.000000 Fe
   Fe200      1.0     0.073363      0.116673      0.030002     Biso  1.000000 Fe
   Fe201      1.0     0.066690      0.103339      0.030001     Biso  1.000000 Fe
   Fe202      1.0     0.060027      0.110006      0.010003     Biso  1.000000 Fe
   Fe203      1.0     0.080026      0.110007      0.010002     Biso  1.000000 Fe
   Fe204      1.0     0.106687      0.103340      0.029999     Biso  1.000000 Fe
   Fe205      1.0     0.093362      0.116674      0.030001     Biso  1.000000 Fe
   Fe206      1.0     0.086689      0.103340      0.030000     Biso  1.000000 Fe
   Fe207      1.0     0.100025      0.110008      0.010002     Biso  1.000000 Fe
   Fe208      1.0     0.113360      0.116674      0.030000     Biso  1.000000 Fe
   Fe209      1.0     0.133358      0.116673      0.029998     Biso  1.000000 Fe
   Fe210      1.0     0.126685      0.103339      0.029998     Biso  1.000000 Fe
   Fe211      1.0     0.120023      0.110007      0.010001     Biso  1.000000 Fe
   Fe212      1.0     0.153356      0.116672      0.029997     Biso  1.000000 Fe
   Fe213      1.0     0.146683      0.103338      0.029997     Biso  1.000000 Fe
   Fe214      1.0     0.140021      0.110006      0.010000     Biso  1.000000 Fe
   Fe215      1.0     0.160019      0.110004      0.009999     Biso  1.000000 Fe
   Fe216      1.0     0.166681      0.103335      0.029996     Biso  1.000000 Fe
   Fe217      1.0     0.193351      0.116666      0.029995     Biso  1.000000 Fe
   Fe218      1.0     0.186679      0.103332      0.029995     Biso  1.000000 Fe
   Fe219      1.0     0.173354      0.116669      0.029996     Biso  1.000000 Fe
   Fe220      1.0     0.180016      0.110002      0.009998     Biso  1.000000 Fe
   Fe221      1.0     0.213348      0.116661      0.029994     Biso  1.000000 Fe
   Fe222      1.0     0.206676      0.103328      0.029994     Biso  1.000000 Fe
   Fe223      1.0     0.200013      0.109998      0.009997     Biso  1.000000 Fe
   Fe224      1.0     0.220011      0.109992      0.009996     Biso  1.000000 Fe
   Fe225      1.0     0.233345      0.116655      0.029994     Biso  1.000000 Fe
   Fe226      1.0     0.226673      0.103323      0.029994     Biso  1.000000 Fe
   Fe227      1.0     0.246670      0.103316      0.029993     Biso  1.000000 Fe
   Fe228      1.0     0.240008      0.109986      0.009996     Biso  1.000000 Fe
   Fe229      1.0     0.006704      0.123335      0.010006     Biso  1.000000 Fe
   Fe230      1.0     0.013381      0.136667      0.010007     Biso  1.000000 Fe
   Fe231      1.0     0.026704      0.123337      0.010006     Biso  1.000000 Fe
   Fe232      1.0     0.020042      0.130001      0.030007     Biso  1.000000 Fe
   Fe233      1.0     0.000043      0.129999      0.030008     Biso  1.000000 Fe
   Fe234      1.0     0.033380      0.136670      0.010006     Biso  1.000000 Fe
   Fe235      1.0     0.040041      0.130003      0.030006     Biso  1.000000 Fe
   Fe236      1.0     0.046703      0.123338      0.010005     Biso  1.000000 Fe
   Fe237      1.0     0.053379      0.136672      0.010005     Biso  1.000000 Fe
   Fe238      1.0     0.066702      0.123340      0.010004     Biso  1.000000 Fe
   Fe239      1.0     0.073377      0.136674      0.010004     Biso  1.000000 Fe
   Fe240      1.0     0.080038      0.130007      0.030003     Biso  1.000000 Fe
   Fe241      1.0     0.060040      0.130005      0.030004     Biso  1.000000 Fe
   Fe242      1.0     0.086700      0.123341      0.010003     Biso  1.000000 Fe
   Fe243      1.0     0.093376      0.136675      0.010003     Biso  1.000000 Fe
   Fe244      1.0     0.106698      0.123342      0.010002     Biso  1.000000 Fe
   Fe245      1.0     0.100037      0.130008      0.030002     Biso  1.000000 Fe
   Fe246      1.0     0.113374      0.136676      0.010002     Biso  1.000000 Fe
   Fe247      1.0     0.120035      0.130008      0.030000     Biso  1.000000 Fe
   Fe248      1.0     0.126697      0.123341      0.010001     Biso  1.000000 Fe
   Fe249      1.0     0.133372      0.136676      0.010001     Biso  1.000000 Fe
   Fe250      1.0     0.146694      0.123340      0.010000     Biso  1.000000 Fe
   Fe251      1.0     0.153369      0.136675      0.010000     Biso  1.000000 Fe
   Fe252      1.0     0.160030      0.130006      0.029997     Biso  1.000000 Fe
   Fe253      1.0     0.140033      0.130007      0.029999     Biso  1.000000 Fe
   Fe254      1.0     0.166692      0.123338      0.009999     Biso  1.000000 Fe
   Fe255      1.0     0.173366      0.136673      0.009999     Biso  1.000000 Fe
   Fe256      1.0     0.186689      0.123335      0.009998     Biso  1.000000 Fe
   Fe257      1.0     0.193363      0.136669      0.009998     Biso  1.000000 Fe
   Fe258      1.0     0.180027      0.130003      0.029996     Biso  1.000000 Fe
   Fe259      1.0     0.200024      0.129999      0.029995     Biso  1.000000 Fe
   Fe260      1.0     0.206686      0.123331      0.009997     Biso  1.000000 Fe
   Fe261      1.0     0.213360      0.136664      0.009997     Biso  1.000000 Fe
   Fe262      1.0     0.220021      0.129994      0.029994     Biso  1.000000 Fe
   Fe263      1.0     0.226683      0.123325      0.009996     Biso  1.000000 Fe
   Fe264      1.0     0.233356      0.136658      0.009996     Biso  1.000000 Fe
   Fe265      1.0     0.240018      0.129987      0.029993     Biso  1.000000 Fe
   Fe266      1.0     0.246680      0.123318      0.009995     Biso  1.000000 Fe
   Fe267      1.0     0.026719      0.143334      0.030008     Biso  1.000000 Fe
   Fe268      1.0     0.013399      0.156663      0.030011     Biso  1.000000 Fe
   Fe269      1.0     0.006720      0.143331      0.030010     Biso  1.000000 Fe
   Fe270      1.0     0.000060      0.149997      0.010009     Biso  1.000000 Fe
   Fe271      1.0     0.020059      0.150000      0.010008     Biso  1.000000 Fe
   Fe272      1.0     0.033398      0.156667      0.030010     Biso  1.000000 Fe
   Fe273      1.0     0.053396      0.156670      0.030008     Biso  1.000000 Fe
   Fe274      1.0     0.046718      0.143336      0.030007     Biso  1.000000 Fe
   Fe275      1.0     0.040058      0.150003      0.010007     Biso  1.000000 Fe
   Fe276      1.0     0.073394      0.156672      0.030006     Biso  1.000000 Fe
   Fe277      1.0     0.066716      0.143339      0.030005     Biso  1.000000 Fe
   Fe278      1.0     0.060056      0.150005      0.010006     Biso  1.000000 Fe
   Fe279      1.0     0.080055      0.150007      0.010005     Biso  1.000000 Fe
   Fe280      1.0     0.106713      0.143342      0.030002     Biso  1.000000 Fe
   Fe281      1.0     0.093393      0.156674      0.030005     Biso  1.000000 Fe
   Fe282      1.0     0.086715      0.143340      0.030004     Biso  1.000000 Fe
   Fe283      1.0     0.100053      0.150009      0.010004     Biso  1.000000 Fe
   Fe284      1.0     0.113390      0.156676      0.030003     Biso  1.000000 Fe
   Fe285      1.0     0.133388      0.156676      0.030001     Biso  1.000000 Fe
   Fe286      1.0     0.126711      0.143342      0.030001     Biso  1.000000 Fe
   Fe287      1.0     0.120051      0.150010      0.010003     Biso  1.000000 Fe
   Fe288      1.0     0.153385      0.156676      0.030000     Biso  1.000000 Fe
   Fe289      1.0     0.146708      0.143342      0.029999     Biso  1.000000 Fe
   Fe290      1.0     0.140048      0.150010      0.010001     Biso  1.000000 Fe
   Fe291      1.0     0.160045      0.150009      0.010000     Biso  1.000000 Fe
   Fe292      1.0     0.166705      0.143340      0.029998     Biso  1.000000 Fe
   Fe293      1.0     0.193379      0.156671      0.029996     Biso  1.000000 Fe
   Fe294      1.0     0.186702      0.143337      0.029996     Biso  1.000000 Fe
   Fe295      1.0     0.173382      0.156674      0.029998     Biso  1.000000 Fe
   Fe296      1.0     0.180042      0.150007      0.009999     Biso  1.000000 Fe
   Fe297      1.0     0.213375      0.156667      0.029995     Biso  1.000000 Fe
   Fe298      1.0     0.206699      0.143333      0.029995     Biso  1.000000 Fe
   Fe299      1.0     0.200039      0.150003      0.009997     Biso  1.000000 Fe
   Fe300      1.0     0.220035      0.149998      0.009996     Biso  1.000000 Fe
   Fe301      1.0     0.233371      0.156660      0.029993     Biso  1.000000 Fe
   Fe302      1.0     0.226695      0.143327      0.029994     Biso  1.000000 Fe
   Fe303      1.0     0.246692      0.143320      0.029993     Biso  1.000000 Fe
   Fe304      1.0     0.240031      0.149991      0.009995     Biso  1.000000 Fe
   Fe305      1.0     0.006740      0.163328      0.010010     Biso  1.000000 Fe
   Fe306      1.0     0.013422      0.176660      0.010011     Biso  1.000000 Fe
   Fe307      1.0     0.026739      0.163332      0.010009     Biso  1.000000 Fe
   Fe308      1.0     0.020080      0.169995      0.030013     Biso  1.000000 Fe
   Fe309      1.0     0.000081      0.169991      0.030015     Biso  1.000000 Fe
   Fe310      1.0     0.033420      0.176664      0.010010     Biso  1.000000 Fe
   Fe311      1.0     0.040078      0.169999      0.030011     Biso  1.000000 Fe
   Fe312      1.0     0.046737      0.163335      0.010008     Biso  1.000000 Fe
   Fe313      1.0     0.053419      0.176668      0.010009     Biso  1.000000 Fe
   Fe314      1.0     0.066735      0.163338      0.010007     Biso  1.000000 Fe
   Fe315      1.0     0.073417      0.176672      0.010007     Biso  1.000000 Fe
   Fe316      1.0     0.080074      0.170005      0.030007     Biso  1.000000 Fe
   Fe317      1.0     0.060076      0.170002      0.030009     Biso  1.000000 Fe
   Fe318      1.0     0.086734      0.163341      0.010005     Biso  1.000000 Fe
   Fe319      1.0     0.093414      0.176675      0.010006     Biso  1.000000 Fe
   Fe320      1.0     0.106731      0.163343      0.010004     Biso  1.000000 Fe
   Fe321      1.0     0.100072      0.170008      0.030005     Biso  1.000000 Fe
   Fe322      1.0     0.113412      0.176677      0.010004     Biso  1.000000 Fe
   Fe323      1.0     0.120070      0.170010      0.030004     Biso  1.000000 Fe
   Fe324      1.0     0.126729      0.163344      0.010003     Biso  1.000000 Fe
   Fe325      1.0     0.133409      0.176678      0.010003     Biso  1.000000 Fe
   Fe326      1.0     0.146726      0.163344      0.010001     Biso  1.000000 Fe
   Fe327      1.0     0.153405      0.176678      0.010001     Biso  1.000000 Fe
   Fe328      1.0     0.160064      0.170010      0.030000     Biso  1.000000 Fe
   Fe329      1.0     0.140067      0.170010      0.030002     Biso  1.000000 Fe
   Fe330      1.0     0.166723      0.163343      0.010000     Biso  1.000000 Fe
   Fe331      1.0     0.173402      0.176678      0.010000     Biso  1.000000 Fe
   Fe332      1.0     0.186719      0.163341      0.009998     Biso  1.000000 Fe
   Fe333      1.0     0.193398      0.176675      0.009998     Biso  1.000000 Fe
   Fe334      1.0     0.180060      0.170008      0.029998     Biso  1.000000 Fe
   Fe335      1.0     0.200056      0.170005      0.029996     Biso  1.000000 Fe
   Fe336      1.0     0.206716      0.163337      0.009997     Biso  1.000000 Fe
   Fe337      1.0     0.213394      0.176671      0.009997     Biso  1.000000 Fe
   Fe338      1.0     0.220052      0.170000      0.029994     Biso  1.000000 Fe
   Fe339      1.0     0.226712      0.163331      0.009996     Biso  1.000000 Fe
   Fe340      1.0     0.233390      0.176664      0.009995     Biso  1.000000 Fe
   Fe341      1.0     0.240048      0.169993      0.029993     Biso  1.000000 Fe
   Fe342      1.0     0.246708      0.163323      0.009995     Biso  1.000000 Fe
   Fe343      1.0     0.026762      0.183327      0.030015     Biso  1.000000 Fe
   Fe344      1.0     0.013450      0.196654      0.030018     Biso  1.000000 Fe
   Fe345      1.0     0.006764      0.183323      0.030017     Biso  1.000000 Fe
   Fe346      1.0     0.000108      0.189986      0.010014     Biso  1.000000 Fe
   Fe347      1.0     0.020106      0.189992      0.010012     Biso  1.000000 Fe
   Fe348      1.0     0.033447      0.196659      0.030016     Biso  1.000000 Fe
   Fe349      1.0     0.053445      0.196664      0.030014     Biso  1.000000 Fe
   Fe350      1.0     0.046760      0.183331      0.030012     Biso  1.000000 Fe
   Fe351      1.0     0.040104      0.189996      0.010011     Biso  1.000000 Fe
   Fe352      1.0     0.073442      0.196668      0.030011     Biso  1.000000 Fe
   Fe353      1.0     0.066758      0.183335      0.030010     Biso  1.000000 Fe
   Fe354      1.0     0.060102      0.190001      0.010009     Biso  1.000000 Fe
   Fe355      1.0     0.080099      0.190005      0.010008     Biso  1.000000 Fe
   Fe356      1.0     0.106753      0.183342      0.030006     Biso  1.000000 Fe
   Fe357      1.0     0.093439      0.196672      0.030009     Biso  1.000000 Fe
   Fe358      1.0     0.086756      0.183339      0.030008     Biso  1.000000 Fe
   Fe359      1.0     0.100096      0.190008      0.010006     Biso  1.000000 Fe
   Fe360      1.0     0.113436      0.196675      0.030007     Biso  1.000000 Fe
   Fe361      1.0     0.133432      0.196678      0.030004     Biso  1.000000 Fe
   Fe362      1.0     0.126750      0.183344      0.030004     Biso  1.000000 Fe
   Fe363      1.0     0.120093      0.190011      0.010005     Biso  1.000000 Fe
   Fe364      1.0     0.153429      0.196679      0.030002     Biso  1.000000 Fe
   Fe365      1.0     0.146747      0.183345      0.030002     Biso  1.000000 Fe
   Fe366      1.0     0.140090      0.190012      0.010003     Biso  1.000000 Fe
   Fe367      1.0     0.160086      0.190013      0.010001     Biso  1.000000 Fe
   Fe368      1.0     0.166744      0.183344      0.030000     Biso  1.000000 Fe
   Fe369      1.0     0.193421      0.196677      0.029998     Biso  1.000000 Fe
   Fe370      1.0     0.186740      0.183343      0.029998     Biso  1.000000 Fe
   Fe371      1.0     0.173425      0.196679      0.030000     Biso  1.000000 Fe
   Fe372      1.0     0.180083      0.190012      0.009999     Biso  1.000000 Fe
   Fe373      1.0     0.213416      0.196674      0.029996     Biso  1.000000 Fe
   Fe374      1.0     0.206736      0.183339      0.029996     Biso  1.000000 Fe
   Fe375      1.0     0.200078      0.190009      0.009998     Biso  1.000000 Fe
   Fe376      1.0     0.220074      0.190005      0.009996     Biso  1.000000 Fe
   Fe377      1.0     0.233412      0.196668      0.029994     Biso  1.000000 Fe
   Fe378      1.0     0.226731      0.183334      0.029994     Biso  1.000000 Fe
   Fe379      1.0     0.246727      0.183326      0.029992     Biso  1.000000 Fe
   Fe380      1.0     0.240070      0.189998      0.009995     Biso  1.000000 Fe
   Fe381      1.0     0.006666      0.003332      0.049993     Biso  1.000000 Fe
   Fe382      1.0     0.013335      0.016667      0.049993     Biso  1.000000 Fe
   Fe383      1.0     0.026665      0.003333      0.049992     Biso  1.000000 Fe
   Fe384      1.0     0.033334      0.016667      0.049993     Biso  1.000000 Fe
   Fe385      1.0     0.046665      0.003333      0.049992     Biso  1.000000 Fe
   Fe386      1.0     0.053333      0.016667      0.049993     Biso  1.000000 Fe
   Fe387      1.0     0.066664      0.003333      0.049992     Biso  1.000000 Fe
   Fe388      1.0     0.073332      0.016667      0.049992     Biso  1.000000 Fe
   Fe389      1.0     0.086663      0.003333      0.049992     Biso  1.000000 Fe
   Fe390      1.0     0.093331      0.016667      0.049992     Biso  1.000000 Fe
   Fe391      1.0     0.106662      0.003333      0.049992     Biso  1.000000 Fe
   Fe392      1.0     0.113330      0.016667      0.049992     Biso  1.000000 Fe
   Fe393      1.0     0.126661      0.003333      0.049992     Biso  1.000000 Fe
   Fe394      1.0     0.133329      0.016666      0.049992     Biso  1.000000 Fe
   Fe395      1.0     0.146660      0.003332      0.049993     Biso  1.000000 Fe
   Fe396      1.0     0.153328      0.016664      0.049993     Biso  1.000000 Fe
   Fe397      1.0     0.166659      0.003331      0.049993     Biso  1.000000 Fe
   Fe398      1.0     0.173327      0.016663      0.049993     Biso  1.000000 Fe
   Fe399      1.0     0.186658      0.003329      0.049994     Biso  1.000000 Fe
   Fe400      1.0     0.193325      0.016661      0.049994     Biso  1.000000 Fe
   Fe401      1.0     0.206657      0.003327      0.049995     Biso  1.000000 Fe
   Fe402      1.0     0.213324      0.016659      0.049994     Biso  1.000000 Fe
   Fe403      1.0     0.226656      0.003326      0.049996     Biso  1.000000 Fe
   Fe404      1.0     0.233323      0.016656      0.049996     Biso  1.000000 Fe
   Fe405      1.0     0.246655      0.003324      0.049998     Biso  1.000000 Fe
   Fe406      1.0     0.000004      0.030000      0.049994     Biso  1.000000 Fe
   Fe407      1.0     0.020003      0.030001      0.049994     Biso  1.000000 Fe
   Fe408      1.0     0.040002      0.030001      0.049994     Biso  1.000000 Fe
   Fe409      1.0     0.060001      0.030001      0.049993     Biso  1.000000 Fe
   Fe410      1.0     0.080000      0.030001      0.049993     Biso  1.000000 Fe
   Fe411      1.0     0.099999      0.030001      0.049993     Biso  1.000000 Fe
   Fe412      1.0     0.119998      0.030000      0.049992     Biso  1.000000 Fe
   Fe413      1.0     0.139997      0.029999      0.049992     Biso  1.000000 Fe
   Fe414      1.0     0.159996      0.029997      0.049992     Biso  1.000000 Fe
   Fe415      1.0     0.179994      0.029995      0.049993     Biso  1.000000 Fe
   Fe416      1.0     0.199993      0.029993      0.049993     Biso  1.000000 Fe
   Fe417      1.0     0.219991      0.029990      0.049994     Biso  1.000000 Fe
   Fe418      1.0     0.239990      0.029987      0.049995     Biso  1.000000 Fe
   Fe419      1.0     0.006673      0.043334      0.049996     Biso  1.000000 Fe
   Fe420      1.0     0.013342      0.056668      0.049997     Biso  1.000000 Fe
   Fe421      1.0     0.026672      0.043335      0.049995     Biso  1.000000 Fe
   Fe422      1.0     0.033341      0.056669      0.049996     Biso  1.000000 Fe
   Fe423      1.0     0.046671      0.043335      0.049994     Biso  1.000000 Fe
   Fe424      1.0     0.053341      0.056669      0.049995     Biso  1.000000 Fe
   Fe425      1.0     0.066670      0.043335      0.049994     Biso  1.000000 Fe
   Fe426      1.0     0.073340      0.056669      0.049994     Biso  1.000000 Fe
   Fe427      1.0     0.086669      0.043335      0.049993     Biso  1.000000 Fe
   Fe428      1.0     0.093338      0.056669      0.049994     Biso  1.000000 Fe
   Fe429      1.0     0.106668      0.043335      0.049993     Biso  1.000000 Fe
   Fe430      1.0     0.113337      0.056669      0.049993     Biso  1.000000 Fe
   Fe431      1.0     0.126667      0.043334      0.049993     Biso  1.000000 Fe
   Fe432      1.0     0.133336      0.056667      0.049993     Biso  1.000000 Fe
   Fe433      1.0     0.146665      0.043332      0.049992     Biso  1.000000 Fe
   Fe434      1.0     0.153334      0.056666      0.049993     Biso  1.000000 Fe
   Fe435      1.0     0.166664      0.043330      0.049992     Biso  1.000000 Fe
   Fe436      1.0     0.173332      0.056663      0.049992     Biso  1.000000 Fe
   Fe437      1.0     0.186662      0.043328      0.049993     Biso  1.000000 Fe
   Fe438      1.0     0.193331      0.056661      0.049992     Biso  1.000000 Fe
   Fe439      1.0     0.206661      0.043325      0.049993     Biso  1.000000 Fe
   Fe440      1.0     0.213329      0.056657      0.049992     Biso  1.000000 Fe
   Fe441      1.0     0.226659      0.043321      0.049993     Biso  1.000000 Fe
   Fe442      1.0     0.233327      0.056653      0.049993     Biso  1.000000 Fe
   Fe443      1.0     0.246657      0.043317      0.049994     Biso  1.000000 Fe
   Fe444      1.0     0.000013      0.070001      0.049999     Biso  1.000000 Fe
   Fe445      1.0     0.020012      0.070002      0.049998     Biso  1.000000 Fe
   Fe446      1.0     0.040012      0.070003      0.049997     Biso  1.000000 Fe
   Fe447      1.0     0.060011      0.070003      0.049996     Biso  1.000000 Fe
   Fe448      1.0     0.080009      0.070003      0.049995     Biso  1.000000 Fe
   Fe449      1.0     0.100008      0.070003      0.049994     Biso  1.000000 Fe
   Fe450      1.0     0.120007      0.070003      0.049994     Biso  1.000000 Fe
   Fe451      1.0     0.140005      0.070001      0.049993     Biso  1.000000 Fe
   Fe452      1.0     0.160003      0.069999      0.049993     Biso  1.000000 Fe
   Fe453      1.0     0.180001      0.069997      0.049992     Biso  1.000000 Fe
   Fe454      1.0     0.199999      0.069993      0.049992     Biso  1.000000 Fe
   Fe455      1.0     0.219997      0.069989      0.049992     Biso  1.000000 Fe
   Fe456      1.0     0.239995      0.069984      0.049992     Biso  1.000000 Fe
   Fe457      1.0     0.006684      0.083334      0.050000     Biso  1.000000 Fe
   Fe458      1.0     0.013356      0.096668      0.050002     Biso  1.000000 Fe
   Fe459      1.0     0.026683      0.083336      0.049999     Biso  1.000000 Fe
   Fe460      1.0     0.033355      0.096669      0.050001     Biso  1.000000 Fe
   Fe461      1.0     0.046682      0.083337      0.049998     Biso  1.000000 Fe
   Fe462      1.0     0.053354      0.096670      0.049999     Biso  1.000000 Fe
   Fe463      1.0     0.066681      0.083337      0.049997     Biso  1.000000 Fe
   Fe464      1.0     0.073353      0.096671      0.049998     Biso  1.000000 Fe
   Fe465      1.0     0.086680      0.083338      0.049996     Biso  1.000000 Fe
   Fe466      1.0     0.093352      0.096671      0.049997     Biso  1.000000 Fe
   Fe467      1.0     0.106679      0.083337      0.049995     Biso  1.000000 Fe
   Fe468      1.0     0.113350      0.096671      0.049996     Biso  1.000000 Fe
   Fe469      1.0     0.126677      0.083337      0.049994     Biso  1.000000 Fe
   Fe470      1.0     0.133348      0.096671      0.049995     Biso  1.000000 Fe
   Fe471      1.0     0.146675      0.083335      0.049994     Biso  1.000000 Fe
   Fe472      1.0     0.153346      0.096669      0.049994     Biso  1.000000 Fe
   Fe473      1.0     0.166673      0.083333      0.049993     Biso  1.000000 Fe
   Fe474      1.0     0.173344      0.096666      0.049993     Biso  1.000000 Fe
   Fe475      1.0     0.186671      0.083330      0.049992     Biso  1.000000 Fe
   Fe476      1.0     0.193342      0.096663      0.049992     Biso  1.000000 Fe
   Fe477      1.0     0.206669      0.083326      0.049992     Biso  1.000000 Fe
   Fe478      1.0     0.213339      0.096658      0.049992     Biso  1.000000 Fe
   Fe479      1.0     0.226666      0.083321      0.049992     Biso  1.000000 Fe
   Fe480      1.0     0.233336      0.096653      0.049991     Biso  1.000000 Fe
   Fe481      1.0     0.246664      0.083315      0.049992     Biso  1.000000 Fe
   Fe482      1.0     0.000030      0.109999      0.050005     Biso  1.000000 Fe
   Fe483      1.0     0.020029      0.110001      0.050004     Biso  1.000000 Fe
   Fe484      1.0     0.040028      0.110003      0.050002     Biso  1.000000 Fe
   Fe485      1.0     0.060027      0.110004      0.050001     Biso  1.000000 Fe
   Fe486      1.0     0.080026      0.110005      0.049999     Biso  1.000000 Fe
   Fe487      1.0     0.100024      0.110006      0.049998     Biso  1.000000 Fe
   Fe488      1.0     0.120023      0.110005      0.049997     Biso  1.000000 Fe
   Fe489      1.0     0.140021      0.110005      0.049995     Biso  1.000000 Fe
   Fe490      1.0     0.160018      0.110003      0.049994     Biso  1.000000 Fe
   Fe491      1.0     0.180016      0.110000      0.049993     Biso  1.000000 Fe
   Fe492      1.0     0.200013      0.109996      0.049992     Biso  1.000000 Fe
   Fe493      1.0     0.220010      0.109991      0.049992     Biso  1.000000 Fe
   Fe494      1.0     0.240007      0.109985      0.049991     Biso  1.000000 Fe
   Fe495      1.0     0.006704      0.123332      0.050007     Biso  1.000000 Fe
   Fe496      1.0     0.013380      0.136665      0.050009     Biso  1.000000 Fe
   Fe497      1.0     0.026703      0.123334      0.050005     Biso  1.000000 Fe
   Fe498      1.0     0.033379      0.136667      0.050007     Biso  1.000000 Fe
   Fe499      1.0     0.046703      0.123336      0.050004     Biso  1.000000 Fe
   Fe500      1.0     0.053378      0.136670      0.050006     Biso  1.000000 Fe
   Fe501      1.0     0.066701      0.123338      0.050002     Biso  1.000000 Fe
   Fe502      1.0     0.073377      0.136671      0.050004     Biso  1.000000 Fe
   Fe503      1.0     0.086700      0.123339      0.050001     Biso  1.000000 Fe
   Fe504      1.0     0.093375      0.136673      0.050002     Biso  1.000000 Fe
   Fe505      1.0     0.106698      0.123340      0.049999     Biso  1.000000 Fe
   Fe506      1.0     0.113373      0.136674      0.050000     Biso  1.000000 Fe
   Fe507      1.0     0.126696      0.123339      0.049998     Biso  1.000000 Fe
   Fe508      1.0     0.133371      0.136674      0.049998     Biso  1.000000 Fe
   Fe509      1.0     0.146694      0.123339      0.049996     Biso  1.000000 Fe
   Fe510      1.0     0.153369      0.136673      0.049997     Biso  1.000000 Fe
   Fe511      1.0     0.166692      0.123337      0.049995     Biso  1.000000 Fe
   Fe512      1.0     0.173366      0.136671      0.049995     Biso  1.000000 Fe
   Fe513      1.0     0.186689      0.123334      0.049993     Biso  1.000000 Fe
   Fe514      1.0     0.193363      0.136667      0.049994     Biso  1.000000 Fe
   Fe515      1.0     0.206686      0.123329      0.049992     Biso  1.000000 Fe
   Fe516      1.0     0.213360      0.136663      0.049992     Biso  1.000000 Fe
   Fe517      1.0     0.226683      0.123324      0.049991     Biso  1.000000 Fe
   Fe518      1.0     0.233356      0.136657      0.049991     Biso  1.000000 Fe
   Fe519      1.0     0.246679      0.123317      0.049991     Biso  1.000000 Fe
   Fe520      1.0     0.000059      0.149994      0.050014     Biso  1.000000 Fe
   Fe521      1.0     0.020058      0.149997      0.050011     Biso  1.000000 Fe
   Fe522      1.0     0.040057      0.150000      0.050009     Biso  1.000000 Fe
   Fe523      1.0     0.060056      0.150003      0.050007     Biso  1.000000 Fe
   Fe524      1.0     0.080054      0.150005      0.050005     Biso  1.000000 Fe
   Fe525      1.0     0.100052      0.150007      0.050003     Biso  1.000000 Fe
   Fe526      1.0     0.120050      0.150008      0.050001     Biso  1.000000 Fe
   Fe527      1.0     0.140048      0.150008      0.049999     Biso  1.000000 Fe
   Fe528      1.0     0.160045      0.150007      0.049997     Biso  1.000000 Fe
   Fe529      1.0     0.180042      0.150005      0.049995     Biso  1.000000 Fe
   Fe530      1.0     0.200038      0.150001      0.049994     Biso  1.000000 Fe
   Fe531      1.0     0.220035      0.149996      0.049992     Biso  1.000000 Fe
   Fe532      1.0     0.240031      0.149989      0.049991     Biso  1.000000 Fe
   Fe533      1.0     0.006739      0.163326      0.050016     Biso  1.000000 Fe
   Fe534      1.0     0.013421      0.176658      0.050018     Biso  1.000000 Fe
   Fe535      1.0     0.026738      0.163330      0.050014     Biso  1.000000 Fe
   Fe536      1.0     0.033419      0.176662      0.050016     Biso  1.000000 Fe
   Fe537      1.0     0.046736      0.163333      0.050011     Biso  1.000000 Fe
   Fe538      1.0     0.053418      0.176666      0.050013     Biso  1.000000 Fe
   Fe539      1.0     0.066735      0.163336      0.050009     Biso  1.000000 Fe
   Fe540      1.0     0.073415      0.176669      0.050010     Biso  1.000000 Fe
   Fe541      1.0     0.086733      0.163339      0.050007     Biso  1.000000 Fe
   Fe542      1.0     0.093413      0.176672      0.050008     Biso  1.000000 Fe
   Fe543      1.0     0.106731      0.163340      0.050004     Biso  1.000000 Fe
   Fe544      1.0     0.113411      0.176674      0.050005     Biso  1.000000 Fe
   Fe545      1.0     0.126728      0.163342      0.050002     Biso  1.000000 Fe
   Fe546      1.0     0.133408      0.176676      0.050003     Biso  1.000000 Fe
   Fe547      1.0     0.146725      0.163342      0.050000     Biso  1.000000 Fe
   Fe548      1.0     0.153405      0.176676      0.050000     Biso  1.000000 Fe
   Fe549      1.0     0.166722      0.163341      0.049998     Biso  1.000000 Fe
   Fe550      1.0     0.173401      0.176675      0.049998     Biso  1.000000 Fe
   Fe551      1.0     0.186719      0.163339      0.049996     Biso  1.000000 Fe
   Fe552      1.0     0.193397      0.176673      0.049996     Biso  1.000000 Fe
   Fe553      1.0     0.206715      0.163335      0.049994     Biso  1.000000 Fe
   Fe554      1.0     0.213393      0.176669      0.049994     Biso  1.000000 Fe
   Fe555      1.0     0.226711      0.163329      0.049992     Biso  1.000000 Fe
   Fe556      1.0     0.233389      0.176663      0.049992     Biso  1.000000 Fe
   Fe557      1.0     0.246707      0.163322      0.049990     Biso  1.000000 Fe
   Fe558      1.0     0.000107      0.189984      0.050023     Biso  1.000000 Fe
   Fe559      1.0     0.020105      0.189989      0.050020     Biso  1.000000 Fe
   Fe560      1.0     0.040103      0.189994      0.050017     Biso  1.000000 Fe
   Fe561      1.0     0.060100      0.189998      0.050014     Biso  1.000000 Fe
   Fe562      1.0     0.080098      0.190002      0.050012     Biso  1.000000 Fe
   Fe563      1.0     0.100095      0.190006      0.050009     Biso  1.000000 Fe
   Fe564      1.0     0.120092      0.190008      0.050006     Biso  1.000000 Fe
   Fe565      1.0     0.140089      0.190010      0.050003     Biso  1.000000 Fe
   Fe566      1.0     0.160085      0.190010      0.050001     Biso  1.000000 Fe
   Fe567      1.0     0.180081      0.190010      0.049998     Biso  1.000000 Fe
   Fe568      1.0     0.200077      0.190007      0.049996     Biso  1.000000 Fe
   Fe569      1.0     0.220073      0.190003      0.049993     Biso  1.000000 Fe
   Fe570      1.0     0.240068      0.189996      0.049991     Biso  1.000000 Fe
   Fe571      1.0     0.020000      0.009999      0.069990     Biso  1.000000 Fe
   Fe572      1.0     0.006666      0.003331      0.089987     Biso  1.000000 Fe
   Fe573      1.0     0.013334      0.016665      0.089988     Biso  1.000000 Fe
   Fe574      1.0     0.026665      0.003332      0.089987     Biso  1.000000 Fe
   Fe575      1.0     0.000000      0.009999      0.069990     Biso  1.000000 Fe
   Fe576      1.0     0.039999      0.010000      0.069990     Biso  1.000000 Fe
   Fe577      1.0     0.033333      0.016666      0.089988     Biso  1.000000 Fe
   Fe578      1.0     0.046664      0.003332      0.089987     Biso  1.000000 Fe
   Fe579      1.0     0.053333      0.016666      0.089987     Biso  1.000000 Fe
   Fe580      1.0     0.079997      0.010000      0.069990     Biso  1.000000 Fe
   Fe581      1.0     0.059998      0.010000      0.069990     Biso  1.000000 Fe
   Fe582      1.0     0.066663      0.003333      0.089987     Biso  1.000000 Fe
   Fe583      1.0     0.073332      0.016666      0.089987     Biso  1.000000 Fe
   Fe584      1.0     0.099996      0.010000      0.069990     Biso  1.000000 Fe
   Fe585      1.0     0.086662      0.003333      0.089987     Biso  1.000000 Fe
   Fe586      1.0     0.093331      0.016666      0.089987     Biso  1.000000 Fe
   Fe587      1.0     0.106661      0.003333      0.089988     Biso  1.000000 Fe
   Fe588      1.0     0.119995      0.009999      0.069990     Biso  1.000000 Fe
   Fe589      1.0     0.113330      0.016666      0.089987     Biso  1.000000 Fe
   Fe590      1.0     0.126660      0.003333      0.089988     Biso  1.000000 Fe
   Fe591      1.0     0.133328      0.016665      0.089988     Biso  1.000000 Fe
   Fe592      1.0     0.159993      0.009997      0.069991     Biso  1.000000 Fe
   Fe593      1.0     0.139994      0.009999      0.069990     Biso  1.000000 Fe
   Fe594      1.0     0.146659      0.003332      0.089989     Biso  1.000000 Fe
   Fe595      1.0     0.153327      0.016664      0.089988     Biso  1.000000 Fe
   Fe596      1.0     0.166658      0.003331      0.089990     Biso  1.000000 Fe
   Fe597      1.0     0.179992      0.009996      0.069992     Biso  1.000000 Fe
   Fe598      1.0     0.173326      0.016663      0.089989     Biso  1.000000 Fe
   Fe599      1.0     0.186657      0.003330      0.089992     Biso  1.000000 Fe
   Fe600      1.0     0.193325      0.016661      0.089991     Biso  1.000000 Fe
   Fe601      1.0     0.199991      0.009994      0.069993     Biso  1.000000 Fe
   Fe602      1.0     0.219990      0.009992      0.069995     Biso  1.000000 Fe
   Fe603      1.0     0.206656      0.003328      0.089993     Biso  1.000000 Fe
   Fe604      1.0     0.213324      0.016659      0.089992     Biso  1.000000 Fe
   Fe605      1.0     0.239989      0.009990      0.069996     Biso  1.000000 Fe
   Fe606      1.0     0.226655      0.003327      0.089996     Biso  1.000000 Fe
   Fe607      1.0     0.233322      0.016657      0.089994     Biso  1.000000 Fe
   Fe608      1.0     0.246654      0.003325      0.089998     Biso  1.000000 Fe
   Fe609      1.0     0.026668      0.023333      0.069991     Biso  1.000000 Fe
   Fe610      1.0     0.013338      0.036666      0.069992     Biso  1.000000 Fe
   Fe611      1.0     0.006669      0.023333      0.069991     Biso  1.000000 Fe
   Fe612      1.0     0.000004      0.029998      0.089989     Biso  1.000000 Fe
   Fe613      1.0     0.020003      0.029999      0.089989     Biso  1.000000 Fe
   Fe614      1.0     0.033337      0.036667      0.069991     Biso  1.000000 Fe
   Fe615      1.0     0.053336      0.036667      0.069991     Biso  1.000000 Fe
   Fe616      1.0     0.046667      0.023333      0.069990     Biso  1.000000 Fe
   Fe617      1.0     0.040002      0.029999      0.089988     Biso  1.000000 Fe
   Fe618      1.0     0.073335      0.036668      0.069991     Biso  1.000000 Fe
   Fe619      1.0     0.066666      0.023334      0.069990     Biso  1.000000 Fe
   Fe620      1.0     0.060001      0.030000      0.089988     Biso  1.000000 Fe
   Fe621      1.0     0.080000      0.030000      0.089988     Biso  1.000000 Fe
   Fe622      1.0     0.106665      0.023333      0.069990     Biso  1.000000 Fe
   Fe623      1.0     0.093334      0.036667      0.069990     Biso  1.000000 Fe
   Fe624      1.0     0.086666      0.023334      0.069990     Biso  1.000000 Fe
   Fe625      1.0     0.099999      0.030000      0.089987     Biso  1.000000 Fe
   Fe626      1.0     0.113333      0.036667      0.069990     Biso  1.000000 Fe
   Fe627      1.0     0.133332      0.036666      0.069990     Biso  1.000000 Fe
   Fe628      1.0     0.126663      0.023333      0.069990     Biso  1.000000 Fe
   Fe629      1.0     0.119998      0.029999      0.089987     Biso  1.000000 Fe
   Fe630      1.0     0.153330      0.036665      0.069990     Biso  1.000000 Fe
   Fe631      1.0     0.146662      0.023332      0.069990     Biso  1.000000 Fe
   Fe632      1.0     0.139997      0.029998      0.089988     Biso  1.000000 Fe
   Fe633      1.0     0.166661      0.023330      0.069991     Biso  1.000000 Fe
   Fe634      1.0     0.159995      0.029997      0.089988     Biso  1.000000 Fe
   Fe635      1.0     0.193327      0.036660      0.069991     Biso  1.000000 Fe
   Fe636      1.0     0.186660      0.023328      0.069991     Biso  1.000000 Fe
   Fe637      1.0     0.173329      0.036663      0.069990     Biso  1.000000 Fe
   Fe638      1.0     0.179994      0.029995      0.089989     Biso  1.000000 Fe
   Fe639      1.0     0.213326      0.036657      0.069992     Biso  1.000000 Fe
   Fe640      1.0     0.206658      0.023326      0.069992     Biso  1.000000 Fe
   Fe641      1.0     0.199992      0.029993      0.089990     Biso  1.000000 Fe
   Fe642      1.0     0.219991      0.029990      0.089991     Biso  1.000000 Fe
   Fe643      1.0     0.233324      0.036654      0.069993     Biso  1.000000 Fe
   Fe644      1.0     0.226657      0.023323      0.069994     Biso  1.000000 Fe
   Fe645      1.0     0.246656      0.023320      0.069995     Biso  1.000000 Fe
   Fe646      1.0     0.239990      0.029987      0.089993     Biso  1.000000 Fe
   Fe647      1.0     0.020007      0.050000      0.069993     Biso  1.000000 Fe
   Fe648      1.0     0.006673      0.043332      0.089991     Biso  1.000000 Fe
   Fe649      1.0     0.013342      0.056666      0.089992     Biso  1.000000 Fe
   Fe650      1.0     0.026672      0.043333      0.089990     Biso  1.000000 Fe
   Fe651      1.0     0.000008      0.050000      0.069994     Biso  1.000000 Fe
   Fe652      1.0     0.040006      0.050001      0.069992     Biso  1.000000 Fe
   Fe653      1.0     0.033342      0.056666      0.089991     Biso  1.000000 Fe
   Fe654      1.0     0.046671      0.043333      0.089989     Biso  1.000000 Fe
   Fe655      1.0     0.053341      0.056667      0.089990     Biso  1.000000 Fe
   Fe656      1.0     0.080004      0.050001      0.069991     Biso  1.000000 Fe
   Fe657      1.0     0.060005      0.050001      0.069992     Biso  1.000000 Fe
   Fe658      1.0     0.066670      0.043334      0.089988     Biso  1.000000 Fe
   Fe659      1.0     0.073340      0.056667      0.089989     Biso  1.000000 Fe
   Fe660      1.0     0.100003      0.050001      0.069991     Biso  1.000000 Fe
   Fe661      1.0     0.086669      0.043334      0.089988     Biso  1.000000 Fe
   Fe662      1.0     0.093338      0.056667      0.089989     Biso  1.000000 Fe
   Fe663      1.0     0.106668      0.043333      0.089988     Biso  1.000000 Fe
   Fe664      1.0     0.120002      0.050001      0.069990     Biso  1.000000 Fe
   Fe665      1.0     0.113337      0.056667      0.089988     Biso  1.000000 Fe
   Fe666      1.0     0.126667      0.043333      0.089987     Biso  1.000000 Fe
   Fe667      1.0     0.133336      0.056666      0.089988     Biso  1.000000 Fe
   Fe668      1.0     0.159999      0.049998      0.069990     Biso  1.000000 Fe
   Fe669      1.0     0.140000      0.049999      0.069990     Biso  1.000000 Fe
   Fe670      1.0     0.146665      0.043331      0.089987     Biso  1.000000 Fe
   Fe671      1.0     0.153334      0.056665      0.089988     Biso  1.000000 Fe
   Fe672      1.0     0.166664      0.043330      0.089988     Biso  1.000000 Fe
   Fe673      1.0     0.179997      0.049995      0.069990     Biso  1.000000 Fe
   Fe674      1.0     0.173332      0.056663      0.089988     Biso  1.000000 Fe
   Fe675      1.0     0.186662      0.043328      0.089988     Biso  1.000000 Fe
   Fe676      1.0     0.193330      0.056660      0.089988     Biso  1.000000 Fe
   Fe677      1.0     0.199995      0.049993      0.069990     Biso  1.000000 Fe
   Fe678      1.0     0.219994      0.049989      0.069991     Biso  1.000000 Fe
   Fe679      1.0     0.206660      0.043325      0.089989     Biso  1.000000 Fe
   Fe680      1.0     0.213329      0.056657      0.089988     Biso  1.000000 Fe
   Fe681      1.0     0.239992      0.049985      0.069992     Biso  1.000000 Fe
   Fe682      1.0     0.226659      0.043322      0.089990     Biso  1.000000 Fe
   Fe683      1.0     0.233327      0.056653      0.089989     Biso  1.000000 Fe
   Fe684      1.0     0.246657      0.043318      0.089992     Biso  1.000000 Fe
   Fe685      1.0     0.026677      0.063334      0.069995     Biso  1.000000 Fe
   Fe686      1.0     0.013348      0.076667      0.069997     Biso  1.000000 Fe
   Fe687      1.0     0.006678      0.063333      0.069996     Biso  1.000000 Fe
   Fe688      1.0     0.000013      0.069998      0.089995     Biso  1.000000 Fe
   Fe689      1.0     0.020012      0.069999      0.089994     Biso  1.000000 Fe
   Fe690      1.0     0.033347      0.076668      0.069996     Biso  1.000000 Fe
   Fe691      1.0     0.053346      0.076669      0.069995     Biso  1.000000 Fe
   Fe692      1.0     0.046676      0.063335      0.069994     Biso  1.000000 Fe
   Fe693      1.0     0.040012      0.070000      0.089993     Biso  1.000000 Fe
   Fe694      1.0     0.073345      0.076669      0.069994     Biso  1.000000 Fe
   Fe695      1.0     0.066675      0.063335      0.069993     Biso  1.000000 Fe
   Fe696      1.0     0.060011      0.070001      0.089992     Biso  1.000000 Fe
   Fe697      1.0     0.080010      0.070001      0.089990     Biso  1.000000 Fe
   Fe698      1.0     0.106673      0.063335      0.069991     Biso  1.000000 Fe
   Fe699      1.0     0.093344      0.076669      0.069993     Biso  1.000000 Fe
   Fe700      1.0     0.086674      0.063335      0.069992     Biso  1.000000 Fe
   Fe701      1.0     0.100008      0.070001      0.089990     Biso  1.000000 Fe
   Fe702      1.0     0.113343      0.076669      0.069992     Biso  1.000000 Fe
   Fe703      1.0     0.133341      0.076668      0.069991     Biso  1.000000 Fe
   Fe704      1.0     0.126671      0.063334      0.069991     Biso  1.000000 Fe
   Fe705      1.0     0.120007      0.070001      0.089989     Biso  1.000000 Fe
   Fe706      1.0     0.153339      0.076666      0.069990     Biso  1.000000 Fe
   Fe707      1.0     0.146669      0.063333      0.069990     Biso  1.000000 Fe
   Fe708      1.0     0.140005      0.070000      0.089988     Biso  1.000000 Fe
   Fe709      1.0     0.166668      0.063331      0.069990     Biso  1.000000 Fe
   Fe710      1.0     0.160003      0.069998      0.089988     Biso  1.000000 Fe
   Fe711      1.0     0.193335      0.076661      0.069990     Biso  1.000000 Fe
   Fe712      1.0     0.186666      0.063328      0.069990     Biso  1.000000 Fe
   Fe713      1.0     0.173337      0.076664      0.069990     Biso  1.000000 Fe
   Fe714      1.0     0.180001      0.069996      0.089987     Biso  1.000000 Fe
   Fe715      1.0     0.213333      0.076657      0.069990     Biso  1.000000 Fe
   Fe716      1.0     0.206664      0.063325      0.069990     Biso  1.000000 Fe
   Fe717      1.0     0.199999      0.069992      0.089988     Biso  1.000000 Fe
   Fe718      1.0     0.219997      0.069988      0.089988     Biso  1.000000 Fe
   Fe719      1.0     0.233331      0.076652      0.069990     Biso  1.000000 Fe
   Fe720      1.0     0.226662      0.063321      0.069990     Biso  1.000000 Fe
   Fe721      1.0     0.246660      0.063316      0.069991     Biso  1.000000 Fe
   Fe722      1.0     0.239995      0.069984      0.089989     Biso  1.000000 Fe
   Fe723      1.0     0.020019      0.090001      0.069999     Biso  1.000000 Fe
   Fe724      1.0     0.006684      0.083332      0.089998     Biso  1.000000 Fe
   Fe725      1.0     0.013356      0.096665      0.090000     Biso  1.000000 Fe
   Fe726      1.0     0.026684      0.083333      0.089996     Biso  1.000000 Fe
   Fe727      1.0     0.000020      0.089999      0.070001     Biso  1.000000 Fe
   Fe728      1.0     0.040019      0.090002      0.069998     Biso  1.000000 Fe
   Fe729      1.0     0.033355      0.096666      0.089998     Biso  1.000000 Fe
   Fe730      1.0     0.046683      0.083334      0.089994     Biso  1.000000 Fe
   Fe731      1.0     0.053354      0.096667      0.089996     Biso  1.000000 Fe
   Fe732      1.0     0.080017      0.090003      0.069995     Biso  1.000000 Fe
   Fe733      1.0     0.060018      0.090003      0.069996     Biso  1.000000 Fe
   Fe734      1.0     0.066681      0.083334      0.089993     Biso  1.000000 Fe
   Fe735      1.0     0.073353      0.096668      0.089995     Biso  1.000000 Fe
   Fe736      1.0     0.100015      0.090003      0.069994     Biso  1.000000 Fe
   Fe737      1.0     0.086680      0.083335      0.089992     Biso  1.000000 Fe
   Fe738      1.0     0.093352      0.096669      0.089993     Biso  1.000000 Fe
   Fe739      1.0     0.106679      0.083335      0.089991     Biso  1.000000 Fe
   Fe740      1.0     0.120014      0.090003      0.069993     Biso  1.000000 Fe
   Fe741      1.0     0.113350      0.096669      0.089992     Biso  1.000000 Fe
   Fe742      1.0     0.126677      0.083334      0.089989     Biso  1.000000 Fe
   Fe743      1.0     0.133349      0.096668      0.089990     Biso  1.000000 Fe
   Fe744      1.0     0.160010      0.090000      0.069991     Biso  1.000000 Fe
   Fe745      1.0     0.140012      0.090002      0.069992     Biso  1.000000 Fe
   Fe746      1.0     0.146675      0.083333      0.089989     Biso  1.000000 Fe
   Fe747      1.0     0.153347      0.096667      0.089989     Biso  1.000000 Fe
   Fe748      1.0     0.180008      0.089997      0.069990     Biso  1.000000 Fe
   Fe749      1.0     0.166673      0.083331      0.089988     Biso  1.000000 Fe
   Fe750      1.0     0.173344      0.096664      0.089988     Biso  1.000000 Fe
   Fe751      1.0     0.186671      0.083328      0.089987     Biso  1.000000 Fe
   Fe752      1.0     0.193342      0.096661      0.089988     Biso  1.000000 Fe
   Fe753      1.0     0.200005      0.089994      0.069990     Biso  1.000000 Fe
   Fe754      1.0     0.220003      0.089989      0.069989     Biso  1.000000 Fe
   Fe755      1.0     0.206669      0.083325      0.089987     Biso  1.000000 Fe
   Fe756      1.0     0.213339      0.096657      0.089987     Biso  1.000000 Fe
   Fe757      1.0     0.240000      0.089984      0.069989     Biso  1.000000 Fe
   Fe758      1.0     0.226667      0.083320      0.089987     Biso  1.000000 Fe
   Fe759      1.0     0.233337      0.096652      0.089987     Biso  1.000000 Fe
   Fe760      1.0     0.246664      0.083315      0.089988     Biso  1.000000 Fe
   Fe761      1.0     0.026692      0.103334      0.070001     Biso  1.000000 Fe
   Fe762      1.0     0.013366      0.116665      0.070005     Biso  1.000000 Fe
   Fe763      1.0     0.006693      0.103332      0.070003     Biso  1.000000 Fe
   Fe764      1.0     0.000030      0.109996      0.090005     Biso  1.000000 Fe
   Fe765      1.0     0.020029      0.109998      0.090002     Biso  1.000000 Fe
   Fe766      1.0     0.033366      0.116667      0.070003     Biso  1.000000 Fe
   Fe767      1.0     0.053365      0.116669      0.070001     Biso  1.000000 Fe
   Fe768      1.0     0.046691      0.103335      0.070000     Biso  1.000000 Fe
   Fe769      1.0     0.040028      0.109999      0.090001     Biso  1.000000 Fe
   Fe770      1.0     0.073363      0.116670      0.070000     Biso  1.000000 Fe
   Fe771      1.0     0.066690      0.103336      0.069998     Biso  1.000000 Fe
   Fe772      1.0     0.060027      0.110001      0.089998     Biso  1.000000 Fe
   Fe773      1.0     0.080026      0.110002      0.089997     Biso  1.000000 Fe
   Fe774      1.0     0.106687      0.103337      0.069995     Biso  1.000000 Fe
   Fe775      1.0     0.093362      0.116671      0.069998     Biso  1.000000 Fe
   Fe776      1.0     0.086689      0.103337      0.069996     Biso  1.000000 Fe
   Fe777      1.0     0.100024      0.110002      0.089995     Biso  1.000000 Fe
   Fe778      1.0     0.113360      0.116671      0.069996     Biso  1.000000 Fe
   Fe779      1.0     0.133358      0.116671      0.069995     Biso  1.000000 Fe
   Fe780      1.0     0.126685      0.103337      0.069994     Biso  1.000000 Fe
   Fe781      1.0     0.120023      0.110002      0.089993     Biso  1.000000 Fe
   Fe782      1.0     0.153356      0.116669      0.069993     Biso  1.000000 Fe
   Fe783      1.0     0.146683      0.103336      0.069992     Biso  1.000000 Fe
   Fe784      1.0     0.140021      0.110002      0.089991     Biso  1.000000 Fe
   Fe785      1.0     0.160018      0.110000      0.089990     Biso  1.000000 Fe
   Fe786      1.0     0.166681      0.103334      0.069991     Biso  1.000000 Fe
   Fe787      1.0     0.193351      0.116664      0.069990     Biso  1.000000 Fe
   Fe788      1.0     0.186679      0.103331      0.069990     Biso  1.000000 Fe
   Fe789      1.0     0.173354      0.116667      0.069992     Biso  1.000000 Fe
   Fe790      1.0     0.180016      0.109998      0.089989     Biso  1.000000 Fe
   Fe791      1.0     0.213348      0.116659      0.069990     Biso  1.000000 Fe
   Fe792      1.0     0.206676      0.103327      0.069990     Biso  1.000000 Fe
   Fe793      1.0     0.200013      0.109994      0.089988     Biso  1.000000 Fe
   Fe794      1.0     0.220011      0.109990      0.089987     Biso  1.000000 Fe
   Fe795      1.0     0.233345      0.116654      0.069989     Biso  1.000000 Fe
   Fe796      1.0     0.226673      0.103321      0.069989     Biso  1.000000 Fe
   Fe797      1.0     0.246670      0.103315      0.069989     Biso  1.000000 Fe
   Fe798      1.0     0.240008      0.109984      0.089987     Biso  1.000000 Fe
   Fe799      1.0     0.020042      0.129998      0.070008     Biso  1.000000 Fe
   Fe800      1.0     0.006704      0.123329      0.090008     Biso  1.000000 Fe
   Fe801      1.0     0.013380      0.136661      0.090011     Biso  1.000000 Fe
   Fe802      1.0     0.026703      0.123331      0.090005     Biso  1.000000 Fe
   Fe803      1.0     0.000042      0.129996      0.070010     Biso  1.000000 Fe
   Fe804      1.0     0.040041      0.130000      0.070006     Biso  1.000000 Fe
   Fe805      1.0     0.033379      0.136664      0.090008     Biso  1.000000 Fe
   Fe806      1.0     0.046703      0.123333      0.090003     Biso  1.000000 Fe
   Fe807      1.0     0.053378      0.136666      0.090006     Biso  1.000000 Fe
   Fe808      1.0     0.080038      0.130004      0.070001     Biso  1.000000 Fe
   Fe809      1.0     0.060040      0.130002      0.070004     Biso  1.000000 Fe
   Fe810      1.0     0.066701      0.123334      0.090001     Biso  1.000000 Fe
   Fe811      1.0     0.073377      0.136668      0.090003     Biso  1.000000 Fe
   Fe812      1.0     0.100036      0.130005      0.069999     Biso  1.000000 Fe
   Fe813      1.0     0.086700      0.123335      0.089998     Biso  1.000000 Fe
   Fe814      1.0     0.093375      0.136669      0.090000     Biso  1.000000 Fe
   Fe815      1.0     0.106698      0.123336      0.089996     Biso  1.000000 Fe
   Fe816      1.0     0.120035      0.130005      0.069997     Biso  1.000000 Fe
   Fe817      1.0     0.113373      0.136670      0.089998     Biso  1.000000 Fe
   Fe818      1.0     0.126696      0.123336      0.089994     Biso  1.000000 Fe
   Fe819      1.0     0.133371      0.136670      0.089996     Biso  1.000000 Fe
   Fe820      1.0     0.160030      0.130003      0.069994     Biso  1.000000 Fe
   Fe821      1.0     0.140032      0.130005      0.069996     Biso  1.000000 Fe
   Fe822      1.0     0.146694      0.123336      0.089992     Biso  1.000000 Fe
   Fe823      1.0     0.153368      0.136669      0.089993     Biso  1.000000 Fe
   Fe824      1.0     0.180027      0.130001      0.069992     Biso  1.000000 Fe
   Fe825      1.0     0.166692      0.123334      0.089991     Biso  1.000000 Fe
   Fe826      1.0     0.173366      0.136668      0.089991     Biso  1.000000 Fe
   Fe827      1.0     0.186689      0.123331      0.089989     Biso  1.000000 Fe
   Fe828      1.0     0.193363      0.136665      0.089989     Biso  1.000000 Fe
   Fe829      1.0     0.200024      0.129997      0.069991     Biso  1.000000 Fe
   Fe830      1.0     0.220021      0.129992      0.069989     Biso  1.000000 Fe
   Fe831      1.0     0.206686      0.123327      0.089988     Biso  1.000000 Fe
   Fe832      1.0     0.213359      0.136660      0.089988     Biso  1.000000 Fe
   Fe833      1.0     0.240017      0.129986      0.069989     Biso  1.000000 Fe
   Fe834      1.0     0.226683      0.123322      0.089987     Biso  1.000000 Fe
   Fe835      1.0     0.233356      0.136655      0.089987     Biso  1.000000 Fe
   Fe836      1.0     0.246679      0.123316      0.089986     Biso  1.000000 Fe
   Fe837      1.0     0.026718      0.143331      0.070010     Biso  1.000000 Fe
   Fe838      1.0     0.013398      0.156660      0.070016     Biso  1.000000 Fe
   Fe839      1.0     0.006719      0.143328      0.070013     Biso  1.000000 Fe
   Fe840      1.0     0.000058      0.149990      0.090017     Biso  1.000000 Fe
   Fe841      1.0     0.020057      0.149993      0.090014     Biso  1.000000 Fe
   Fe842      1.0     0.033397      0.156663      0.070013     Biso  1.000000 Fe
   Fe843      1.0     0.053395      0.156666      0.070010     Biso  1.000000 Fe
   Fe844      1.0     0.046717      0.143333      0.070008     Biso  1.000000 Fe
   Fe845      1.0     0.040056      0.149996      0.090011     Biso  1.000000 Fe
   Fe846      1.0     0.073394      0.156669      0.070008     Biso  1.000000 Fe
   Fe847      1.0     0.066716      0.143336      0.070005     Biso  1.000000 Fe
   Fe848      1.0     0.060055      0.149999      0.090008     Biso  1.000000 Fe
   Fe849      1.0     0.080053      0.150001      0.090005     Biso  1.000000 Fe
   Fe850      1.0     0.106712      0.143339      0.070001     Biso  1.000000 Fe
   Fe851      1.0     0.093392      0.156671      0.070005     Biso  1.000000 Fe
   Fe852      1.0     0.086714      0.143337      0.070003     Biso  1.000000 Fe
   Fe853      1.0     0.100051      0.150003      0.090002     Biso  1.000000 Fe
   Fe854      1.0     0.113390      0.156672      0.070002     Biso  1.000000 Fe
   Fe855      1.0     0.133387      0.156673      0.070000     Biso  1.000000 Fe
   Fe856      1.0     0.126710      0.143339      0.069999     Biso  1.000000 Fe
   Fe857      1.0     0.120049      0.150004      0.090000     Biso  1.000000 Fe
   Fe858      1.0     0.153384      0.156673      0.069997     Biso  1.000000 Fe
   Fe859      1.0     0.146708      0.143339      0.069996     Biso  1.000000 Fe
   Fe860      1.0     0.140047      0.150004      0.089997     Biso  1.000000 Fe
   Fe861      1.0     0.160044      0.150003      0.089994     Biso  1.000000 Fe
   Fe862      1.0     0.166705      0.143337      0.069994     Biso  1.000000 Fe
   Fe863      1.0     0.193378      0.156669      0.069993     Biso  1.000000 Fe
   Fe864      1.0     0.186702      0.143335      0.069992     Biso  1.000000 Fe
   Fe865      1.0     0.173381      0.156671      0.069995     Biso  1.000000 Fe
   Fe866      1.0     0.180041      0.150001      0.089992     Biso  1.000000 Fe
   Fe867      1.0     0.213374      0.156664      0.069991     Biso  1.000000 Fe
   Fe868      1.0     0.206699      0.143331      0.069991     Biso  1.000000 Fe
   Fe869      1.0     0.200038      0.149998      0.089990     Biso  1.000000 Fe
   Fe870      1.0     0.220034      0.149994      0.089988     Biso  1.000000 Fe
   Fe871      1.0     0.233370      0.156658      0.069989     Biso  1.000000 Fe
   Fe872      1.0     0.226695      0.143325      0.069989     Biso  1.000000 Fe
   Fe873      1.0     0.246691      0.143318      0.069988     Biso  1.000000 Fe
   Fe874      1.0     0.240030      0.149987      0.089987     Biso  1.000000 Fe
   Fe875      1.0     0.020078      0.169992      0.070018     Biso  1.000000 Fe
   Fe876      1.0     0.006738      0.163322      0.090021     Biso  1.000000 Fe
   Fe877      1.0     0.013419      0.176654      0.090024     Biso  1.000000 Fe
   Fe878      1.0     0.026736      0.163326      0.090017     Biso  1.000000 Fe
   Fe879      1.0     0.000080      0.169988      0.070021     Biso  1.000000 Fe
   Fe880      1.0     0.040077      0.169996      0.070015     Biso  1.000000 Fe
   Fe881      1.0     0.033417      0.176658      0.090020     Biso  1.000000 Fe
   Fe882      1.0     0.046735      0.163329      0.090014     Biso  1.000000 Fe
   Fe883      1.0     0.053415      0.176661      0.090017     Biso  1.000000 Fe
   Fe884      1.0     0.080073      0.170002      0.070009     Biso  1.000000 Fe
   Fe885      1.0     0.060075      0.169999      0.070012     Biso  1.000000 Fe
   Fe886      1.0     0.066733      0.163332      0.090011     Biso  1.000000 Fe
   Fe887      1.0     0.073413      0.176665      0.090013     Biso  1.000000 Fe
   Fe888      1.0     0.100071      0.170005      0.070006     Biso  1.000000 Fe
   Fe889      1.0     0.086732      0.163334      0.090007     Biso  1.000000 Fe
   Fe890      1.0     0.093411      0.176668      0.090009     Biso  1.000000 Fe
   Fe891      1.0     0.106729      0.163336      0.090004     Biso  1.000000 Fe
   Fe892      1.0     0.120068      0.170006      0.070004     Biso  1.000000 Fe
   Fe893      1.0     0.113409      0.176670      0.090006     Biso  1.000000 Fe
   Fe894      1.0     0.126727      0.163338      0.090001     Biso  1.000000 Fe
   Fe895      1.0     0.133406      0.176672      0.090002     Biso  1.000000 Fe
   Fe896      1.0     0.160062      0.170007      0.069998     Biso  1.000000 Fe
   Fe897      1.0     0.140066      0.170007      0.070001     Biso  1.000000 Fe
   Fe898      1.0     0.146724      0.163338      0.089998     Biso  1.000000 Fe
   Fe899      1.0     0.153403      0.176672      0.089999     Biso  1.000000 Fe
   Fe900      1.0     0.180059      0.170006      0.069995     Biso  1.000000 Fe
   Fe901      1.0     0.166721      0.163337      0.089995     Biso  1.000000 Fe
   Fe902      1.0     0.173399      0.176672      0.089996     Biso  1.000000 Fe
   Fe903      1.0     0.186718      0.163335      0.089992     Biso  1.000000 Fe
   Fe904      1.0     0.193396      0.176669      0.089993     Biso  1.000000 Fe
   Fe905      1.0     0.200055      0.170003      0.069993     Biso  1.000000 Fe
   Fe906      1.0     0.220051      0.169998      0.069991     Biso  1.000000 Fe
   Fe907      1.0     0.206714      0.163332      0.089990     Biso  1.000000 Fe
   Fe908      1.0     0.213392      0.176666      0.089990     Biso  1.000000 Fe
   Fe909      1.0     0.240047      0.169991      0.069989     Biso  1.000000 Fe
   Fe910      1.0     0.226710      0.163327      0.089988     Biso  1.000000 Fe
   Fe911      1.0     0.233387      0.176660      0.089988     Biso  1.000000 Fe
   Fe912      1.0     0.246706      0.163320      0.089986     Biso  1.000000 Fe
   Fe913      1.0     0.026760      0.183324      0.070021     Biso  1.000000 Fe
   Fe914      1.0     0.013447      0.196651      0.070027     Biso  1.000000 Fe
   Fe915      1.0     0.006762      0.183320      0.070024     Biso  1.000000 Fe
   Fe916      1.0     0.000103      0.189981      0.090031     Biso  1.000000 Fe
   Fe917      1.0     0.020101      0.189985      0.090027     Biso  1.000000 Fe
   Fe918      1.0     0.033444      0.196656      0.070023     Biso  1.000000 Fe
   Fe919      1.0     0.053442      0.196660      0.070019     Biso  1.000000 Fe
   Fe920      1.0     0.046759      0.183328      0.070018     Biso  1.000000 Fe
   Fe921      1.0     0.040099      0.189990      0.090023     Biso  1.000000 Fe
   Fe922      1.0     0.073439      0.196665      0.070016     Biso  1.000000 Fe
   Fe923      1.0     0.066757      0.183332      0.070014     Biso  1.000000 Fe
   Fe924      1.0     0.060097      0.189994      0.090019     Biso  1.000000 Fe
   Fe925      1.0     0.080095      0.189998      0.090015     Biso  1.000000 Fe
   Fe926      1.0     0.106751      0.183338      0.070008     Biso  1.000000 Fe
   Fe927      1.0     0.093437      0.196669      0.070012     Biso  1.000000 Fe
   Fe928      1.0     0.086754      0.183335      0.070011     Biso  1.000000 Fe
   Fe929      1.0     0.100092      0.190001      0.090011     Biso  1.000000 Fe
   Fe930      1.0     0.113433      0.196672      0.070009     Biso  1.000000 Fe
   Fe931      1.0     0.133430      0.196674      0.070006     Biso  1.000000 Fe
   Fe932      1.0     0.126749      0.183340      0.070005     Biso  1.000000 Fe
   Fe933      1.0     0.120089      0.190004      0.090007     Biso  1.000000 Fe
   Fe934      1.0     0.153427      0.196676      0.070002     Biso  1.000000 Fe
   Fe935      1.0     0.146745      0.183341      0.070002     Biso  1.000000 Fe
   Fe936      1.0     0.140086      0.190006      0.090004     Biso  1.000000 Fe
   Fe937      1.0     0.160083      0.190007      0.090000     Biso  1.000000 Fe
   Fe938      1.0     0.166742      0.183341      0.069999     Biso  1.000000 Fe
   Fe939      1.0     0.193419      0.196674      0.069996     Biso  1.000000 Fe
   Fe940      1.0     0.186738      0.183340      0.069996     Biso  1.000000 Fe
   Fe941      1.0     0.173423      0.196676      0.069999     Biso  1.000000 Fe
   Fe942      1.0     0.180079      0.190006      0.089997     Biso  1.000000 Fe
   Fe943      1.0     0.213414      0.196671      0.069993     Biso  1.000000 Fe
   Fe944      1.0     0.206734      0.183337      0.069993     Biso  1.000000 Fe
   Fe945      1.0     0.200075      0.190004      0.089993     Biso  1.000000 Fe
   Fe946      1.0     0.220070      0.190000      0.089990     Biso  1.000000 Fe
   Fe947      1.0     0.233410      0.196665      0.069990     Biso  1.000000 Fe
   Fe948      1.0     0.226730      0.183332      0.069991     Biso  1.000000 Fe
   Fe949      1.0     0.246725      0.183324      0.069988     Biso  1.000000 Fe
   Fe950      1.0     0.240066      0.189994      0.089987     Biso  1.000000 Fe
   Fe951      1.0     0.019999      0.009998      0.109985     Biso  1.000000 Fe
   Fe952      1.0     0.006665      0.003330      0.129983     Biso  1.000000 Fe
   Fe953      1.0     0.013334      0.016664      0.129983     Biso  1.000000 Fe
   Fe954      1.0     0.026664      0.003331      0.129982     Biso  1.000000 Fe
   Fe955      1.0     0.039998      0.009999      0.109985     Biso  1.000000 Fe
   Fe956      1.0     0.033333      0.016664      0.129983     Biso  1.000000 Fe
   Fe957      1.0     0.046663      0.003332      0.129982     Biso  1.000000 Fe
   Fe958      1.0     0.053332      0.016665      0.129983     Biso  1.000000 Fe
   Fe959      1.0     0.079997      0.009999      0.109985     Biso  1.000000 Fe
   Fe960      1.0     0.059997      0.009999      0.109985     Biso  1.000000 Fe
   Fe961      1.0     0.066662      0.003332      0.129983     Biso  1.000000 Fe
   Fe962      1.0     0.073331      0.016665      0.129983     Biso  1.000000 Fe
   Fe963      1.0     0.099996      0.009999      0.109985     Biso  1.000000 Fe
   Fe964      1.0     0.086661      0.003333      0.129983     Biso  1.000000 Fe
   Fe965      1.0     0.093330      0.016666      0.129983     Biso  1.000000 Fe
   Fe966      1.0     0.106660      0.003333      0.129984     Biso  1.000000 Fe
   Fe967      1.0     0.119995      0.009999      0.109986     Biso  1.000000 Fe
   Fe968      1.0     0.113329      0.016666      0.129983     Biso  1.000000 Fe
   Fe969      1.0     0.126659      0.003333      0.129984     Biso  1.000000 Fe
   Fe970      1.0     0.133328      0.016665      0.129984     Biso  1.000000 Fe
   Fe971      1.0     0.159992      0.009998      0.109987     Biso  1.000000 Fe
   Fe972      1.0     0.139994      0.009999      0.109986     Biso  1.000000 Fe
   Fe973      1.0     0.146658      0.003333      0.129986     Biso  1.000000 Fe
   Fe974      1.0     0.153327      0.016665      0.129985     Biso  1.000000 Fe
   Fe975      1.0     0.166657      0.003332      0.129987     Biso  1.000000 Fe
   Fe976      1.0     0.179991      0.009997      0.109989     Biso  1.000000 Fe
   Fe977      1.0     0.173326      0.016664      0.129986     Biso  1.000000 Fe
   Fe978      1.0     0.186656      0.003331      0.129989     Biso  1.000000 Fe
   Fe979      1.0     0.193324      0.016662      0.129988     Biso  1.000000 Fe
   Fe980      1.0     0.199990      0.009995      0.109991     Biso  1.000000 Fe
   Fe981      1.0     0.219989      0.009994      0.109993     Biso  1.000000 Fe
   Fe982      1.0     0.206655      0.003330      0.129992     Biso  1.000000 Fe
   Fe983      1.0     0.213323      0.016661      0.129990     Biso  1.000000 Fe
   Fe984      1.0     0.239988      0.009992      0.109996     Biso  1.000000 Fe
   Fe985      1.0     0.226655      0.003329      0.129995     Biso  1.000000 Fe
   Fe986      1.0     0.233322      0.016659      0.129993     Biso  1.000000 Fe
   Fe987      1.0     0.246654      0.003327      0.129998     Biso  1.000000 Fe
   Fe988      1.0     0.026668      0.023332      0.109986     Biso  1.000000 Fe
   Fe989      1.0     0.013338      0.036664      0.109987     Biso  1.000000 Fe
   Fe990      1.0     0.006669      0.023331      0.109986     Biso  1.000000 Fe
   Fe991      1.0     0.000004      0.029996      0.129985     Biso  1.000000 Fe
   Fe992      1.0     0.020003      0.029997      0.129984     Biso  1.000000 Fe
   Fe993      1.0     0.033337      0.036665      0.109987     Biso  1.000000 Fe
   Fe994      1.0     0.053336      0.036666      0.109986     Biso  1.000000 Fe
   Fe995      1.0     0.046667      0.023332      0.109985     Biso  1.000000 Fe
   Fe996      1.0     0.040002      0.029998      0.129984     Biso  1.000000 Fe
   Fe997      1.0     0.073335      0.036666      0.109986     Biso  1.000000 Fe
   Fe998      1.0     0.066666      0.023333      0.109985     Biso  1.000000 Fe
   Fe999      1.0     0.060001      0.029998      0.129983     Biso  1.000000 Fe
   Fe1000     1.0     0.080000      0.029999      0.129983     Biso  1.000000 Fe
   Fe1001     1.0     0.106664      0.023333      0.109985     Biso  1.000000 Fe
   Fe1002     1.0     0.093334      0.036666      0.109985     Biso  1.000000 Fe
   Fe1003     1.0     0.086665      0.023333      0.109985     Biso  1.000000 Fe
   Fe1004     1.0     0.099999      0.029999      0.129983     Biso  1.000000 Fe
   Fe1005     1.0     0.113333      0.036666      0.109985     Biso  1.000000 Fe
   Fe1006     1.0     0.133331      0.036665      0.109985     Biso  1.000000 Fe
   Fe1007     1.0     0.126663      0.023332      0.109985     Biso  1.000000 Fe
   Fe1008     1.0     0.119998      0.029999      0.129983     Biso  1.000000 Fe
   Fe1009     1.0     0.153330      0.036664      0.109985     Biso  1.000000 Fe
   Fe1010     1.0     0.146662      0.023331      0.109986     Biso  1.000000 Fe
   Fe1011     1.0     0.139996      0.029998      0.129983     Biso  1.000000 Fe
   Fe1012     1.0     0.166660      0.023330      0.109987     Biso  1.000000 Fe
   Fe1013     1.0     0.159995      0.029997      0.129984     Biso  1.000000 Fe
   Fe1014     1.0     0.193327      0.036660      0.109987     Biso  1.000000 Fe
   Fe1015     1.0     0.186659      0.023329      0.109988     Biso  1.000000 Fe
   Fe1016     1.0     0.173329      0.036663      0.109986     Biso  1.000000 Fe
   Fe1017     1.0     0.179994      0.029996      0.129985     Biso  1.000000 Fe
   Fe1018     1.0     0.213326      0.036658      0.109989     Biso  1.000000 Fe
   Fe1019     1.0     0.206658      0.023327      0.109990     Biso  1.000000 Fe
   Fe1020     1.0     0.199992      0.029994      0.129987     Biso  1.000000 Fe
   Fe1021     1.0     0.219991      0.029992      0.129989     Biso  1.000000 Fe
   Fe1022     1.0     0.233324      0.036655      0.109990     Biso  1.000000 Fe
   Fe1023     1.0     0.226656      0.023324      0.109992     Biso  1.000000 Fe
   Fe1024     1.0     0.246655      0.023322      0.109994     Biso  1.000000 Fe
   Fe1025     1.0     0.239990      0.029989      0.129991     Biso  1.000000 Fe
   Fe1026     1.0     0.020007      0.049998      0.109989     Biso  1.000000 Fe
   Fe1027     1.0     0.006673      0.043329      0.129987     Biso  1.000000 Fe
   Fe1028     1.0     0.013343      0.056662      0.129988     Biso  1.000000 Fe
   Fe1029     1.0     0.026672      0.043330      0.129986     Biso  1.000000 Fe
   Fe1030     1.0     0.000008      0.049997      0.109990     Biso  1.000000 Fe
   Fe1031     1.0     0.040006      0.049999      0.109988     Biso  1.000000 Fe
   Fe1032     1.0     0.033342      0.056663      0.129987     Biso  1.000000 Fe
   Fe1033     1.0     0.046671      0.043331      0.129985     Biso  1.000000 Fe
   Fe1034     1.0     0.053341      0.056664      0.129986     Biso  1.000000 Fe
   Fe1035     1.0     0.080004      0.050000      0.109986     Biso  1.000000 Fe
   Fe1036     1.0     0.060005      0.049999      0.109987     Biso  1.000000 Fe
   Fe1037     1.0     0.066670      0.043332      0.129984     Biso  1.000000 Fe
   Fe1038     1.0     0.073340      0.056665      0.129985     Biso  1.000000 Fe
   Fe1039     1.0     0.100003      0.050000      0.109986     Biso  1.000000 Fe
   Fe1040     1.0     0.086669      0.043332      0.129984     Biso  1.000000 Fe
   Fe1041     1.0     0.093339      0.056665      0.129984     Biso  1.000000 Fe
   Fe1042     1.0     0.106668      0.043332      0.129983     Biso  1.000000 Fe
   Fe1043     1.0     0.120002      0.049999      0.109985     Biso  1.000000 Fe
   Fe1044     1.0     0.113337      0.056665      0.129984     Biso  1.000000 Fe
   Fe1045     1.0     0.126667      0.043331      0.129983     Biso  1.000000 Fe
   Fe1046     1.0     0.133336      0.056664      0.129983     Biso  1.000000 Fe
   Fe1047     1.0     0.159999      0.049997      0.109985     Biso  1.000000 Fe
   Fe1048     1.0     0.140000      0.049998      0.109985     Biso  1.000000 Fe
   Fe1049     1.0     0.146665      0.043331      0.129983     Biso  1.000000 Fe
   Fe1050     1.0     0.153334      0.056663      0.129983     Biso  1.000000 Fe
   Fe1051     1.0     0.166664      0.043329      0.129984     Biso  1.000000 Fe
   Fe1052     1.0     0.179997      0.049995      0.109986     Biso  1.000000 Fe
   Fe1053     1.0     0.173333      0.056662      0.129983     Biso  1.000000 Fe
   Fe1054     1.0     0.186662      0.043327      0.129985     Biso  1.000000 Fe
   Fe1055     1.0     0.193331      0.056660      0.129984     Biso  1.000000 Fe
   Fe1056     1.0     0.199995      0.049992      0.109986     Biso  1.000000 Fe
   Fe1057     1.0     0.219994      0.049989      0.109988     Biso  1.000000 Fe
   Fe1058     1.0     0.206660      0.043325      0.129986     Biso  1.000000 Fe
   Fe1059     1.0     0.213329      0.056657      0.129985     Biso  1.000000 Fe
   Fe1060     1.0     0.239992      0.049985      0.109989     Biso  1.000000 Fe
   Fe1061     1.0     0.226659      0.043322      0.129988     Biso  1.000000 Fe
   Fe1062     1.0     0.233327      0.056653      0.129986     Biso  1.000000 Fe
   Fe1063     1.0     0.246657      0.043319      0.129990     Biso  1.000000 Fe
   Fe1064     1.0     0.026677      0.063331      0.109991     Biso  1.000000 Fe
   Fe1065     1.0     0.013349      0.076664      0.109994     Biso  1.000000 Fe
   Fe1066     1.0     0.006678      0.063330      0.109992     Biso  1.000000 Fe
   Fe1067     1.0     0.000014      0.069995      0.129992     Biso  1.000000 Fe
   Fe1068     1.0     0.020013      0.069996      0.129991     Biso  1.000000 Fe
   Fe1069     1.0     0.033348      0.076665      0.109993     Biso  1.000000 Fe
   Fe1070     1.0     0.053347      0.076666      0.109991     Biso  1.000000 Fe
   Fe1071     1.0     0.046676      0.063332      0.109989     Biso  1.000000 Fe
   Fe1072     1.0     0.040012      0.069997      0.129989     Biso  1.000000 Fe
   Fe1073     1.0     0.073346      0.076666      0.109990     Biso  1.000000 Fe
   Fe1074     1.0     0.066675      0.063333      0.109988     Biso  1.000000 Fe
   Fe1075     1.0     0.060011      0.069997      0.129988     Biso  1.000000 Fe
   Fe1076     1.0     0.080010      0.069998      0.129986     Biso  1.000000 Fe
   Fe1077     1.0     0.106673      0.063333      0.109986     Biso  1.000000 Fe
   Fe1078     1.0     0.093344      0.076667      0.109989     Biso  1.000000 Fe
   Fe1079     1.0     0.086674      0.063333      0.109987     Biso  1.000000 Fe
   Fe1080     1.0     0.100009      0.069998      0.129985     Biso  1.000000 Fe
   Fe1081     1.0     0.113343      0.076666      0.109987     Biso  1.000000 Fe
   Fe1082     1.0     0.133341      0.076666      0.109987     Biso  1.000000 Fe
   Fe1083     1.0     0.126671      0.063332      0.109986     Biso  1.000000 Fe
   Fe1084     1.0     0.120007      0.069998      0.129984     Biso  1.000000 Fe
   Fe1085     1.0     0.153339      0.076664      0.109986     Biso  1.000000 Fe
   Fe1086     1.0     0.146670      0.063331      0.109985     Biso  1.000000 Fe
   Fe1087     1.0     0.140006      0.069997      0.129984     Biso  1.000000 Fe
   Fe1088     1.0     0.166668      0.063330      0.109985     Biso  1.000000 Fe
   Fe1089     1.0     0.160004      0.069996      0.129983     Biso  1.000000 Fe
   Fe1090     1.0     0.193335      0.076660      0.109985     Biso  1.000000 Fe
   Fe1091     1.0     0.186666      0.063327      0.109985     Biso  1.000000 Fe
   Fe1092     1.0     0.173338      0.076662      0.109985     Biso  1.000000 Fe
   Fe1093     1.0     0.180002      0.069994      0.129983     Biso  1.000000 Fe
   Fe1094     1.0     0.213333      0.076656      0.109985     Biso  1.000000 Fe
   Fe1095     1.0     0.206664      0.063324      0.109986     Biso  1.000000 Fe
   Fe1096     1.0     0.200000      0.069991      0.129984     Biso  1.000000 Fe
   Fe1097     1.0     0.219998      0.069988      0.129984     Biso  1.000000 Fe
   Fe1098     1.0     0.233331      0.076652      0.109986     Biso  1.000000 Fe
   Fe1099     1.0     0.226662      0.063320      0.109987     Biso  1.000000 Fe
   Fe1100     1.0     0.246660      0.063316      0.109988     Biso  1.000000 Fe
   Fe1101     1.0     0.239996      0.069984      0.129985     Biso  1.000000 Fe
   Fe1102     1.0     0.020020      0.089997      0.109997     Biso  1.000000 Fe
   Fe1103     1.0     0.006685      0.083327      0.129995     Biso  1.000000 Fe
   Fe1104     1.0     0.013357      0.096660      0.129998     Biso  1.000000 Fe
   Fe1105     1.0     0.026684      0.083329      0.129993     Biso  1.000000 Fe
   Fe1106     1.0     0.000021      0.089995      0.109999     Biso  1.000000 Fe
   Fe1107     1.0     0.040019      0.089998      0.109995     Biso  1.000000 Fe
   Fe1108     1.0     0.033356      0.096662      0.129996     Biso  1.000000 Fe
   Fe1109     1.0     0.046683      0.083330      0.129991     Biso  1.000000 Fe
   Fe1110     1.0     0.053355      0.096663      0.129994     Biso  1.000000 Fe
   Fe1111     1.0     0.080017      0.090000      0.109991     Biso  1.000000 Fe
   Fe1112     1.0     0.060018      0.089999      0.109993     Biso  1.000000 Fe
   Fe1113     1.0     0.066682      0.083331      0.129990     Biso  1.000000 Fe
   Fe1114     1.0     0.073354      0.096664      0.129992     Biso  1.000000 Fe
   Fe1115     1.0     0.100015      0.090000      0.109990     Biso  1.000000 Fe
   Fe1116     1.0     0.086681      0.083331      0.129988     Biso  1.000000 Fe
   Fe1117     1.0     0.093352      0.096665      0.129990     Biso  1.000000 Fe
   Fe1118     1.0     0.106679      0.083332      0.129987     Biso  1.000000 Fe
   Fe1119     1.0     0.120014      0.090000      0.109989     Biso  1.000000 Fe
   Fe1120     1.0     0.113351      0.096665      0.129988     Biso  1.000000 Fe
   Fe1121     1.0     0.126678      0.083331      0.129985     Biso  1.000000 Fe
   Fe1122     1.0     0.133349      0.096665      0.129987     Biso  1.000000 Fe
   Fe1123     1.0     0.160010      0.089998      0.109986     Biso  1.000000 Fe
   Fe1124     1.0     0.140012      0.089999      0.109987     Biso  1.000000 Fe
   Fe1125     1.0     0.146676      0.083330      0.129984     Biso  1.000000 Fe
   Fe1126     1.0     0.153347      0.096664      0.129985     Biso  1.000000 Fe
   Fe1127     1.0     0.180008      0.089995      0.109986     Biso  1.000000 Fe
   Fe1128     1.0     0.166674      0.083329      0.129984     Biso  1.000000 Fe
   Fe1129     1.0     0.173345      0.096662      0.129984     Biso  1.000000 Fe
   Fe1130     1.0     0.186672      0.083327      0.129983     Biso  1.000000 Fe
   Fe1131     1.0     0.193342      0.096659      0.129983     Biso  1.000000 Fe
   Fe1132     1.0     0.200005      0.089992      0.109985     Biso  1.000000 Fe
   Fe1133     1.0     0.220003      0.089988      0.109985     Biso  1.000000 Fe
   Fe1134     1.0     0.206669      0.083324      0.129983     Biso  1.000000 Fe
   Fe1135     1.0     0.213340      0.096656      0.129983     Biso  1.000000 Fe
   Fe1136     1.0     0.240000      0.089983      0.109985     Biso  1.000000 Fe
   Fe1137     1.0     0.226667      0.083320      0.129984     Biso  1.000000 Fe
   Fe1138     1.0     0.233337      0.096651      0.129983     Biso  1.000000 Fe
   Fe1139     1.0     0.246665      0.083315      0.129985     Biso  1.000000 Fe
   Fe1140     1.0     0.026692      0.103330      0.109999     Biso  1.000000 Fe
   Fe1141     1.0     0.013367      0.116661      0.110005     Biso  1.000000 Fe
   Fe1142     1.0     0.006693      0.103328      0.110002     Biso  1.000000 Fe
   Fe1143     1.0     0.000030      0.109991      0.130004     Biso  1.000000 Fe
   Fe1144     1.0     0.020030      0.109993      0.130001     Biso  1.000000 Fe
   Fe1145     1.0     0.033366      0.116663      0.110002     Biso  1.000000 Fe
   Fe1146     1.0     0.053365      0.116665      0.110000     Biso  1.000000 Fe
   Fe1147     1.0     0.046691      0.103331      0.109997     Biso  1.000000 Fe
   Fe1148     1.0     0.040029      0.109995      0.129999     Biso  1.000000 Fe
   Fe1149     1.0     0.073363      0.116666      0.109998     Biso  1.000000 Fe
   Fe1150     1.0     0.066690      0.103333      0.109995     Biso  1.000000 Fe
   Fe1151     1.0     0.060027      0.109996      0.129996     Biso  1.000000 Fe
   Fe1152     1.0     0.080026      0.109997      0.129994     Biso  1.000000 Fe
   Fe1153     1.0     0.106687      0.103334      0.109991     Biso  1.000000 Fe
   Fe1154     1.0     0.093362      0.116667      0.109995     Biso  1.000000 Fe
   Fe1155     1.0     0.086689      0.103333      0.109993     Biso  1.000000 Fe
   Fe1156     1.0     0.100025      0.109998      0.129992     Biso  1.000000 Fe
   Fe1157     1.0     0.113360      0.116667      0.109993     Biso  1.000000 Fe
   Fe1158     1.0     0.133358      0.116667      0.109991     Biso  1.000000 Fe
   Fe1159     1.0     0.126686      0.103334      0.109990     Biso  1.000000 Fe
   Fe1160     1.0     0.120023      0.109998      0.129990     Biso  1.000000 Fe
   Fe1161     1.0     0.153356      0.116666      0.109989     Biso  1.000000 Fe
   Fe1162     1.0     0.146684      0.103333      0.109988     Biso  1.000000 Fe
   Fe1163     1.0     0.140021      0.109998      0.129988     Biso  1.000000 Fe
   Fe1164     1.0     0.160019      0.109997      0.129986     Biso  1.000000 Fe
   Fe1165     1.0     0.166681      0.103331      0.109987     Biso  1.000000 Fe
   Fe1166     1.0     0.193351      0.116661      0.109986     Biso  1.000000 Fe
   Fe1167     1.0     0.186679      0.103328      0.109986     Biso  1.000000 Fe
   Fe1168     1.0     0.173354      0.116664      0.109988     Biso  1.000000 Fe
   Fe1169     1.0     0.180016      0.109995      0.129985     Biso  1.000000 Fe
   Fe1170     1.0     0.213348      0.116657      0.109985     Biso  1.000000 Fe
   Fe1171     1.0     0.206676      0.103325      0.109985     Biso  1.000000 Fe
   Fe1172     1.0     0.200014      0.109992      0.129983     Biso  1.000000 Fe
   Fe1173     1.0     0.220011      0.109988      0.129983     Biso  1.000000 Fe
   Fe1174     1.0     0.233345      0.116652      0.109984     Biso  1.000000 Fe
   Fe1175     1.0     0.226674      0.103320      0.109985     Biso  1.000000 Fe
   Fe1176     1.0     0.246671      0.103314      0.109985     Biso  1.000000 Fe
   Fe1177     1.0     0.240008      0.109982      0.129983     Biso  1.000000 Fe
   Fe1178     1.0     0.020041      0.129994      0.110008     Biso  1.000000 Fe
   Fe1179     1.0     0.006704      0.123323      0.130008     Biso  1.000000 Fe
   Fe1180     1.0     0.013380      0.136656      0.130012     Biso  1.000000 Fe
   Fe1181     1.0     0.026703      0.123326      0.130005     Biso  1.000000 Fe
   Fe1182     1.0     0.000042      0.129991      0.110011     Biso  1.000000 Fe
   Fe1183     1.0     0.040041      0.129996      0.110005     Biso  1.000000 Fe
   Fe1184     1.0     0.033379      0.136658      0.130009     Biso  1.000000 Fe
   Fe1185     1.0     0.046703      0.123328      0.130002     Biso  1.000000 Fe
   Fe1186     1.0     0.053378      0.136660      0.130005     Biso  1.000000 Fe
   Fe1187     1.0     0.080038      0.129999      0.110000     Biso  1.000000 Fe
   Fe1188     1.0     0.060039      0.129998      0.110003     Biso  1.000000 Fe
   Fe1189     1.0     0.066701      0.123329      0.129999     Biso  1.000000 Fe
   Fe1190     1.0     0.073376      0.136662      0.130002     Biso  1.000000 Fe
   Fe1191     1.0     0.100036      0.130000      0.109997     Biso  1.000000 Fe
   Fe1192     1.0     0.086700      0.123331      0.129997     Biso  1.000000 Fe
   Fe1193     1.0     0.093374      0.136664      0.129999     Biso  1.000000 Fe
   Fe1194     1.0     0.106698      0.123332      0.129994     Biso  1.000000 Fe
   Fe1195     1.0     0.120034      0.130001      0.109995     Biso  1.000000 Fe
   Fe1196     1.0     0.113373      0.136665      0.129996     Biso  1.000000 Fe
   Fe1197     1.0     0.126696      0.123332      0.129991     Biso  1.000000 Fe
   Fe1198     1.0     0.133370      0.136665      0.129993     Biso  1.000000 Fe
   Fe1199     1.0     0.160030      0.130000      0.109990     Biso  1.000000 Fe
   Fe1200     1.0     0.140032      0.130001      0.109992     Biso  1.000000 Fe
   Fe1201     1.0     0.146694      0.123331      0.129989     Biso  1.000000 Fe
   Fe1202     1.0     0.153368      0.136665      0.129990     Biso  1.000000 Fe
   Fe1203     1.0     0.180027      0.129998      0.109988     Biso  1.000000 Fe
   Fe1204     1.0     0.166691      0.123330      0.129987     Biso  1.000000 Fe
   Fe1205     1.0     0.173365      0.136664      0.129988     Biso  1.000000 Fe
   Fe1206     1.0     0.186689      0.123328      0.129985     Biso  1.000000 Fe
   Fe1207     1.0     0.193362      0.136661      0.129986     Biso  1.000000 Fe
   Fe1208     1.0     0.200024      0.129994      0.109986     Biso  1.000000 Fe
   Fe1209     1.0     0.220021      0.129990      0.109985     Biso  1.000000 Fe
   Fe1210     1.0     0.206686      0.123324      0.129984     Biso  1.000000 Fe
   Fe1211     1.0     0.213359      0.136657      0.129984     Biso  1.000000 Fe
   Fe1212     1.0     0.240017      0.129984      0.109984     Biso  1.000000 Fe
   Fe1213     1.0     0.226683      0.123320      0.129983     Biso  1.000000 Fe
   Fe1214     1.0     0.233356      0.136652      0.129982     Biso  1.000000 Fe
   Fe1215     1.0     0.246679      0.123314      0.129982     Biso  1.000000 Fe
   Fe1216     1.0     0.026718      0.143326      0.110012     Biso  1.000000 Fe
   Fe1217     1.0     0.013397      0.156655      0.110019     Biso  1.000000 Fe
   Fe1218     1.0     0.006719      0.143323      0.110015     Biso  1.000000 Fe
   Fe1219     1.0     0.000057      0.149985      0.130020     Biso  1.000000 Fe
   Fe1220     1.0     0.020056      0.149988      0.130016     Biso  1.000000 Fe
   Fe1221     1.0     0.033395      0.156658      0.110015     Biso  1.000000 Fe
   Fe1222     1.0     0.053394      0.156661      0.110012     Biso  1.000000 Fe
   Fe1223     1.0     0.046717      0.143329      0.110009     Biso  1.000000 Fe
   Fe1224     1.0     0.040055      0.149991      0.130012     Biso  1.000000 Fe
   Fe1225     1.0     0.073393      0.156664      0.110008     Biso  1.000000 Fe
   Fe1226     1.0     0.066715      0.143331      0.110005     Biso  1.000000 Fe
   Fe1227     1.0     0.060054      0.149993      0.130009     Biso  1.000000 Fe
   Fe1228     1.0     0.080052      0.149995      0.130005     Biso  1.000000 Fe
   Fe1229     1.0     0.106712      0.143334      0.109999     Biso  1.000000 Fe
   Fe1230     1.0     0.093391      0.156666      0.110005     Biso  1.000000 Fe
   Fe1231     1.0     0.086714      0.143333      0.110002     Biso  1.000000 Fe
   Fe1232     1.0     0.100050      0.149997      0.130002     Biso  1.000000 Fe
   Fe1233     1.0     0.113388      0.156668      0.110001     Biso  1.000000 Fe
   Fe1234     1.0     0.133386      0.156669      0.109998     Biso  1.000000 Fe
   Fe1235     1.0     0.126710      0.143335      0.109997     Biso  1.000000 Fe
   Fe1236     1.0     0.120048      0.149998      0.129998     Biso  1.000000 Fe
   Fe1237     1.0     0.153383      0.156668      0.109995     Biso  1.000000 Fe
   Fe1238     1.0     0.146707      0.143335      0.109994     Biso  1.000000 Fe
   Fe1239     1.0     0.140046      0.149999      0.129995     Biso  1.000000 Fe
   Fe1240     1.0     0.160043      0.149999      0.129992     Biso  1.000000 Fe
   Fe1241     1.0     0.166704      0.143334      0.109991     Biso  1.000000 Fe
   Fe1242     1.0     0.193377      0.156665      0.109989     Biso  1.000000 Fe
   Fe1243     1.0     0.186701      0.143331      0.109989     Biso  1.000000 Fe
   Fe1244     1.0     0.173380      0.156667      0.109992     Biso  1.000000 Fe
   Fe1245     1.0     0.180040      0.149997      0.129989     Biso  1.000000 Fe
   Fe1246     1.0     0.213373      0.156661      0.109987     Biso  1.000000 Fe
   Fe1247     1.0     0.206698      0.143328      0.109987     Biso  1.000000 Fe
   Fe1248     1.0     0.200037      0.149994      0.129986     Biso  1.000000 Fe
   Fe1249     1.0     0.220033      0.149990      0.129984     Biso  1.000000 Fe
   Fe1250     1.0     0.233369      0.156656      0.109985     Biso  1.000000 Fe
   Fe1251     1.0     0.226694      0.143323      0.109985     Biso  1.000000 Fe
   Fe1252     1.0     0.246691      0.143316      0.109984     Biso  1.000000 Fe
   Fe1253     1.0     0.240029      0.149984      0.129982     Biso  1.000000 Fe
   Fe1254     1.0     0.020076      0.169987      0.110023     Biso  1.000000 Fe
   Fe1255     1.0     0.006736      0.163317      0.130025     Biso  1.000000 Fe
   Fe1256     1.0     0.013415      0.176648      0.130029     Biso  1.000000 Fe
   Fe1257     1.0     0.026734      0.163320      0.130020     Biso  1.000000 Fe
   Fe1258     1.0     0.000077      0.169984      0.110027     Biso  1.000000 Fe
   Fe1259     1.0     0.040075      0.169991      0.110019     Biso  1.000000 Fe
   Fe1260     1.0     0.033414      0.176652      0.130024     Biso  1.000000 Fe
   Fe1261     1.0     0.046733      0.163323      0.130016     Biso  1.000000 Fe
   Fe1262     1.0     0.053412      0.176656      0.130019     Biso  1.000000 Fe
   Fe1263     1.0     0.080071      0.169997      0.110011     Biso  1.000000 Fe
   Fe1264     1.0     0.060073      0.169994      0.110015     Biso  1.000000 Fe
   Fe1265     1.0     0.066731      0.163326      0.130012     Biso  1.000000 Fe
   Fe1266     1.0     0.073410      0.176659      0.130015     Biso  1.000000 Fe
   Fe1267     1.0     0.100069      0.170000      0.110007     Biso  1.000000 Fe
   Fe1268     1.0     0.086730      0.163329      0.130008     Biso  1.000000 Fe
   Fe1269     1.0     0.093408      0.176662      0.130010     Biso  1.000000 Fe
   Fe1270     1.0     0.106728      0.163331      0.130004     Biso  1.000000 Fe
   Fe1271     1.0     0.120067      0.170001      0.110003     Biso  1.000000 Fe
   Fe1272     1.0     0.113406      0.176664      0.130006     Biso  1.000000 Fe
   Fe1273     1.0     0.126725      0.163332      0.130000     Biso  1.000000 Fe
   Fe1274     1.0     0.133403      0.176666      0.130002     Biso  1.000000 Fe
   Fe1275     1.0     0.160061      0.170003      0.109996     Biso  1.000000 Fe
   Fe1276     1.0     0.140064      0.170002      0.110000     Biso  1.000000 Fe
   Fe1277     1.0     0.146722      0.163333      0.129996     Biso  1.000000 Fe
   Fe1278     1.0     0.153400      0.176667      0.129998     Biso  1.000000 Fe
   Fe1279     1.0     0.180057      0.170001      0.109993     Biso  1.000000 Fe
   Fe1280     1.0     0.166719      0.163332      0.129993     Biso  1.000000 Fe
   Fe1281     1.0     0.173397      0.176666      0.129994     Biso  1.000000 Fe
   Fe1282     1.0     0.186716      0.163331      0.129990     Biso  1.000000 Fe
   Fe1283     1.0     0.193393      0.176665      0.129990     Biso  1.000000 Fe
   Fe1284     1.0     0.200054      0.169999      0.109990     Biso  1.000000 Fe
   Fe1285     1.0     0.220050      0.169995      0.109987     Biso  1.000000 Fe
   Fe1286     1.0     0.206712      0.163328      0.129987     Biso  1.000000 Fe
   Fe1287     1.0     0.213389      0.176661      0.129987     Biso  1.000000 Fe
   Fe1288     1.0     0.240045      0.169988      0.109985     Biso  1.000000 Fe
   Fe1289     1.0     0.226708      0.163323      0.129984     Biso  1.000000 Fe
   Fe1290     1.0     0.233385      0.176656      0.129984     Biso  1.000000 Fe
   Fe1291     1.0     0.246704      0.163317      0.129982     Biso  1.000000 Fe
   Fe1292     1.0     0.026757      0.183319      0.110026     Biso  1.000000 Fe
   Fe1293     1.0     0.013442      0.196646      0.110034     Biso  1.000000 Fe
   Fe1294     1.0     0.006759      0.183315      0.110031     Biso  1.000000 Fe
   Fe1295     1.0     0.000098      0.189975      0.130038     Biso  1.000000 Fe
   Fe1296     1.0     0.020097      0.189980      0.130033     Biso  1.000000 Fe
   Fe1297     1.0     0.033440      0.196651      0.110029     Biso  1.000000 Fe
   Fe1298     1.0     0.053438      0.196655      0.110024     Biso  1.000000 Fe
   Fe1299     1.0     0.046755      0.183323      0.110022     Biso  1.000000 Fe
   Fe1300     1.0     0.040095      0.189984      0.130027     Biso  1.000000 Fe
   Fe1301     1.0     0.073435      0.196660      0.110020     Biso  1.000000 Fe
   Fe1302     1.0     0.066753      0.183327      0.110017     Biso  1.000000 Fe
   Fe1303     1.0     0.060093      0.189988      0.130022     Biso  1.000000 Fe
   Fe1304     1.0     0.080091      0.189992      0.130018     Biso  1.000000 Fe
   Fe1305     1.0     0.106749      0.183333      0.110009     Biso  1.000000 Fe
   Fe1306     1.0     0.093433      0.196663      0.110015     Biso  1.000000 Fe
   Fe1307     1.0     0.086751      0.183330      0.110013     Biso  1.000000 Fe
   Fe1308     1.0     0.100088      0.189995      0.130013     Biso  1.000000 Fe
   Fe1309     1.0     0.113430      0.196667      0.110011     Biso  1.000000 Fe
   Fe1310     1.0     0.133426      0.196669      0.110006     Biso  1.000000 Fe
   Fe1311     1.0     0.126746      0.183335      0.110005     Biso  1.000000 Fe
   Fe1312     1.0     0.120085      0.189998      0.130008     Biso  1.000000 Fe
   Fe1313     1.0     0.153423      0.196671      0.110002     Biso  1.000000 Fe
   Fe1314     1.0     0.146743      0.183337      0.110001     Biso  1.000000 Fe
   Fe1315     1.0     0.140082      0.190000      0.130003     Biso  1.000000 Fe
   Fe1316     1.0     0.160079      0.190001      0.129999     Biso  1.000000 Fe
   Fe1317     1.0     0.166739      0.183337      0.109997     Biso  1.000000 Fe
   Fe1318     1.0     0.193415      0.196670      0.109994     Biso  1.000000 Fe
   Fe1319     1.0     0.186736      0.183336      0.109993     Biso  1.000000 Fe
   Fe1320     1.0     0.173419      0.196671      0.109998     Biso  1.000000 Fe
   Fe1321     1.0     0.180075      0.190001      0.129995     Biso  1.000000 Fe
   Fe1322     1.0     0.213411      0.196667      0.109990     Biso  1.000000 Fe
   Fe1323     1.0     0.206732      0.183333      0.109990     Biso  1.000000 Fe
   Fe1324     1.0     0.200071      0.189999      0.129990     Biso  1.000000 Fe
   Fe1325     1.0     0.220067      0.189995      0.129987     Biso  1.000000 Fe
   Fe1326     1.0     0.233406      0.196662      0.109987     Biso  1.000000 Fe
   Fe1327     1.0     0.226727      0.183328      0.109987     Biso  1.000000 Fe
   Fe1328     1.0     0.246723      0.183322      0.109984     Biso  1.000000 Fe
   Fe1329     1.0     0.240062      0.189990      0.129983     Biso  1.000000 Fe
   Fe1330     1.0     0.019999      0.009997      0.149981     Biso  1.000000 Fe
   Fe1331     1.0     0.039998      0.009998      0.149981     Biso  1.000000 Fe
   Fe1332     1.0     0.079996      0.009999      0.149981     Biso  1.000000 Fe
   Fe1333     1.0     0.059997      0.009998      0.149981     Biso  1.000000 Fe
   Fe1334     1.0     0.099995      0.009999      0.149981     Biso  1.000000 Fe
   Fe1335     1.0     0.119994      0.009999      0.149982     Biso  1.000000 Fe
   Fe1336     1.0     0.159992      0.009999      0.149985     Biso  1.000000 Fe
   Fe1337     1.0     0.139993      0.009999      0.149983     Biso  1.000000 Fe
   Fe1338     1.0     0.179991      0.009998      0.149987     Biso  1.000000 Fe
   Fe1339     1.0     0.199989      0.009997      0.149989     Biso  1.000000 Fe
   Fe1340     1.0     0.219988      0.009996      0.149992     Biso  1.000000 Fe
   Fe1341     1.0     0.239987      0.009994      0.149995     Biso  1.000000 Fe
   Fe1342     1.0     0.026668      0.023330      0.149982     Biso  1.000000 Fe
   Fe1343     1.0     0.013338      0.036662      0.149983     Biso  1.000000 Fe
   Fe1344     1.0     0.006669      0.023329      0.149982     Biso  1.000000 Fe
   Fe1345     1.0     0.033337      0.036663      0.149983     Biso  1.000000 Fe
   Fe1346     1.0     0.053336      0.036664      0.149982     Biso  1.000000 Fe
   Fe1347     1.0     0.046667      0.023331      0.149981     Biso  1.000000 Fe
   Fe1348     1.0     0.073335      0.036664      0.149981     Biso  1.000000 Fe
   Fe1349     1.0     0.066666      0.023331      0.149981     Biso  1.000000 Fe
   Fe1350     1.0     0.106664      0.023332      0.149981     Biso  1.000000 Fe
   Fe1351     1.0     0.093334      0.036665      0.149981     Biso  1.000000 Fe
   Fe1352     1.0     0.086665      0.023332      0.149981     Biso  1.000000 Fe
   Fe1353     1.0     0.113333      0.036665      0.149981     Biso  1.000000 Fe
   Fe1354     1.0     0.133331      0.036664      0.149981     Biso  1.000000 Fe
   Fe1355     1.0     0.126663      0.023332      0.149982     Biso  1.000000 Fe
   Fe1356     1.0     0.153330      0.036664      0.149982     Biso  1.000000 Fe
   Fe1357     1.0     0.146661      0.023331      0.149982     Biso  1.000000 Fe
   Fe1358     1.0     0.166660      0.023331      0.149984     Biso  1.000000 Fe
   Fe1359     1.0     0.193327      0.036661      0.149984     Biso  1.000000 Fe
   Fe1360     1.0     0.186659      0.023329      0.149985     Biso  1.000000 Fe
   Fe1361     1.0     0.173329      0.036662      0.149983     Biso  1.000000 Fe
   Fe1362     1.0     0.213326      0.036659      0.149986     Biso  1.000000 Fe
   Fe1363     1.0     0.206657      0.023328      0.149987     Biso  1.000000 Fe
   Fe1364     1.0     0.233324      0.036656      0.149988     Biso  1.000000 Fe
   Fe1365     1.0     0.226656      0.023326      0.149990     Biso  1.000000 Fe
   Fe1366     1.0     0.246655      0.023324      0.149993     Biso  1.000000 Fe
   Fe1367     1.0     0.020007      0.049995      0.149985     Biso  1.000000 Fe
   Fe1368     1.0     0.000008      0.049994      0.149986     Biso  1.000000 Fe
   Fe1369     1.0     0.040007      0.049996      0.149984     Biso  1.000000 Fe
   Fe1370     1.0     0.080004      0.049997      0.149982     Biso  1.000000 Fe
   Fe1371     1.0     0.060006      0.049997      0.149983     Biso  1.000000 Fe
   Fe1372     1.0     0.100003      0.049997      0.149982     Biso  1.000000 Fe
   Fe1373     1.0     0.120002      0.049997      0.149981     Biso  1.000000 Fe
   Fe1374     1.0     0.159999      0.049996      0.149982     Biso  1.000000 Fe
   Fe1375     1.0     0.140000      0.049997      0.149981     Biso  1.000000 Fe
   Fe1376     1.0     0.179997      0.049994      0.149982     Biso  1.000000 Fe
   Fe1377     1.0     0.199996      0.049992      0.149983     Biso  1.000000 Fe
   Fe1378     1.0     0.219994      0.049990      0.149985     Biso  1.000000 Fe
   Fe1379     1.0     0.239992      0.049987      0.149987     Biso  1.000000 Fe
   Fe1380     1.0     0.026678      0.063328      0.149987     Biso  1.000000 Fe
   Fe1381     1.0     0.013349      0.076659      0.149991     Biso  1.000000 Fe
   Fe1382     1.0     0.006678      0.063327      0.149989     Biso  1.000000 Fe
   Fe1383     1.0     0.033348      0.076661      0.149990     Biso  1.000000 Fe
   Fe1384     1.0     0.053347      0.076662      0.149988     Biso  1.000000 Fe
   Fe1385     1.0     0.046677      0.063329      0.149986     Biso  1.000000 Fe
   Fe1386     1.0     0.073346      0.076663      0.149986     Biso  1.000000 Fe
   Fe1387     1.0     0.066676      0.063330      0.149985     Biso  1.000000 Fe
   Fe1388     1.0     0.106673      0.063330      0.149983     Biso  1.000000 Fe
   Fe1389     1.0     0.093345      0.076663      0.149985     Biso  1.000000 Fe
   Fe1390     1.0     0.086674      0.063330      0.149984     Biso  1.000000 Fe
   Fe1391     1.0     0.113343      0.076663      0.149984     Biso  1.000000 Fe
   Fe1392     1.0     0.133342      0.076663      0.149983     Biso  1.000000 Fe
   Fe1393     1.0     0.126672      0.063330      0.149982     Biso  1.000000 Fe
   Fe1394     1.0     0.153340      0.076662      0.149982     Biso  1.000000 Fe
   Fe1395     1.0     0.146670      0.063329      0.149982     Biso  1.000000 Fe
   Fe1396     1.0     0.166668      0.063328      0.149981     Biso  1.000000 Fe
   Fe1397     1.0     0.193336      0.076658      0.149981     Biso  1.000000 Fe
   Fe1398     1.0     0.186666      0.063326      0.149982     Biso  1.000000 Fe
   Fe1399     1.0     0.173338      0.076660      0.149981     Biso  1.000000 Fe
   Fe1400     1.0     0.213334      0.076655      0.149982     Biso  1.000000 Fe
   Fe1401     1.0     0.206665      0.063324      0.149983     Biso  1.000000 Fe
   Fe1402     1.0     0.233332      0.076652      0.149983     Biso  1.000000 Fe
   Fe1403     1.0     0.226663      0.063321      0.149984     Biso  1.000000 Fe
   Fe1404     1.0     0.246661      0.063317      0.149986     Biso  1.000000 Fe
   Fe1405     1.0     0.020021      0.089992      0.149994     Biso  1.000000 Fe
   Fe1406     1.0     0.000021      0.089990      0.149997     Biso  1.000000 Fe
   Fe1407     1.0     0.040020      0.089993      0.149992     Biso  1.000000 Fe
   Fe1408     1.0     0.080017      0.089996      0.149988     Biso  1.000000 Fe
   Fe1409     1.0     0.060019      0.089995      0.149990     Biso  1.000000 Fe
   Fe1410     1.0     0.100016      0.089996      0.149987     Biso  1.000000 Fe
   Fe1411     1.0     0.120014      0.089996      0.149985     Biso  1.000000 Fe
   Fe1412     1.0     0.160011      0.089995      0.149982     Biso  1.000000 Fe
   Fe1413     1.0     0.140013      0.089996      0.149984     Biso  1.000000 Fe
   Fe1414     1.0     0.180008      0.089993      0.149982     Biso  1.000000 Fe
   Fe1415     1.0     0.200006      0.089990      0.149981     Biso  1.000000 Fe
   Fe1416     1.0     0.220004      0.089987      0.149981     Biso  1.000000 Fe
   Fe1417     1.0     0.240001      0.089983      0.149982     Biso  1.000000 Fe
   Fe1418     1.0     0.026693      0.103325      0.149998     Biso  1.000000 Fe
   Fe1419     1.0     0.013367      0.116655      0.150004     Biso  1.000000 Fe
   Fe1420     1.0     0.006694      0.103323      0.150000     Biso  1.000000 Fe
   Fe1421     1.0     0.033366      0.116657      0.150001     Biso  1.000000 Fe
   Fe1422     1.0     0.053365      0.116659      0.149998     Biso  1.000000 Fe
   Fe1423     1.0     0.046692      0.103326      0.149995     Biso  1.000000 Fe
   Fe1424     1.0     0.073364      0.116661      0.149996     Biso  1.000000 Fe
   Fe1425     1.0     0.066691      0.103328      0.149993     Biso  1.000000 Fe
   Fe1426     1.0     0.106688      0.103329      0.149988     Biso  1.000000 Fe
   Fe1427     1.0     0.093362      0.116662      0.149993     Biso  1.000000 Fe
   Fe1428     1.0     0.086689      0.103329      0.149991     Biso  1.000000 Fe
   Fe1429     1.0     0.113360      0.116662      0.149990     Biso  1.000000 Fe
   Fe1430     1.0     0.133358      0.116662      0.149988     Biso  1.000000 Fe
   Fe1431     1.0     0.126686      0.103329      0.149986     Biso  1.000000 Fe
   Fe1432     1.0     0.153356      0.116662      0.149986     Biso  1.000000 Fe
   Fe1433     1.0     0.146684      0.103329      0.149985     Biso  1.000000 Fe
   Fe1434     1.0     0.166682      0.103328      0.149983     Biso  1.000000 Fe
   Fe1435     1.0     0.193351      0.116658      0.149982     Biso  1.000000 Fe
   Fe1436     1.0     0.186679      0.103325      0.149982     Biso  1.000000 Fe
   Fe1437     1.0     0.173354      0.116660      0.149984     Biso  1.000000 Fe
   Fe1438     1.0     0.213348      0.116655      0.149981     Biso  1.000000 Fe
   Fe1439     1.0     0.206677      0.103322      0.149981     Biso  1.000000 Fe
   Fe1440     1.0     0.233345      0.116650      0.149981     Biso  1.000000 Fe
   Fe1441     1.0     0.226674      0.103318      0.149981     Biso  1.000000 Fe
   Fe1442     1.0     0.246671      0.103313      0.149981     Biso  1.000000 Fe
   Fe1443     1.0     0.020041      0.129988      0.150009     Biso  1.000000 Fe
   Fe1444     1.0     0.000042      0.129985      0.150012     Biso  1.000000 Fe
   Fe1445     1.0     0.040040      0.129990      0.150005     Biso  1.000000 Fe
   Fe1446     1.0     0.080038      0.129994      0.149999     Biso  1.000000 Fe
   Fe1447     1.0     0.060039      0.129992      0.150002     Biso  1.000000 Fe
   Fe1448     1.0     0.100036      0.129995      0.149995     Biso  1.000000 Fe
   Fe1449     1.0     0.120034      0.129996      0.149992     Biso  1.000000 Fe
   Fe1450     1.0     0.160029      0.129995      0.149987     Biso  1.000000 Fe
   Fe1451     1.0     0.140032      0.129996      0.149990     Biso  1.000000 Fe
   Fe1452     1.0     0.180027      0.129993      0.149985     Biso  1.000000 Fe
   Fe1453     1.0     0.200024      0.129991      0.149983     Biso  1.000000 Fe
   Fe1454     1.0     0.220021      0.129987      0.149981     Biso  1.000000 Fe
   Fe1455     1.0     0.240017      0.129982      0.149980     Biso  1.000000 Fe
   Fe1456     1.0     0.026717      0.143320      0.150013     Biso  1.000000 Fe
   Fe1457     1.0     0.013395      0.156649      0.150021     Biso  1.000000 Fe
   Fe1458     1.0     0.006718      0.143317      0.150017     Biso  1.000000 Fe
   Fe1459     1.0     0.033394      0.156652      0.150017     Biso  1.000000 Fe
   Fe1460     1.0     0.053392      0.156655      0.150013     Biso  1.000000 Fe
   Fe1461     1.0     0.046716      0.143322      0.150009     Biso  1.000000 Fe
   Fe1462     1.0     0.073391      0.156657      0.150008     Biso  1.000000 Fe
   Fe1463     1.0     0.066714      0.143325      0.150005     Biso  1.000000 Fe
   Fe1464     1.0     0.106711      0.143328      0.149998     Biso  1.000000 Fe
   Fe1465     1.0     0.093389      0.156660      0.150004     Biso  1.000000 Fe
   Fe1466     1.0     0.086713      0.143327      0.150001     Biso  1.000000 Fe
   Fe1467     1.0     0.113387      0.156661      0.150000     Biso  1.000000 Fe
   Fe1468     1.0     0.133384      0.156662      0.149997     Biso  1.000000 Fe
   Fe1469     1.0     0.126709      0.143329      0.149995     Biso  1.000000 Fe
   Fe1470     1.0     0.153382      0.156663      0.149993     Biso  1.000000 Fe
   Fe1471     1.0     0.146706      0.143329      0.149991     Biso  1.000000 Fe
   Fe1472     1.0     0.166704      0.143328      0.149988     Biso  1.000000 Fe
   Fe1473     1.0     0.193375      0.156660      0.149986     Biso  1.000000 Fe
   Fe1474     1.0     0.186701      0.143327      0.149985     Biso  1.000000 Fe
   Fe1475     1.0     0.173379      0.156662      0.149989     Biso  1.000000 Fe
   Fe1476     1.0     0.213372      0.156657      0.149983     Biso  1.000000 Fe
   Fe1477     1.0     0.206697      0.143324      0.149983     Biso  1.000000 Fe
   Fe1478     1.0     0.233368      0.156652      0.149981     Biso  1.000000 Fe
   Fe1479     1.0     0.226694      0.143319      0.149981     Biso  1.000000 Fe
   Fe1480     1.0     0.246690      0.143314      0.149980     Biso  1.000000 Fe
   Fe1481     1.0     0.020073      0.169981      0.150026     Biso  1.000000 Fe
   Fe1482     1.0     0.000074      0.169977      0.150031     Biso  1.000000 Fe
   Fe1483     1.0     0.040072      0.169984      0.150021     Biso  1.000000 Fe
   Fe1484     1.0     0.080068      0.169990      0.150012     Biso  1.000000 Fe
   Fe1485     1.0     0.060070      0.169987      0.150016     Biso  1.000000 Fe
   Fe1486     1.0     0.100066      0.169993      0.150007     Biso  1.000000 Fe
   Fe1487     1.0     0.120064      0.169995      0.150003     Biso  1.000000 Fe
   Fe1488     1.0     0.160058      0.169996      0.149994     Biso  1.000000 Fe
   Fe1489     1.0     0.140061      0.169996      0.149998     Biso  1.000000 Fe
   Fe1490     1.0     0.180055      0.169996      0.149990     Biso  1.000000 Fe
   Fe1491     1.0     0.200051      0.169994      0.149987     Biso  1.000000 Fe
   Fe1492     1.0     0.220047      0.169990      0.149983     Biso  1.000000 Fe
   Fe1493     1.0     0.240043      0.169985      0.149981     Biso  1.000000 Fe
   Fe1494     1.0     0.026753      0.183313      0.150030     Biso  1.000000 Fe
   Fe1495     1.0     0.013435      0.196640      0.150039     Biso  1.000000 Fe
   Fe1496     1.0     0.006754      0.183309      0.150035     Biso  1.000000 Fe
   Fe1497     1.0     0.033434      0.196644      0.150034     Biso  1.000000 Fe
   Fe1498     1.0     0.053431      0.196649      0.150028     Biso  1.000000 Fe
   Fe1499     1.0     0.046751      0.183316      0.150025     Biso  1.000000 Fe
   Fe1500     1.0     0.073429      0.196653      0.150022     Biso  1.000000 Fe
   Fe1501     1.0     0.066749      0.183320      0.150020     Biso  1.000000 Fe
   Fe1502     1.0     0.106745      0.183326      0.150010     Biso  1.000000 Fe
   Fe1503     1.0     0.093427      0.196656      0.150017     Biso  1.000000 Fe
   Fe1504     1.0     0.086747      0.183323      0.150015     Biso  1.000000 Fe
   Fe1505     1.0     0.113424      0.196660      0.150012     Biso  1.000000 Fe
   Fe1506     1.0     0.133421      0.196662      0.150006     Biso  1.000000 Fe
   Fe1507     1.0     0.126742      0.183328      0.150005     Biso  1.000000 Fe
   Fe1508     1.0     0.153418      0.196664      0.150001     Biso  1.000000 Fe
   Fe1509     1.0     0.146739      0.183330      0.150000     Biso  1.000000 Fe
   Fe1510     1.0     0.166736      0.183330      0.149995     Biso  1.000000 Fe
   Fe1511     1.0     0.193410      0.196664      0.149991     Biso  1.000000 Fe
   Fe1512     1.0     0.186732      0.183330      0.149991     Biso  1.000000 Fe
   Fe1513     1.0     0.173414      0.196665      0.149996     Biso  1.000000 Fe
   Fe1514     1.0     0.213406      0.196661      0.149987     Biso  1.000000 Fe
   Fe1515     1.0     0.206728      0.183327      0.149987     Biso  1.000000 Fe
   Fe1516     1.0     0.233401      0.196657      0.149983     Biso  1.000000 Fe
   Fe1517     1.0     0.226724      0.183323      0.149983     Biso  1.000000 Fe
   Fe1518     1.0     0.246719      0.183318      0.149980     Biso  1.000000 Fe
   Fe1519     1.0     0.006664      0.003329      0.169979     Biso  1.000000 Fe
   Fe1520     1.0     0.013333      0.016662      0.169980     Biso  1.000000 Fe
   Fe1521     1.0     0.026663      0.003330      0.169979     Biso  1.000000 Fe
   Fe1522     1.0     0.019998      0.009996      0.189978     Biso  1.000000 Fe
   Fe1523     1.0     0.033332      0.016663      0.169979     Biso  1.000000 Fe
   Fe1524     1.0     0.039997      0.009997      0.189978     Biso  1.000000 Fe
   Fe1525     1.0     0.046662      0.003331      0.169979     Biso  1.000000 Fe
   Fe1526     1.0     0.053332      0.016664      0.169979     Biso  1.000000 Fe
   Fe1527     1.0     0.066661      0.003332      0.169979     Biso  1.000000 Fe
   Fe1528     1.0     0.073330      0.016665      0.169979     Biso  1.000000 Fe
   Fe1529     1.0     0.079995      0.009999      0.189978     Biso  1.000000 Fe
   Fe1530     1.0     0.059996      0.009998      0.189978     Biso  1.000000 Fe
   Fe1531     1.0     0.086660      0.003333      0.169980     Biso  1.000000 Fe
   Fe1532     1.0     0.093329      0.016665      0.169979     Biso  1.000000 Fe
   Fe1533     1.0     0.106660      0.003333      0.169981     Biso  1.000000 Fe
   Fe1534     1.0     0.099994      0.009999      0.189979     Biso  1.000000 Fe
   Fe1535     1.0     0.113328      0.016666      0.169980     Biso  1.000000 Fe
   Fe1536     1.0     0.119993      0.010000      0.189980     Biso  1.000000 Fe
   Fe1537     1.0     0.126659      0.003334      0.169982     Biso  1.000000 Fe
   Fe1538     1.0     0.133327      0.016666      0.169981     Biso  1.000000 Fe
   Fe1539     1.0     0.146658      0.003334      0.169983     Biso  1.000000 Fe
   Fe1540     1.0     0.153326      0.016665      0.169982     Biso  1.000000 Fe
   Fe1541     1.0     0.159991      0.010000      0.189983     Biso  1.000000 Fe
   Fe1542     1.0     0.139992      0.010000      0.189981     Biso  1.000000 Fe
   Fe1543     1.0     0.166657      0.003334      0.169985     Biso  1.000000 Fe
   Fe1544     1.0     0.173325      0.016665      0.169984     Biso  1.000000 Fe
   Fe1545     1.0     0.186656      0.003333      0.169988     Biso  1.000000 Fe
   Fe1546     1.0     0.193324      0.016664      0.169986     Biso  1.000000 Fe
   Fe1547     1.0     0.179990      0.010000      0.189985     Biso  1.000000 Fe
   Fe1548     1.0     0.199989      0.009999      0.189988     Biso  1.000000 Fe
   Fe1549     1.0     0.206655      0.003332      0.169991     Biso  1.000000 Fe
   Fe1550     1.0     0.213323      0.016663      0.169989     Biso  1.000000 Fe
   Fe1551     1.0     0.219988      0.009998      0.189991     Biso  1.000000 Fe
   Fe1552     1.0     0.226654      0.003331      0.169994     Biso  1.000000 Fe
   Fe1553     1.0     0.233322      0.016661      0.169992     Biso  1.000000 Fe
   Fe1554     1.0     0.239987      0.009997      0.189995     Biso  1.000000 Fe
   Fe1555     1.0     0.246653      0.003330      0.169998     Biso  1.000000 Fe
   Fe1556     1.0     0.026667      0.023328      0.189979     Biso  1.000000 Fe
   Fe1557     1.0     0.013338      0.036659      0.189981     Biso  1.000000 Fe
   Fe1558     1.0     0.006668      0.023327      0.189979     Biso  1.000000 Fe
   Fe1559     1.0     0.000004      0.029994      0.169982     Biso  1.000000 Fe
   Fe1560     1.0     0.020003      0.029995      0.169981     Biso  1.000000 Fe
   Fe1561     1.0     0.033337      0.036660      0.189980     Biso  1.000000 Fe
   Fe1562     1.0     0.053336      0.036661      0.189979     Biso  1.000000 Fe
   Fe1563     1.0     0.046666      0.023329      0.189978     Biso  1.000000 Fe
   Fe1564     1.0     0.040002      0.029996      0.169980     Biso  1.000000 Fe
   Fe1565     1.0     0.073335      0.036662      0.189979     Biso  1.000000 Fe
   Fe1566     1.0     0.066666      0.023330      0.189978     Biso  1.000000 Fe
   Fe1567     1.0     0.060001      0.029996      0.169980     Biso  1.000000 Fe
   Fe1568     1.0     0.080000      0.029997      0.169979     Biso  1.000000 Fe
   Fe1569     1.0     0.106663      0.023331      0.189978     Biso  1.000000 Fe
   Fe1570     1.0     0.093334      0.036663      0.189978     Biso  1.000000 Fe
   Fe1571     1.0     0.086664      0.023331      0.189978     Biso  1.000000 Fe
   Fe1572     1.0     0.099999      0.029998      0.169979     Biso  1.000000 Fe
   Fe1573     1.0     0.113333      0.036663      0.189978     Biso  1.000000 Fe
   Fe1574     1.0     0.133331      0.036663      0.189979     Biso  1.000000 Fe
   Fe1575     1.0     0.126662      0.023332      0.189979     Biso  1.000000 Fe
   Fe1576     1.0     0.119997      0.029998      0.169980     Biso  1.000000 Fe
   Fe1577     1.0     0.153330      0.036663      0.189979     Biso  1.000000 Fe
   Fe1578     1.0     0.146661      0.023332      0.189980     Biso  1.000000 Fe
   Fe1579     1.0     0.139996      0.029998      0.169980     Biso  1.000000 Fe
   Fe1580     1.0     0.166660      0.023331      0.189981     Biso  1.000000 Fe
   Fe1581     1.0     0.159995      0.029997      0.169981     Biso  1.000000 Fe
   Fe1582     1.0     0.193327      0.036662      0.189982     Biso  1.000000 Fe
   Fe1583     1.0     0.186659      0.023331      0.189983     Biso  1.000000 Fe
   Fe1584     1.0     0.173329      0.036663      0.189980     Biso  1.000000 Fe
   Fe1585     1.0     0.179994      0.029996      0.169983     Biso  1.000000 Fe
   Fe1586     1.0     0.213326      0.036660      0.189984     Biso  1.000000 Fe
   Fe1587     1.0     0.206657      0.023330      0.189986     Biso  1.000000 Fe
   Fe1588     1.0     0.199992      0.029995      0.169985     Biso  1.000000 Fe
   Fe1589     1.0     0.219991      0.029993      0.169987     Biso  1.000000 Fe
   Fe1590     1.0     0.233325      0.036658      0.189987     Biso  1.000000 Fe
   Fe1591     1.0     0.226656      0.023328      0.189989     Biso  1.000000 Fe
   Fe1592     1.0     0.246655      0.023327      0.189993     Biso  1.000000 Fe
   Fe1593     1.0     0.239990      0.029991      0.169990     Biso  1.000000 Fe
   Fe1594     1.0     0.006673      0.043326      0.169983     Biso  1.000000 Fe
   Fe1595     1.0     0.013343      0.056659      0.169985     Biso  1.000000 Fe
   Fe1596     1.0     0.026672      0.043327      0.169982     Biso  1.000000 Fe
   Fe1597     1.0     0.020008      0.049991      0.189983     Biso  1.000000 Fe
   Fe1598     1.0     0.000009      0.049990      0.189984     Biso  1.000000 Fe
   Fe1599     1.0     0.033342      0.056660      0.169984     Biso  1.000000 Fe
   Fe1600     1.0     0.040007      0.049993      0.189981     Biso  1.000000 Fe
   Fe1601     1.0     0.046671      0.043328      0.169981     Biso  1.000000 Fe
   Fe1602     1.0     0.053341      0.056661      0.169983     Biso  1.000000 Fe
   Fe1603     1.0     0.066670      0.043329      0.169981     Biso  1.000000 Fe
   Fe1604     1.0     0.073340      0.056662      0.169982     Biso  1.000000 Fe
   Fe1605     1.0     0.080005      0.049994      0.189979     Biso  1.000000 Fe
   Fe1606     1.0     0.060006      0.049994      0.189980     Biso  1.000000 Fe
   Fe1607     1.0     0.086669      0.043330      0.169980     Biso  1.000000 Fe
   Fe1608     1.0     0.093339      0.056662      0.169981     Biso  1.000000 Fe
   Fe1609     1.0     0.106668      0.043330      0.169980     Biso  1.000000 Fe
   Fe1610     1.0     0.100004      0.049995      0.189979     Biso  1.000000 Fe
   Fe1611     1.0     0.113338      0.056663      0.169980     Biso  1.000000 Fe
   Fe1612     1.0     0.120002      0.049995      0.189979     Biso  1.000000 Fe
   Fe1613     1.0     0.126667      0.043330      0.169980     Biso  1.000000 Fe
   Fe1614     1.0     0.133336      0.056662      0.169980     Biso  1.000000 Fe
   Fe1615     1.0     0.146665      0.043330      0.169980     Biso  1.000000 Fe
   Fe1616     1.0     0.153335      0.056662      0.169980     Biso  1.000000 Fe
   Fe1617     1.0     0.159999      0.049995      0.189979     Biso  1.000000 Fe
   Fe1618     1.0     0.140001      0.049995      0.189979     Biso  1.000000 Fe
   Fe1619     1.0     0.166664      0.043329      0.169981     Biso  1.000000 Fe
   Fe1620     1.0     0.173333      0.056661      0.169980     Biso  1.000000 Fe
   Fe1621     1.0     0.186662      0.043328      0.169982     Biso  1.000000 Fe
   Fe1622     1.0     0.193331      0.056659      0.169981     Biso  1.000000 Fe
   Fe1623     1.0     0.179998      0.049994      0.189980     Biso  1.000000 Fe
   Fe1624     1.0     0.199996      0.049993      0.189981     Biso  1.000000 Fe
   Fe1625     1.0     0.206661      0.043326      0.169983     Biso  1.000000 Fe
   Fe1626     1.0     0.213329      0.056657      0.169982     Biso  1.000000 Fe
   Fe1627     1.0     0.219995      0.049991      0.189983     Biso  1.000000 Fe
   Fe1628     1.0     0.226659      0.043324      0.169986     Biso  1.000000 Fe
   Fe1629     1.0     0.233328      0.056654      0.169984     Biso  1.000000 Fe
   Fe1630     1.0     0.239993      0.049988      0.189985     Biso  1.000000 Fe
   Fe1631     1.0     0.246658      0.043321      0.169988     Biso  1.000000 Fe
   Fe1632     1.0     0.026678      0.063323      0.189985     Biso  1.000000 Fe
   Fe1633     1.0     0.013350      0.076654      0.189989     Biso  1.000000 Fe
   Fe1634     1.0     0.006679      0.063322      0.189987     Biso  1.000000 Fe
   Fe1635     1.0     0.000014      0.069990      0.169990     Biso  1.000000 Fe
   Fe1636     1.0     0.020014      0.069991      0.169988     Biso  1.000000 Fe
   Fe1637     1.0     0.033349      0.076656      0.189987     Biso  1.000000 Fe
   Fe1638     1.0     0.053348      0.076657      0.189986     Biso  1.000000 Fe
   Fe1639     1.0     0.046677      0.063325      0.189983     Biso  1.000000 Fe
   Fe1640     1.0     0.040013      0.069993      0.169986     Biso  1.000000 Fe
   Fe1641     1.0     0.073347      0.076658      0.189984     Biso  1.000000 Fe
   Fe1642     1.0     0.066676      0.063326      0.189982     Biso  1.000000 Fe
   Fe1643     1.0     0.060012      0.069994      0.169985     Biso  1.000000 Fe
   Fe1644     1.0     0.080010      0.069995      0.169983     Biso  1.000000 Fe
   Fe1645     1.0     0.106674      0.063327      0.189980     Biso  1.000000 Fe
   Fe1646     1.0     0.093345      0.076659      0.189982     Biso  1.000000 Fe
   Fe1647     1.0     0.086675      0.063327      0.189981     Biso  1.000000 Fe
   Fe1648     1.0     0.100009      0.069995      0.169982     Biso  1.000000 Fe
   Fe1649     1.0     0.113344      0.076660      0.189981     Biso  1.000000 Fe
   Fe1650     1.0     0.133342      0.076660      0.189980     Biso  1.000000 Fe
   Fe1651     1.0     0.126672      0.063327      0.189979     Biso  1.000000 Fe
   Fe1652     1.0     0.120008      0.069995      0.169981     Biso  1.000000 Fe
   Fe1653     1.0     0.153341      0.076659      0.189979     Biso  1.000000 Fe
   Fe1654     1.0     0.146671      0.063327      0.189979     Biso  1.000000 Fe
   Fe1655     1.0     0.140006      0.069995      0.169980     Biso  1.000000 Fe
   Fe1656     1.0     0.166669      0.063327      0.189979     Biso  1.000000 Fe
   Fe1657     1.0     0.160004      0.069994      0.169980     Biso  1.000000 Fe
   Fe1658     1.0     0.193337      0.076657      0.189979     Biso  1.000000 Fe
   Fe1659     1.0     0.186667      0.063325      0.189979     Biso  1.000000 Fe
   Fe1660     1.0     0.173339      0.076658      0.189979     Biso  1.000000 Fe
   Fe1661     1.0     0.180002      0.069993      0.169980     Biso  1.000000 Fe
   Fe1662     1.0     0.213335      0.076655      0.189979     Biso  1.000000 Fe
   Fe1663     1.0     0.206665      0.063324      0.189980     Biso  1.000000 Fe
   Fe1664     1.0     0.200001      0.069991      0.169980     Biso  1.000000 Fe
   Fe1665     1.0     0.219999      0.069988      0.169981     Biso  1.000000 Fe
   Fe1666     1.0     0.233333      0.076652      0.189981     Biso  1.000000 Fe
   Fe1667     1.0     0.226664      0.063321      0.189982     Biso  1.000000 Fe
   Fe1668     1.0     0.246662      0.063318      0.189984     Biso  1.000000 Fe
   Fe1669     1.0     0.239997      0.069985      0.169983     Biso  1.000000 Fe
   Fe1670     1.0     0.006686      0.083322      0.169993     Biso  1.000000 Fe
   Fe1671     1.0     0.013357      0.096655      0.169997     Biso  1.000000 Fe
   Fe1672     1.0     0.026685      0.083324      0.169991     Biso  1.000000 Fe
   Fe1673     1.0     0.020021      0.089986      0.189993     Biso  1.000000 Fe
   Fe1674     1.0     0.000022      0.089985      0.189995     Biso  1.000000 Fe
   Fe1675     1.0     0.033356      0.096656      0.169994     Biso  1.000000 Fe
   Fe1676     1.0     0.040020      0.089988      0.189990     Biso  1.000000 Fe
   Fe1677     1.0     0.046684      0.083325      0.169989     Biso  1.000000 Fe
   Fe1678     1.0     0.053355      0.096658      0.169992     Biso  1.000000 Fe
   Fe1679     1.0     0.066683      0.083326      0.169987     Biso  1.000000 Fe
   Fe1680     1.0     0.073354      0.096659      0.169989     Biso  1.000000 Fe
   Fe1681     1.0     0.080018      0.089990      0.189986     Biso  1.000000 Fe
   Fe1682     1.0     0.060019      0.089989      0.189988     Biso  1.000000 Fe
   Fe1683     1.0     0.086681      0.083327      0.169985     Biso  1.000000 Fe
   Fe1684     1.0     0.093353      0.096660      0.169987     Biso  1.000000 Fe
   Fe1685     1.0     0.106680      0.083328      0.169984     Biso  1.000000 Fe
   Fe1686     1.0     0.100016      0.089991      0.189984     Biso  1.000000 Fe
   Fe1687     1.0     0.113351      0.096660      0.169985     Biso  1.000000 Fe
   Fe1688     1.0     0.120015      0.089992      0.189982     Biso  1.000000 Fe
   Fe1689     1.0     0.126678      0.083328      0.169982     Biso  1.000000 Fe
   Fe1690     1.0     0.133349      0.096661      0.169983     Biso  1.000000 Fe
   Fe1691     1.0     0.146676      0.083327      0.169981     Biso  1.000000 Fe
   Fe1692     1.0     0.153347      0.096660      0.169982     Biso  1.000000 Fe
   Fe1693     1.0     0.160011      0.089991      0.189980     Biso  1.000000 Fe
   Fe1694     1.0     0.140013      0.089992      0.189981     Biso  1.000000 Fe
   Fe1695     1.0     0.166675      0.083326      0.169980     Biso  1.000000 Fe
   Fe1696     1.0     0.173345      0.096659      0.169981     Biso  1.000000 Fe
   Fe1697     1.0     0.186672      0.083325      0.169980     Biso  1.000000 Fe
   Fe1698     1.0     0.193343      0.096657      0.169980     Biso  1.000000 Fe
   Fe1699     1.0     0.180009      0.089990      0.189979     Biso  1.000000 Fe
   Fe1700     1.0     0.200007      0.089988      0.189978     Biso  1.000000 Fe
   Fe1701     1.0     0.206670      0.083322      0.169980     Biso  1.000000 Fe
   Fe1702     1.0     0.213341      0.096654      0.169980     Biso  1.000000 Fe
   Fe1703     1.0     0.220005      0.089986      0.189979     Biso  1.000000 Fe
   Fe1704     1.0     0.226668      0.083319      0.169981     Biso  1.000000 Fe
   Fe1705     1.0     0.233338      0.096650      0.169980     Biso  1.000000 Fe
   Fe1706     1.0     0.240002      0.089982      0.189980     Biso  1.000000 Fe
   Fe1707     1.0     0.246666      0.083315      0.169982     Biso  1.000000 Fe
   Fe1708     1.0     0.026693      0.103318      0.189997     Biso  1.000000 Fe
   Fe1709     1.0     0.013367      0.116648      0.190004     Biso  1.000000 Fe
   Fe1710     1.0     0.006694      0.103317      0.189999     Biso  1.000000 Fe
   Fe1711     1.0     0.000031      0.109985      0.170004     Biso  1.000000 Fe
   Fe1712     1.0     0.020030      0.109987      0.170000     Biso  1.000000 Fe
   Fe1713     1.0     0.033366      0.116650      0.190000     Biso  1.000000 Fe
   Fe1714     1.0     0.053365      0.116652      0.189997     Biso  1.000000 Fe
   Fe1715     1.0     0.046692      0.103320      0.189994     Biso  1.000000 Fe
   Fe1716     1.0     0.040029      0.109989      0.169997     Biso  1.000000 Fe
   Fe1717     1.0     0.073364      0.116654      0.189994     Biso  1.000000 Fe
   Fe1718     1.0     0.066691      0.103322      0.189991     Biso  1.000000 Fe
   Fe1719     1.0     0.060028      0.109990      0.169995     Biso  1.000000 Fe
   Fe1720     1.0     0.080026      0.109992      0.169992     Biso  1.000000 Fe
   Fe1721     1.0     0.106688      0.103324      0.189986     Biso  1.000000 Fe
   Fe1722     1.0     0.093362      0.116655      0.189991     Biso  1.000000 Fe
   Fe1723     1.0     0.086690      0.103323      0.189988     Biso  1.000000 Fe
   Fe1724     1.0     0.100025      0.109993      0.169989     Biso  1.000000 Fe
   Fe1725     1.0     0.113360      0.116656      0.189988     Biso  1.000000 Fe
   Fe1726     1.0     0.133359      0.116657      0.189986     Biso  1.000000 Fe
   Fe1727     1.0     0.126686      0.103324      0.189984     Biso  1.000000 Fe
   Fe1728     1.0     0.120023      0.109993      0.169987     Biso  1.000000 Fe
   Fe1729     1.0     0.153356      0.116657      0.189983     Biso  1.000000 Fe
   Fe1730     1.0     0.146684      0.103324      0.189982     Biso  1.000000 Fe
   Fe1731     1.0     0.140021      0.109993      0.169985     Biso  1.000000 Fe
   Fe1732     1.0     0.160019      0.109993      0.169983     Biso  1.000000 Fe
   Fe1733     1.0     0.166682      0.103324      0.189980     Biso  1.000000 Fe
   Fe1734     1.0     0.193352      0.116654      0.189979     Biso  1.000000 Fe
   Fe1735     1.0     0.186680      0.103322      0.189979     Biso  1.000000 Fe
   Fe1736     1.0     0.173354      0.116656      0.189981     Biso  1.000000 Fe
   Fe1737     1.0     0.180017      0.109991      0.169981     Biso  1.000000 Fe
   Fe1738     1.0     0.213349      0.116652      0.189978     Biso  1.000000 Fe
   Fe1739     1.0     0.206678      0.103320      0.189978     Biso  1.000000 Fe
   Fe1740     1.0     0.200014      0.109989      0.169980     Biso  1.000000 Fe
   Fe1741     1.0     0.220011      0.109985      0.169979     Biso  1.000000 Fe
   Fe1742     1.0     0.233346      0.116648      0.189978     Biso  1.000000 Fe
   Fe1743     1.0     0.226675      0.103317      0.189978     Biso  1.000000 Fe
   Fe1744     1.0     0.246673      0.103313      0.189979     Biso  1.000000 Fe
   Fe1745     1.0     0.240009      0.109981      0.169979     Biso  1.000000 Fe
   Fe1746     1.0     0.006704      0.123317      0.170008     Biso  1.000000 Fe
   Fe1747     1.0     0.013379      0.136649      0.170013     Biso  1.000000 Fe
   Fe1748     1.0     0.026703      0.123319      0.170005     Biso  1.000000 Fe
   Fe1749     1.0     0.020041      0.129980      0.190008     Biso  1.000000 Fe
   Fe1750     1.0     0.000042      0.129978      0.190012     Biso  1.000000 Fe
   Fe1751     1.0     0.033378      0.136651      0.170009     Biso  1.000000 Fe
   Fe1752     1.0     0.040040      0.129983      0.190005     Biso  1.000000 Fe
   Fe1753     1.0     0.046702      0.123321      0.170001     Biso  1.000000 Fe
   Fe1754     1.0     0.053377      0.136654      0.170005     Biso  1.000000 Fe
   Fe1755     1.0     0.066701      0.123323      0.169998     Biso  1.000000 Fe
   Fe1756     1.0     0.073375      0.136656      0.170001     Biso  1.000000 Fe
   Fe1757     1.0     0.080037      0.129986      0.189997     Biso  1.000000 Fe
   Fe1758     1.0     0.060038      0.129985      0.190001     Biso  1.000000 Fe
   Fe1759     1.0     0.086700      0.123324      0.169995     Biso  1.000000 Fe
   Fe1760     1.0     0.093374      0.136657      0.169998     Biso  1.000000 Fe
   Fe1761     1.0     0.106698      0.123326      0.169992     Biso  1.000000 Fe
   Fe1762     1.0     0.100035      0.129988      0.189994     Biso  1.000000 Fe
   Fe1763     1.0     0.113372      0.136659      0.169994     Biso  1.000000 Fe
   Fe1764     1.0     0.120034      0.129989      0.189990     Biso  1.000000 Fe
   Fe1765     1.0     0.126696      0.123326      0.169989     Biso  1.000000 Fe
   Fe1766     1.0     0.133370      0.136659      0.169991     Biso  1.000000 Fe
   Fe1767     1.0     0.146694      0.123326      0.169986     Biso  1.000000 Fe
   Fe1768     1.0     0.153367      0.136659      0.169988     Biso  1.000000 Fe
   Fe1769     1.0     0.160029      0.129989      0.189984     Biso  1.000000 Fe
   Fe1770     1.0     0.140031      0.129989      0.189987     Biso  1.000000 Fe
   Fe1771     1.0     0.166691      0.123325      0.169984     Biso  1.000000 Fe
   Fe1772     1.0     0.173365      0.136658      0.169985     Biso  1.000000 Fe
   Fe1773     1.0     0.186689      0.123324      0.169982     Biso  1.000000 Fe
   Fe1774     1.0     0.193362      0.136656      0.169982     Biso  1.000000 Fe
   Fe1775     1.0     0.180027      0.129988      0.189982     Biso  1.000000 Fe
   Fe1776     1.0     0.200024      0.129986      0.189980     Biso  1.000000 Fe
   Fe1777     1.0     0.206686      0.123321      0.169980     Biso  1.000000 Fe
   Fe1778     1.0     0.213359      0.136653      0.169980     Biso  1.000000 Fe
   Fe1779     1.0     0.220021      0.129983      0.189978     Biso  1.000000 Fe
   Fe1780     1.0     0.226683      0.123317      0.169979     Biso  1.000000 Fe
   Fe1781     1.0     0.233355      0.136649      0.169979     Biso  1.000000 Fe
   Fe1782     1.0     0.240018      0.129979      0.189977     Biso  1.000000 Fe
   Fe1783     1.0     0.246680      0.123312      0.169979     Biso  1.000000 Fe
   Fe1784     1.0     0.026715      0.143312      0.190013     Biso  1.000000 Fe
   Fe1785     1.0     0.013392      0.156641      0.190023     Biso  1.000000 Fe
   Fe1786     1.0     0.006716      0.143310      0.190018     Biso  1.000000 Fe
   Fe1787     1.0     0.000056      0.149978      0.170022     Biso  1.000000 Fe
   Fe1788     1.0     0.020055      0.149981      0.170017     Biso  1.000000 Fe
   Fe1789     1.0     0.033391      0.156644      0.190018     Biso  1.000000 Fe
   Fe1790     1.0     0.053390      0.156647      0.190013     Biso  1.000000 Fe
   Fe1791     1.0     0.046714      0.143315      0.190009     Biso  1.000000 Fe
   Fe1792     1.0     0.040054      0.149983      0.170013     Biso  1.000000 Fe
   Fe1793     1.0     0.073388      0.156649      0.190008     Biso  1.000000 Fe
   Fe1794     1.0     0.066713      0.143317      0.190005     Biso  1.000000 Fe
   Fe1795     1.0     0.060052      0.149986      0.170009     Biso  1.000000 Fe
   Fe1796     1.0     0.080051      0.149988      0.170005     Biso  1.000000 Fe
   Fe1797     1.0     0.106710      0.143320      0.189997     Biso  1.000000 Fe
   Fe1798     1.0     0.093387      0.156651      0.190004     Biso  1.000000 Fe
   Fe1799     1.0     0.086711      0.143319      0.190001     Biso  1.000000 Fe
   Fe1800     1.0     0.100049      0.149990      0.170001     Biso  1.000000 Fe
   Fe1801     1.0     0.113384      0.156653      0.189999     Biso  1.000000 Fe
   Fe1802     1.0     0.133382      0.156655      0.189995     Biso  1.000000 Fe
   Fe1803     1.0     0.126707      0.143322      0.189993     Biso  1.000000 Fe
   Fe1804     1.0     0.120047      0.149992      0.169997     Biso  1.000000 Fe
   Fe1805     1.0     0.153380      0.156655      0.189991     Biso  1.000000 Fe
   Fe1806     1.0     0.146705      0.143322      0.189989     Biso  1.000000 Fe
   Fe1807     1.0     0.140044      0.149992      0.169993     Biso  1.000000 Fe
   Fe1808     1.0     0.160042      0.149992      0.169989     Biso  1.000000 Fe
   Fe1809     1.0     0.166703      0.143322      0.189986     Biso  1.000000 Fe
   Fe1810     1.0     0.193374      0.156654      0.189983     Biso  1.000000 Fe
   Fe1811     1.0     0.186700      0.143321      0.189983     Biso  1.000000 Fe
   Fe1812     1.0     0.173377      0.156655      0.189987     Biso  1.000000 Fe
   Fe1813     1.0     0.180039      0.149991      0.169986     Biso  1.000000 Fe
   Fe1814     1.0     0.213370      0.156651      0.189980     Biso  1.000000 Fe
   Fe1815     1.0     0.206697      0.143319      0.189980     Biso  1.000000 Fe
   Fe1816     1.0     0.200036      0.149989      0.169983     Biso  1.000000 Fe
   Fe1817     1.0     0.220032      0.149986      0.169980     Biso  1.000000 Fe
   Fe1818     1.0     0.233367      0.156647      0.189978     Biso  1.000000 Fe
   Fe1819     1.0     0.226693      0.143315      0.189978     Biso  1.000000 Fe
   Fe1820     1.0     0.246690      0.143311      0.189977     Biso  1.000000 Fe
   Fe1821     1.0     0.240028      0.149981      0.169978     Biso  1.000000 Fe
   Fe1822     1.0     0.006733      0.163309      0.170027     Biso  1.000000 Fe
   Fe1823     1.0     0.013411      0.176641      0.170032     Biso  1.000000 Fe
   Fe1824     1.0     0.026732      0.163313      0.170022     Biso  1.000000 Fe
   Fe1825     1.0     0.020069      0.169973      0.190028     Biso  1.000000 Fe
   Fe1826     1.0     0.000070      0.169969      0.190033     Biso  1.000000 Fe
   Fe1827     1.0     0.033410      0.176645      0.170026     Biso  1.000000 Fe
   Fe1828     1.0     0.040068      0.169976      0.190022     Biso  1.000000 Fe
   Fe1829     1.0     0.046730      0.163316      0.170017     Biso  1.000000 Fe
   Fe1830     1.0     0.053408      0.176648      0.170021     Biso  1.000000 Fe
   Fe1831     1.0     0.066729      0.163319      0.170012     Biso  1.000000 Fe
   Fe1832     1.0     0.073406      0.176651      0.170016     Biso  1.000000 Fe
   Fe1833     1.0     0.080064      0.169982      0.190012     Biso  1.000000 Fe
   Fe1834     1.0     0.060066      0.169979      0.190017     Biso  1.000000 Fe
   Fe1835     1.0     0.086727      0.163321      0.170008     Biso  1.000000 Fe
   Fe1836     1.0     0.093404      0.176654      0.170011     Biso  1.000000 Fe
   Fe1837     1.0     0.106725      0.163323      0.170003     Biso  1.000000 Fe
   Fe1838     1.0     0.100063      0.169984      0.190007     Biso  1.000000 Fe
   Fe1839     1.0     0.113402      0.176656      0.170006     Biso  1.000000 Fe
   Fe1840     1.0     0.120060      0.169986      0.190002     Biso  1.000000 Fe
   Fe1841     1.0     0.126723      0.163325      0.169999     Biso  1.000000 Fe
   Fe1842     1.0     0.133399      0.176658      0.170001     Biso  1.000000 Fe
   Fe1843     1.0     0.146720      0.163326      0.169995     Biso  1.000000 Fe
   Fe1844     1.0     0.153397      0.176659      0.169996     Biso  1.000000 Fe
   Fe1845     1.0     0.160055      0.169988      0.189992     Biso  1.000000 Fe
   Fe1846     1.0     0.140058      0.169988      0.189997     Biso  1.000000 Fe
   Fe1847     1.0     0.166717      0.163326      0.169990     Biso  1.000000 Fe
   Fe1848     1.0     0.173393      0.176659      0.169992     Biso  1.000000 Fe
   Fe1849     1.0     0.186714      0.163325      0.169987     Biso  1.000000 Fe
   Fe1850     1.0     0.193390      0.176658      0.169987     Biso  1.000000 Fe
   Fe1851     1.0     0.180052      0.169988      0.189988     Biso  1.000000 Fe
   Fe1852     1.0     0.200048      0.169987      0.189984     Biso  1.000000 Fe
   Fe1853     1.0     0.206710      0.163322      0.169983     Biso  1.000000 Fe
   Fe1854     1.0     0.213386      0.176656      0.169983     Biso  1.000000 Fe
   Fe1855     1.0     0.220045      0.169984      0.189980     Biso  1.000000 Fe
   Fe1856     1.0     0.226706      0.163319      0.169980     Biso  1.000000 Fe
   Fe1857     1.0     0.233382      0.176652      0.169980     Biso  1.000000 Fe
   Fe1858     1.0     0.240041      0.169980      0.189977     Biso  1.000000 Fe
   Fe1859     1.0     0.246702      0.163313      0.169978     Biso  1.000000 Fe
   Fe1860     1.0     0.026747      0.183304      0.190032     Biso  1.000000 Fe
   Fe1861     1.0     0.013427      0.196632      0.190043     Biso  1.000000 Fe
   Fe1862     1.0     0.006748      0.183301      0.190038     Biso  1.000000 Fe
   Fe1863     1.0     0.000092      0.189968      0.170042     Biso  1.000000 Fe
   Fe1864     1.0     0.020090      0.189972      0.170036     Biso  1.000000 Fe
   Fe1865     1.0     0.033426      0.196636      0.190036     Biso  1.000000 Fe
   Fe1866     1.0     0.053424      0.196640      0.190030     Biso  1.000000 Fe
   Fe1867     1.0     0.046745      0.183308      0.190026     Biso  1.000000 Fe
   Fe1868     1.0     0.040089      0.189976      0.170030     Biso  1.000000 Fe
   Fe1869     1.0     0.073422      0.196644      0.190024     Biso  1.000000 Fe
   Fe1870     1.0     0.066744      0.183311      0.190021     Biso  1.000000 Fe
   Fe1871     1.0     0.060087      0.189980      0.170025     Biso  1.000000 Fe
   Fe1872     1.0     0.080085      0.189984      0.170019     Biso  1.000000 Fe
   Fe1873     1.0     0.106739      0.183317      0.190009     Biso  1.000000 Fe
   Fe1874     1.0     0.093420      0.196647      0.190018     Biso  1.000000 Fe
   Fe1875     1.0     0.086742      0.183314      0.190015     Biso  1.000000 Fe
   Fe1876     1.0     0.100083      0.189987      0.170013     Biso  1.000000 Fe
   Fe1877     1.0     0.113417      0.196650      0.190012     Biso  1.000000 Fe
   Fe1878     1.0     0.133414      0.196653      0.190006     Biso  1.000000 Fe
   Fe1879     1.0     0.126737      0.183319      0.190004     Biso  1.000000 Fe
   Fe1880     1.0     0.120080      0.189990      0.170008     Biso  1.000000 Fe
   Fe1881     1.0     0.153411      0.196655      0.190000     Biso  1.000000 Fe
   Fe1882     1.0     0.146734      0.183321      0.189999     Biso  1.000000 Fe
   Fe1883     1.0     0.140077      0.189992      0.170003     Biso  1.000000 Fe
   Fe1884     1.0     0.160074      0.189993      0.169997     Biso  1.000000 Fe
   Fe1885     1.0     0.166731      0.183322      0.189993     Biso  1.000000 Fe
   Fe1886     1.0     0.193404      0.196656      0.189989     Biso  1.000000 Fe
   Fe1887     1.0     0.186728      0.183322      0.189988     Biso  1.000000 Fe
   Fe1888     1.0     0.173408      0.196656      0.189994     Biso  1.000000 Fe
   Fe1889     1.0     0.180070      0.189993      0.169992     Biso  1.000000 Fe
   Fe1890     1.0     0.213400      0.196654      0.189984     Biso  1.000000 Fe
   Fe1891     1.0     0.206724      0.183320      0.189984     Biso  1.000000 Fe
   Fe1892     1.0     0.200067      0.189992      0.169988     Biso  1.000000 Fe
   Fe1893     1.0     0.220062      0.189989      0.169983     Biso  1.000000 Fe
   Fe1894     1.0     0.233396      0.196651      0.189979     Biso  1.000000 Fe
   Fe1895     1.0     0.226720      0.183317      0.189980     Biso  1.000000 Fe
   Fe1896     1.0     0.246715      0.183312      0.189976     Biso  1.000000 Fe
   Fe1897     1.0     0.240058      0.189985      0.169979     Biso  1.000000 Fe
   Fe1898     1.0     0.006663      0.003328      0.209977     Biso  1.000000 Fe
   Fe1899     1.0     0.013333      0.016660      0.209977     Biso  1.000000 Fe
   Fe1900     1.0     0.026662      0.003330      0.209976     Biso  1.000000 Fe
   Fe1901     1.0     0.019997      0.009994      0.229976     Biso  1.000000 Fe
   Fe1902     1.0     0.033332      0.016662      0.209977     Biso  1.000000 Fe
   Fe1903     1.0     0.039996      0.009996      0.229976     Biso  1.000000 Fe
   Fe1904     1.0     0.046661      0.003331      0.209977     Biso  1.000000 Fe
   Fe1905     1.0     0.053331      0.016663      0.209977     Biso  1.000000 Fe
   Fe1906     1.0     0.066661      0.003332      0.209977     Biso  1.000000 Fe
   Fe1907     1.0     0.073330      0.016664      0.209977     Biso  1.000000 Fe
   Fe1908     1.0     0.079994      0.009999      0.229977     Biso  1.000000 Fe
   Fe1909     1.0     0.059995      0.009997      0.229976     Biso  1.000000 Fe
   Fe1910     1.0     0.086660      0.003333      0.209978     Biso  1.000000 Fe
   Fe1911     1.0     0.093329      0.016665      0.209977     Biso  1.000000 Fe
   Fe1912     1.0     0.106659      0.003334      0.209979     Biso  1.000000 Fe
   Fe1913     1.0     0.099993      0.010000      0.229977     Biso  1.000000 Fe
   Fe1914     1.0     0.113328      0.016666      0.209978     Biso  1.000000 Fe
   Fe1915     1.0     0.119993      0.010001      0.229978     Biso  1.000000 Fe
   Fe1916     1.0     0.126658      0.003335      0.209980     Biso  1.000000 Fe
   Fe1917     1.0     0.133327      0.016666      0.209979     Biso  1.000000 Fe
   Fe1918     1.0     0.146657      0.003335      0.209982     Biso  1.000000 Fe
   Fe1919     1.0     0.153326      0.016666      0.209981     Biso  1.000000 Fe
   Fe1920     1.0     0.159991      0.010002      0.229982     Biso  1.000000 Fe
   Fe1921     1.0     0.139992      0.010001      0.229980     Biso  1.000000 Fe
   Fe1922     1.0     0.166656      0.003336      0.209984     Biso  1.000000 Fe
   Fe1923     1.0     0.173325      0.016666      0.209983     Biso  1.000000 Fe
   Fe1924     1.0     0.186655      0.003336      0.209987     Biso  1.000000 Fe
   Fe1925     1.0     0.193324      0.016666      0.209985     Biso  1.000000 Fe
   Fe1926     1.0     0.179990      0.010002      0.229984     Biso  1.000000 Fe
   Fe1927     1.0     0.199989      0.010002      0.229987     Biso  1.000000 Fe
   Fe1928     1.0     0.206654      0.003335      0.209990     Biso  1.000000 Fe
   Fe1929     1.0     0.213323      0.016665      0.209988     Biso  1.000000 Fe
   Fe1930     1.0     0.219988      0.010002      0.229991     Biso  1.000000 Fe
   Fe1931     1.0     0.226653      0.003335      0.209994     Biso  1.000000 Fe
   Fe1932     1.0     0.233322      0.016665      0.209992     Biso  1.000000 Fe
   Fe1933     1.0     0.239987      0.010002      0.229995     Biso  1.000000 Fe
   Fe1934     1.0     0.246653      0.003334      0.209999     Biso  1.000000 Fe
   Fe1935     1.0     0.026667      0.023326      0.229977     Biso  1.000000 Fe
   Fe1936     1.0     0.013338      0.036656      0.229979     Biso  1.000000 Fe
   Fe1937     1.0     0.006668      0.023325      0.229978     Biso  1.000000 Fe
   Fe1938     1.0     0.000004      0.029991      0.209979     Biso  1.000000 Fe
   Fe1939     1.0     0.020003      0.029992      0.209978     Biso  1.000000 Fe
   Fe1940     1.0     0.033337      0.036657      0.229978     Biso  1.000000 Fe
   Fe1941     1.0     0.053336      0.036659      0.229977     Biso  1.000000 Fe
   Fe1942     1.0     0.046666      0.023327      0.229977     Biso  1.000000 Fe
   Fe1943     1.0     0.040002      0.029993      0.209978     Biso  1.000000 Fe
   Fe1944     1.0     0.073335      0.036660      0.229977     Biso  1.000000 Fe
   Fe1945     1.0     0.066665      0.023329      0.229976     Biso  1.000000 Fe
   Fe1946     1.0     0.060001      0.029995      0.209977     Biso  1.000000 Fe
   Fe1947     1.0     0.080000      0.029996      0.209977     Biso  1.000000 Fe
   Fe1948     1.0     0.106663      0.023331      0.229977     Biso  1.000000 Fe
   Fe1949     1.0     0.093334      0.036661      0.229977     Biso  1.000000 Fe
   Fe1950     1.0     0.086664      0.023330      0.229976     Biso  1.000000 Fe
   Fe1951     1.0     0.099998      0.029996      0.209977     Biso  1.000000 Fe
   Fe1952     1.0     0.113333      0.036662      0.229977     Biso  1.000000 Fe
   Fe1953     1.0     0.133332      0.036663      0.229977     Biso  1.000000 Fe
   Fe1954     1.0     0.126662      0.023332      0.229978     Biso  1.000000 Fe
   Fe1955     1.0     0.119997      0.029997      0.209978     Biso  1.000000 Fe
   Fe1956     1.0     0.153330      0.036663      0.229978     Biso  1.000000 Fe
   Fe1957     1.0     0.146661      0.023332      0.229979     Biso  1.000000 Fe
   Fe1958     1.0     0.139996      0.029997      0.209978     Biso  1.000000 Fe
   Fe1959     1.0     0.166660      0.023333      0.229980     Biso  1.000000 Fe
   Fe1960     1.0     0.159995      0.029997      0.209979     Biso  1.000000 Fe
   Fe1961     1.0     0.193328      0.036663      0.229981     Biso  1.000000 Fe
   Fe1962     1.0     0.186659      0.023333      0.229983     Biso  1.000000 Fe
   Fe1963     1.0     0.173329      0.036663      0.229979     Biso  1.000000 Fe
   Fe1964     1.0     0.179994      0.029997      0.209981     Biso  1.000000 Fe
   Fe1965     1.0     0.213327      0.036662      0.229984     Biso  1.000000 Fe
   Fe1966     1.0     0.206658      0.023332      0.229985     Biso  1.000000 Fe
   Fe1967     1.0     0.199992      0.029996      0.209983     Biso  1.000000 Fe
   Fe1968     1.0     0.219991      0.029995      0.209986     Biso  1.000000 Fe
   Fe1969     1.0     0.233326      0.036661      0.229987     Biso  1.000000 Fe
   Fe1970     1.0     0.226657      0.023332      0.229989     Biso  1.000000 Fe
   Fe1971     1.0     0.246656      0.023331      0.229993     Biso  1.000000 Fe
   Fe1972     1.0     0.239990      0.029994      0.209990     Biso  1.000000 Fe
   Fe1973     1.0     0.006673      0.043323      0.209981     Biso  1.000000 Fe
   Fe1974     1.0     0.013344      0.056655      0.209984     Biso  1.000000 Fe
   Fe1975     1.0     0.026672      0.043324      0.209980     Biso  1.000000 Fe
   Fe1976     1.0     0.020008      0.049987      0.229981     Biso  1.000000 Fe
   Fe1977     1.0     0.000009      0.049986      0.229983     Biso  1.000000 Fe
   Fe1978     1.0     0.033343      0.056656      0.209982     Biso  1.000000 Fe
   Fe1979     1.0     0.040007      0.049989      0.229980     Biso  1.000000 Fe
   Fe1980     1.0     0.046671      0.043325      0.209979     Biso  1.000000 Fe
   Fe1981     1.0     0.053342      0.056657      0.209981     Biso  1.000000 Fe
   Fe1982     1.0     0.066670      0.043327      0.209978     Biso  1.000000 Fe
   Fe1983     1.0     0.073341      0.056658      0.209980     Biso  1.000000 Fe
   Fe1984     1.0     0.080005      0.049991      0.229978     Biso  1.000000 Fe
   Fe1985     1.0     0.060006      0.049990      0.229979     Biso  1.000000 Fe
   Fe1986     1.0     0.086669      0.043327      0.209978     Biso  1.000000 Fe
   Fe1987     1.0     0.093339      0.056659      0.209979     Biso  1.000000 Fe
   Fe1988     1.0     0.106668      0.043328      0.209977     Biso  1.000000 Fe
   Fe1989     1.0     0.100004      0.049993      0.229977     Biso  1.000000 Fe
   Fe1990     1.0     0.113338      0.056660      0.209978     Biso  1.000000 Fe
   Fe1991     1.0     0.120003      0.049993      0.229977     Biso  1.000000 Fe
   Fe1992     1.0     0.126667      0.043329      0.209978     Biso  1.000000 Fe
   Fe1993     1.0     0.133337      0.056660      0.209978     Biso  1.000000 Fe
   Fe1994     1.0     0.146666      0.043329      0.209978     Biso  1.000000 Fe
   Fe1995     1.0     0.153335      0.056660      0.209978     Biso  1.000000 Fe
   Fe1996     1.0     0.160000      0.049994      0.229978     Biso  1.000000 Fe
   Fe1997     1.0     0.140001      0.049994      0.229977     Biso  1.000000 Fe
   Fe1998     1.0     0.166664      0.043329      0.209979     Biso  1.000000 Fe
   Fe1999     1.0     0.173334      0.056660      0.209978     Biso  1.000000 Fe
   Fe2000     1.0     0.186663      0.043328      0.209980     Biso  1.000000 Fe
   Fe2001     1.0     0.193332      0.056659      0.209979     Biso  1.000000 Fe
   Fe2002     1.0     0.179999      0.049994      0.229978     Biso  1.000000 Fe
   Fe2003     1.0     0.199997      0.049993      0.229980     Biso  1.000000 Fe
   Fe2004     1.0     0.206661      0.043327      0.209982     Biso  1.000000 Fe
   Fe2005     1.0     0.213330      0.056658      0.209981     Biso  1.000000 Fe
   Fe2006     1.0     0.219996      0.049992      0.229982     Biso  1.000000 Fe
   Fe2007     1.0     0.226660      0.043326      0.209984     Biso  1.000000 Fe
   Fe2008     1.0     0.233329      0.056656      0.209983     Biso  1.000000 Fe
   Fe2009     1.0     0.239994      0.049991      0.229985     Biso  1.000000 Fe
   Fe2010     1.0     0.246659      0.043324      0.209988     Biso  1.000000 Fe
   Fe2011     1.0     0.026679      0.063319      0.229983     Biso  1.000000 Fe
   Fe2012     1.0     0.013350      0.076649      0.229988     Biso  1.000000 Fe
   Fe2013     1.0     0.006680      0.063317      0.229985     Biso  1.000000 Fe
   Fe2014     1.0     0.000015      0.069985      0.209988     Biso  1.000000 Fe
   Fe2015     1.0     0.020014      0.069986      0.209986     Biso  1.000000 Fe
   Fe2016     1.0     0.033349      0.076650      0.229986     Biso  1.000000 Fe
   Fe2017     1.0     0.053349      0.076652      0.229984     Biso  1.000000 Fe
   Fe2018     1.0     0.046678      0.063320      0.229982     Biso  1.000000 Fe
   Fe2019     1.0     0.040013      0.069988      0.209984     Biso  1.000000 Fe
   Fe2020     1.0     0.073347      0.076653      0.229982     Biso  1.000000 Fe
   Fe2021     1.0     0.066677      0.063322      0.229980     Biso  1.000000 Fe
   Fe2022     1.0     0.060012      0.069989      0.209983     Biso  1.000000 Fe
   Fe2023     1.0     0.080011      0.069990      0.209981     Biso  1.000000 Fe
   Fe2024     1.0     0.106674      0.063324      0.229978     Biso  1.000000 Fe
   Fe2025     1.0     0.093346      0.076654      0.229981     Biso  1.000000 Fe
   Fe2026     1.0     0.086675      0.063323      0.229979     Biso  1.000000 Fe
   Fe2027     1.0     0.100010      0.069991      0.209980     Biso  1.000000 Fe
   Fe2028     1.0     0.113345      0.076655      0.229979     Biso  1.000000 Fe
   Fe2029     1.0     0.133343      0.076656      0.229978     Biso  1.000000 Fe
   Fe2030     1.0     0.126673      0.063325      0.229978     Biso  1.000000 Fe
   Fe2031     1.0     0.120008      0.069992      0.209979     Biso  1.000000 Fe
   Fe2032     1.0     0.153342      0.076656      0.229977     Biso  1.000000 Fe
   Fe2033     1.0     0.146671      0.063325      0.229977     Biso  1.000000 Fe
   Fe2034     1.0     0.140007      0.069992      0.209978     Biso  1.000000 Fe
   Fe2035     1.0     0.166670      0.063325      0.229977     Biso  1.000000 Fe
   Fe2036     1.0     0.160005      0.069992      0.209978     Biso  1.000000 Fe
   Fe2037     1.0     0.193338      0.076655      0.229977     Biso  1.000000 Fe
   Fe2038     1.0     0.186668      0.063325      0.229978     Biso  1.000000 Fe
   Fe2039     1.0     0.173340      0.076656      0.229977     Biso  1.000000 Fe
   Fe2040     1.0     0.180003      0.069991      0.209978     Biso  1.000000 Fe
   Fe2041     1.0     0.213336      0.076654      0.229978     Biso  1.000000 Fe
   Fe2042     1.0     0.206667      0.063324      0.229979     Biso  1.000000 Fe
   Fe2043     1.0     0.200002      0.069990      0.209978     Biso  1.000000 Fe
   Fe2044     1.0     0.220000      0.069988      0.209980     Biso  1.000000 Fe
   Fe2045     1.0     0.233335      0.076652      0.229980     Biso  1.000000 Fe
   Fe2046     1.0     0.226665      0.063322      0.229981     Biso  1.000000 Fe
   Fe2047     1.0     0.246664      0.063321      0.229983     Biso  1.000000 Fe
   Fe2048     1.0     0.239998      0.069986      0.209982     Biso  1.000000 Fe
   Fe2049     1.0     0.006686      0.083316      0.209992     Biso  1.000000 Fe
   Fe2050     1.0     0.013358      0.096648      0.209995     Biso  1.000000 Fe
   Fe2051     1.0     0.026685      0.083318      0.209989     Biso  1.000000 Fe
   Fe2052     1.0     0.020022      0.089980      0.229992     Biso  1.000000 Fe
   Fe2053     1.0     0.000023      0.089978      0.229995     Biso  1.000000 Fe
   Fe2054     1.0     0.033357      0.096650      0.209993     Biso  1.000000 Fe
   Fe2055     1.0     0.040021      0.089982      0.229989     Biso  1.000000 Fe
   Fe2056     1.0     0.046684      0.083320      0.209987     Biso  1.000000 Fe
   Fe2057     1.0     0.053356      0.096652      0.209990     Biso  1.000000 Fe
   Fe2058     1.0     0.066683      0.083321      0.209985     Biso  1.000000 Fe
   Fe2059     1.0     0.073355      0.096653      0.209988     Biso  1.000000 Fe
   Fe2060     1.0     0.080018      0.089985      0.229985     Biso  1.000000 Fe
   Fe2061     1.0     0.060020      0.089983      0.229987     Biso  1.000000 Fe
   Fe2062     1.0     0.086682      0.083322      0.209983     Biso  1.000000 Fe
   Fe2063     1.0     0.093353      0.096654      0.209985     Biso  1.000000 Fe
   Fe2064     1.0     0.106680      0.083323      0.209981     Biso  1.000000 Fe
   Fe2065     1.0     0.100017      0.089986      0.229983     Biso  1.000000 Fe
   Fe2066     1.0     0.113352      0.096655      0.209983     Biso  1.000000 Fe
   Fe2067     1.0     0.120015      0.089987      0.229981     Biso  1.000000 Fe
   Fe2068     1.0     0.126679      0.083324      0.209980     Biso  1.000000 Fe
   Fe2069     1.0     0.133350      0.096656      0.209981     Biso  1.000000 Fe
   Fe2070     1.0     0.146677      0.083324      0.209979     Biso  1.000000 Fe
   Fe2071     1.0     0.153348      0.096656      0.209980     Biso  1.000000 Fe
   Fe2072     1.0     0.160012      0.089988      0.229978     Biso  1.000000 Fe
   Fe2073     1.0     0.140014      0.089987      0.229979     Biso  1.000000 Fe
   Fe2074     1.0     0.166675      0.083323      0.209978     Biso  1.000000 Fe
   Fe2075     1.0     0.173346      0.096655      0.209978     Biso  1.000000 Fe
   Fe2076     1.0     0.186673      0.083322      0.209978     Biso  1.000000 Fe
   Fe2077     1.0     0.193344      0.096654      0.209978     Biso  1.000000 Fe
   Fe2078     1.0     0.180010      0.089987      0.229977     Biso  1.000000 Fe
   Fe2079     1.0     0.200008      0.089986      0.229977     Biso  1.000000 Fe
   Fe2080     1.0     0.206671      0.083321      0.209978     Biso  1.000000 Fe
   Fe2081     1.0     0.213342      0.096652      0.209977     Biso  1.000000 Fe
   Fe2082     1.0     0.220006      0.089985      0.229977     Biso  1.000000 Fe
   Fe2083     1.0     0.226669      0.083319      0.209979     Biso  1.000000 Fe
   Fe2084     1.0     0.233339      0.096649      0.209978     Biso  1.000000 Fe
   Fe2085     1.0     0.240004      0.089983      0.229978     Biso  1.000000 Fe
   Fe2086     1.0     0.246667      0.083316      0.209980     Biso  1.000000 Fe
   Fe2087     1.0     0.026694      0.103311      0.229996     Biso  1.000000 Fe
   Fe2088     1.0     0.013367      0.116641      0.230003     Biso  1.000000 Fe
   Fe2089     1.0     0.006695      0.103309      0.229999     Biso  1.000000 Fe
   Fe2090     1.0     0.000031      0.109978      0.210003     Biso  1.000000 Fe
   Fe2091     1.0     0.020030      0.109980      0.210000     Biso  1.000000 Fe
   Fe2092     1.0     0.033366      0.116643      0.230000     Biso  1.000000 Fe
   Fe2093     1.0     0.053365      0.116645      0.229996     Biso  1.000000 Fe
   Fe2094     1.0     0.046693      0.103313      0.229993     Biso  1.000000 Fe
   Fe2095     1.0     0.040029      0.109982      0.209996     Biso  1.000000 Fe
   Fe2096     1.0     0.073363      0.116646      0.229993     Biso  1.000000 Fe
   Fe2097     1.0     0.066691      0.103315      0.229990     Biso  1.000000 Fe
   Fe2098     1.0     0.060028      0.109983      0.209993     Biso  1.000000 Fe
   Fe2099     1.0     0.080027      0.109985      0.209990     Biso  1.000000 Fe
   Fe2100     1.0     0.106688      0.103318      0.229985     Biso  1.000000 Fe
   Fe2101     1.0     0.093362      0.116648      0.229990     Biso  1.000000 Fe
   Fe2102     1.0     0.086690      0.103316      0.229987     Biso  1.000000 Fe
   Fe2103     1.0     0.100025      0.109986      0.209988     Biso  1.000000 Fe
   Fe2104     1.0     0.113360      0.116649      0.229987     Biso  1.000000 Fe
   Fe2105     1.0     0.133359      0.116650      0.229984     Biso  1.000000 Fe
   Fe2106     1.0     0.126687      0.103318      0.229982     Biso  1.000000 Fe
   Fe2107     1.0     0.120023      0.109987      0.209985     Biso  1.000000 Fe
   Fe2108     1.0     0.153357      0.116651      0.229981     Biso  1.000000 Fe
   Fe2109     1.0     0.146685      0.103319      0.229980     Biso  1.000000 Fe
   Fe2110     1.0     0.140022      0.109988      0.209983     Biso  1.000000 Fe
   Fe2111     1.0     0.160019      0.109987      0.209981     Biso  1.000000 Fe
   Fe2112     1.0     0.166683      0.103319      0.229979     Biso  1.000000 Fe
   Fe2113     1.0     0.193352      0.116650      0.229977     Biso  1.000000 Fe
   Fe2114     1.0     0.186681      0.103318      0.229977     Biso  1.000000 Fe
   Fe2115     1.0     0.173354      0.116650      0.229979     Biso  1.000000 Fe
   Fe2116     1.0     0.180017      0.109987      0.209979     Biso  1.000000 Fe
   Fe2117     1.0     0.213350      0.116648      0.229976     Biso  1.000000 Fe
   Fe2118     1.0     0.206679      0.103317      0.229977     Biso  1.000000 Fe
   Fe2119     1.0     0.200015      0.109985      0.209978     Biso  1.000000 Fe
   Fe2120     1.0     0.220012      0.109983      0.209977     Biso  1.000000 Fe
   Fe2121     1.0     0.233347      0.116646      0.229976     Biso  1.000000 Fe
   Fe2122     1.0     0.226677      0.103315      0.229977     Biso  1.000000 Fe
   Fe2123     1.0     0.246674      0.103313      0.229977     Biso  1.000000 Fe
   Fe2124     1.0     0.240010      0.109980      0.209977     Biso  1.000000 Fe
   Fe2125     1.0     0.006704      0.123309      0.210008     Biso  1.000000 Fe
   Fe2126     1.0     0.013378      0.136641      0.210013     Biso  1.000000 Fe
   Fe2127     1.0     0.026703      0.123312      0.210004     Biso  1.000000 Fe
   Fe2128     1.0     0.020040      0.129972      0.230008     Biso  1.000000 Fe
   Fe2129     1.0     0.000041      0.129970      0.230012     Biso  1.000000 Fe
   Fe2130     1.0     0.033377      0.136643      0.210009     Biso  1.000000 Fe
   Fe2131     1.0     0.040039      0.129974      0.230004     Biso  1.000000 Fe
   Fe2132     1.0     0.046702      0.123314      0.210000     Biso  1.000000 Fe
   Fe2133     1.0     0.053376      0.136645      0.210004     Biso  1.000000 Fe
   Fe2134     1.0     0.066701      0.123315      0.209997     Biso  1.000000 Fe
   Fe2135     1.0     0.073374      0.136647      0.210000     Biso  1.000000 Fe
   Fe2136     1.0     0.080036      0.129978      0.229996     Biso  1.000000 Fe
   Fe2137     1.0     0.060038      0.129976      0.230000     Biso  1.000000 Fe
   Fe2138     1.0     0.086699      0.123317      0.209993     Biso  1.000000 Fe
   Fe2139     1.0     0.093373      0.136649      0.209996     Biso  1.000000 Fe
   Fe2140     1.0     0.106698      0.123318      0.209990     Biso  1.000000 Fe
   Fe2141     1.0     0.100035      0.129980      0.229993     Biso  1.000000 Fe
   Fe2142     1.0     0.113371      0.136651      0.209993     Biso  1.000000 Fe
   Fe2143     1.0     0.120033      0.129981      0.229989     Biso  1.000000 Fe
   Fe2144     1.0     0.126696      0.123319      0.209987     Biso  1.000000 Fe
   Fe2145     1.0     0.133369      0.136652      0.209989     Biso  1.000000 Fe
   Fe2146     1.0     0.146694      0.123320      0.209984     Biso  1.000000 Fe
   Fe2147     1.0     0.153367      0.136652      0.209986     Biso  1.000000 Fe
   Fe2148     1.0     0.160029      0.129982      0.229983     Biso  1.000000 Fe
   Fe2149     1.0     0.140031      0.129982      0.229986     Biso  1.000000 Fe
   Fe2150     1.0     0.166691      0.123320      0.209981     Biso  1.000000 Fe
   Fe2151     1.0     0.173364      0.136652      0.209982     Biso  1.000000 Fe
   Fe2152     1.0     0.186689      0.123319      0.209979     Biso  1.000000 Fe
   Fe2153     1.0     0.193361      0.136651      0.209980     Biso  1.000000 Fe
   Fe2154     1.0     0.180026      0.129982      0.229980     Biso  1.000000 Fe
   Fe2155     1.0     0.200024      0.129981      0.229978     Biso  1.000000 Fe
   Fe2156     1.0     0.206686      0.123317      0.209978     Biso  1.000000 Fe
   Fe2157     1.0     0.213358      0.136649      0.209978     Biso  1.000000 Fe
   Fe2158     1.0     0.220021      0.129979      0.229976     Biso  1.000000 Fe
   Fe2159     1.0     0.226684      0.123314      0.209976     Biso  1.000000 Fe
   Fe2160     1.0     0.233355      0.136645      0.209976     Biso  1.000000 Fe
   Fe2161     1.0     0.240018      0.129977      0.229975     Biso  1.000000 Fe
   Fe2162     1.0     0.246681      0.123310      0.209976     Biso  1.000000 Fe
   Fe2163     1.0     0.026713      0.143303      0.230013     Biso  1.000000 Fe
   Fe2164     1.0     0.013389      0.156632      0.230023     Biso  1.000000 Fe
   Fe2165     1.0     0.006715      0.143301      0.230018     Biso  1.000000 Fe
   Fe2166     1.0     0.000053      0.149970      0.210023     Biso  1.000000 Fe
   Fe2167     1.0     0.020052      0.149972      0.210018     Biso  1.000000 Fe
   Fe2168     1.0     0.033388      0.156635      0.230018     Biso  1.000000 Fe
   Fe2169     1.0     0.053387      0.156637      0.230013     Biso  1.000000 Fe
   Fe2170     1.0     0.046712      0.143306      0.230008     Biso  1.000000 Fe
   Fe2171     1.0     0.040051      0.149975      0.210013     Biso  1.000000 Fe
   Fe2172     1.0     0.073385      0.156640      0.230008     Biso  1.000000 Fe
   Fe2173     1.0     0.066711      0.143308      0.230004     Biso  1.000000 Fe
   Fe2174     1.0     0.060050      0.149977      0.210008     Biso  1.000000 Fe
   Fe2175     1.0     0.080049      0.149980      0.210004     Biso  1.000000 Fe
   Fe2176     1.0     0.106708      0.143312      0.229995     Biso  1.000000 Fe
   Fe2177     1.0     0.093383      0.156642      0.230003     Biso  1.000000 Fe
   Fe2178     1.0     0.086709      0.143310      0.230000     Biso  1.000000 Fe
   Fe2179     1.0     0.100047      0.149982      0.209999     Biso  1.000000 Fe
   Fe2180     1.0     0.113382      0.156644      0.229998     Biso  1.000000 Fe
   Fe2181     1.0     0.133379      0.156645      0.229994     Biso  1.000000 Fe
   Fe2182     1.0     0.126706      0.143313      0.229991     Biso  1.000000 Fe
   Fe2183     1.0     0.120045      0.149983      0.209995     Biso  1.000000 Fe
   Fe2184     1.0     0.153377      0.156646      0.229989     Biso  1.000000 Fe
   Fe2185     1.0     0.146704      0.143314      0.229987     Biso  1.000000 Fe
   Fe2186     1.0     0.140043      0.149984      0.209991     Biso  1.000000 Fe
   Fe2187     1.0     0.160040      0.149985      0.209987     Biso  1.000000 Fe
   Fe2188     1.0     0.166701      0.143314      0.229984     Biso  1.000000 Fe
   Fe2189     1.0     0.193372      0.156646      0.229981     Biso  1.000000 Fe
   Fe2190     1.0     0.186699      0.143314      0.229980     Biso  1.000000 Fe
   Fe2191     1.0     0.173374      0.156647      0.229985     Biso  1.000000 Fe
   Fe2192     1.0     0.180037      0.149984      0.209983     Biso  1.000000 Fe
   Fe2193     1.0     0.213368      0.156645      0.229978     Biso  1.000000 Fe
   Fe2194     1.0     0.206696      0.143313      0.229978     Biso  1.000000 Fe
   Fe2195     1.0     0.200034      0.149983      0.209980     Biso  1.000000 Fe
   Fe2196     1.0     0.220031      0.149981      0.209977     Biso  1.000000 Fe
   Fe2197     1.0     0.233365      0.156642      0.229975     Biso  1.000000 Fe
   Fe2198     1.0     0.226693      0.143311      0.229975     Biso  1.000000 Fe
   Fe2199     1.0     0.246690      0.143307      0.229974     Biso  1.000000 Fe
   Fe2200     1.0     0.240028      0.149977      0.209975     Biso  1.000000 Fe
   Fe2201     1.0     0.006729      0.163301      0.210028     Biso  1.000000 Fe
   Fe2202     1.0     0.013405      0.176632      0.210033     Biso  1.000000 Fe
   Fe2203     1.0     0.026728      0.163304      0.210023     Biso  1.000000 Fe
   Fe2204     1.0     0.020064      0.169963      0.230028     Biso  1.000000 Fe
   Fe2205     1.0     0.000065      0.169960      0.230034     Biso  1.000000 Fe
   Fe2206     1.0     0.033404      0.176635      0.210027     Biso  1.000000 Fe
   Fe2207     1.0     0.040063      0.169966      0.230022     Biso  1.000000 Fe
   Fe2208     1.0     0.046727      0.163307      0.210017     Biso  1.000000 Fe
   Fe2209     1.0     0.053403      0.176639      0.210022     Biso  1.000000 Fe
   Fe2210     1.0     0.066725      0.163309      0.210012     Biso  1.000000 Fe
   Fe2211     1.0     0.073401      0.176642      0.210016     Biso  1.000000 Fe
   Fe2212     1.0     0.080060      0.169971      0.230011     Biso  1.000000 Fe
   Fe2213     1.0     0.060061      0.169969      0.230017     Biso  1.000000 Fe
   Fe2214     1.0     0.086723      0.163312      0.210007     Biso  1.000000 Fe
   Fe2215     1.0     0.093399      0.176644      0.210011     Biso  1.000000 Fe
   Fe2216     1.0     0.106722      0.163314      0.210002     Biso  1.000000 Fe
   Fe2217     1.0     0.100058      0.169974      0.230006     Biso  1.000000 Fe
   Fe2218     1.0     0.113397      0.176647      0.210005     Biso  1.000000 Fe
   Fe2219     1.0     0.120056      0.169976      0.230001     Biso  1.000000 Fe
   Fe2220     1.0     0.126719      0.163316      0.209998     Biso  1.000000 Fe
   Fe2221     1.0     0.133395      0.176649      0.210000     Biso  1.000000 Fe
   Fe2222     1.0     0.146717      0.163317      0.209993     Biso  1.000000 Fe
   Fe2223     1.0     0.153392      0.176650      0.209994     Biso  1.000000 Fe
   Fe2224     1.0     0.160051      0.169979      0.229990     Biso  1.000000 Fe
   Fe2225     1.0     0.140054      0.169978      0.229995     Biso  1.000000 Fe
   Fe2226     1.0     0.166714      0.163317      0.209988     Biso  1.000000 Fe
   Fe2227     1.0     0.173389      0.176650      0.209989     Biso  1.000000 Fe
   Fe2228     1.0     0.186711      0.163317      0.209984     Biso  1.000000 Fe
   Fe2229     1.0     0.193386      0.176650      0.209985     Biso  1.000000 Fe
   Fe2230     1.0     0.180048      0.169979      0.229986     Biso  1.000000 Fe
   Fe2231     1.0     0.200045      0.169978      0.229981     Biso  1.000000 Fe
   Fe2232     1.0     0.206708      0.163315      0.209980     Biso  1.000000 Fe
   Fe2233     1.0     0.213382      0.176648      0.209980     Biso  1.000000 Fe
   Fe2234     1.0     0.220042      0.169977      0.229977     Biso  1.000000 Fe
   Fe2235     1.0     0.226704      0.163313      0.209977     Biso  1.000000 Fe
   Fe2236     1.0     0.233378      0.176645      0.209976     Biso  1.000000 Fe
   Fe2237     1.0     0.240038      0.169974      0.229974     Biso  1.000000 Fe
   Fe2238     1.0     0.246701      0.163309      0.209975     Biso  1.000000 Fe
   Fe2239     1.0     0.026740      0.183295      0.230033     Biso  1.000000 Fe
   Fe2240     1.0     0.013418      0.196623      0.230043     Biso  1.000000 Fe
   Fe2241     1.0     0.006741      0.183291      0.230039     Biso  1.000000 Fe
   Fe2242     1.0     0.000084      0.189960      0.210044     Biso  1.000000 Fe
   Fe2243     1.0     0.020083      0.189964      0.210038     Biso  1.000000 Fe
   Fe2244     1.0     0.033416      0.196626      0.230037     Biso  1.000000 Fe
   Fe2245     1.0     0.053415      0.196629      0.230030     Biso  1.000000 Fe
   Fe2246     1.0     0.046739      0.183298      0.230026     Biso  1.000000 Fe
   Fe2247     1.0     0.040082      0.189967      0.210032     Biso  1.000000 Fe
   Fe2248     1.0     0.073413      0.196633      0.230024     Biso  1.000000 Fe
   Fe2249     1.0     0.066737      0.183301      0.230020     Biso  1.000000 Fe
   Fe2250     1.0     0.060080      0.189971      0.210025     Biso  1.000000 Fe
   Fe2251     1.0     0.080078      0.189974      0.210019     Biso  1.000000 Fe
   Fe2252     1.0     0.106733      0.183306      0.230009     Biso  1.000000 Fe
   Fe2253     1.0     0.093411      0.196636      0.230017     Biso  1.000000 Fe
   Fe2254     1.0     0.086735      0.183304      0.230015     Biso  1.000000 Fe
   Fe2255     1.0     0.100076      0.189977      0.210013     Biso  1.000000 Fe
   Fe2256     1.0     0.113409      0.196639      0.230011     Biso  1.000000 Fe
   Fe2257     1.0     0.133406      0.196641      0.230005     Biso  1.000000 Fe
   Fe2258     1.0     0.126731      0.183308      0.230003     Biso  1.000000 Fe
   Fe2259     1.0     0.120073      0.189980      0.210007     Biso  1.000000 Fe
   Fe2260     1.0     0.153403      0.196643      0.229998     Biso  1.000000 Fe
   Fe2261     1.0     0.146728      0.183310      0.229997     Biso  1.000000 Fe
   Fe2262     1.0     0.140071      0.189982      0.210002     Biso  1.000000 Fe
   Fe2263     1.0     0.160068      0.189983      0.209996     Biso  1.000000 Fe
   Fe2264     1.0     0.166725      0.183311      0.229992     Biso  1.000000 Fe
   Fe2265     1.0     0.193397      0.196645      0.229986     Biso  1.000000 Fe
   Fe2266     1.0     0.186722      0.183312      0.229986     Biso  1.000000 Fe
   Fe2267     1.0     0.173400      0.196645      0.229992     Biso  1.000000 Fe
   Fe2268     1.0     0.180065      0.189984      0.209990     Biso  1.000000 Fe
   Fe2269     1.0     0.213393      0.196644      0.229980     Biso  1.000000 Fe
   Fe2270     1.0     0.206719      0.183311      0.229981     Biso  1.000000 Fe
   Fe2271     1.0     0.200061      0.189983      0.209985     Biso  1.000000 Fe
   Fe2272     1.0     0.220057      0.189982      0.209980     Biso  1.000000 Fe
   Fe2273     1.0     0.233389      0.196642      0.229975     Biso  1.000000 Fe
   Fe2274     1.0     0.226715      0.183309      0.229976     Biso  1.000000 Fe
   Fe2275     1.0     0.246711      0.183306      0.229973     Biso  1.000000 Fe
   Fe2276     1.0     0.240053      0.189978      0.209975     Biso  1.000000 Fe
   Fe2277     1.0     0.006663      0.003328      0.249976     Biso  1.000000 Fe
   Fe2278     1.0     0.013332      0.016659      0.249976     Biso  1.000000 Fe
   Fe2279     1.0     0.026662      0.003329      0.249976     Biso  1.000000 Fe
   Fe2280     1.0     0.033332      0.016660      0.249976     Biso  1.000000 Fe
   Fe2281     1.0     0.046661      0.003331      0.249976     Biso  1.000000 Fe
   Fe2282     1.0     0.053331      0.016662      0.249976     Biso  1.000000 Fe
   Fe2283     1.0     0.066660      0.003332      0.249976     Biso  1.000000 Fe
   Fe2284     1.0     0.073330      0.016663      0.249976     Biso  1.000000 Fe
   Fe2285     1.0     0.086659      0.003334      0.249977     Biso  1.000000 Fe
   Fe2286     1.0     0.093329      0.016665      0.249977     Biso  1.000000 Fe
   Fe2287     1.0     0.106658      0.003335      0.249978     Biso  1.000000 Fe
   Fe2288     1.0     0.113328      0.016666      0.249977     Biso  1.000000 Fe
   Fe2289     1.0     0.126657      0.003336      0.249980     Biso  1.000000 Fe
   Fe2290     1.0     0.133327      0.016667      0.249978     Biso  1.000000 Fe
   Fe2291     1.0     0.146656      0.003337      0.249981     Biso  1.000000 Fe
   Fe2292     1.0     0.153326      0.016668      0.249980     Biso  1.000000 Fe
   Fe2293     1.0     0.166655      0.003338      0.249984     Biso  1.000000 Fe
   Fe2294     1.0     0.173325      0.016668      0.249982     Biso  1.000000 Fe
   Fe2295     1.0     0.186655      0.003339      0.249987     Biso  1.000000 Fe
   Fe2296     1.0     0.193324      0.016669      0.249985     Biso  1.000000 Fe
   Fe2297     1.0     0.206654      0.003339      0.249990     Biso  1.000000 Fe
   Fe2298     1.0     0.213323      0.016669      0.249988     Biso  1.000000 Fe
   Fe2299     1.0     0.226653      0.003339      0.249995     Biso  1.000000 Fe
   Fe2300     1.0     0.233322      0.016669      0.249992     Biso  1.000000 Fe
   Fe2301     1.0     0.246653      0.003339      0.249999     Biso  1.000000 Fe
   Fe2302     1.0     0.000004      0.029988      0.249978     Biso  1.000000 Fe
   Fe2303     1.0     0.020003      0.029990      0.249978     Biso  1.000000 Fe
   Fe2304     1.0     0.040002      0.029991      0.249977     Biso  1.000000 Fe
   Fe2305     1.0     0.060001      0.029993      0.249977     Biso  1.000000 Fe
   Fe2306     1.0     0.080000      0.029994      0.249976     Biso  1.000000 Fe
   Fe2307     1.0     0.099999      0.029995      0.249976     Biso  1.000000 Fe
   Fe2308     1.0     0.119998      0.029996      0.249977     Biso  1.000000 Fe
   Fe2309     1.0     0.139996      0.029997      0.249978     Biso  1.000000 Fe
   Fe2310     1.0     0.159995      0.029998      0.249979     Biso  1.000000 Fe
   Fe2311     1.0     0.179994      0.029998      0.249981     Biso  1.000000 Fe
   Fe2312     1.0     0.199993      0.029999      0.249983     Biso  1.000000 Fe
   Fe2313     1.0     0.219992      0.029998      0.249986     Biso  1.000000 Fe
   Fe2314     1.0     0.239991      0.029998      0.249990     Biso  1.000000 Fe
   Fe2315     1.0     0.006674      0.043319      0.249980     Biso  1.000000 Fe
   Fe2316     1.0     0.013344      0.056650      0.249983     Biso  1.000000 Fe
   Fe2317     1.0     0.026673      0.043321      0.249979     Biso  1.000000 Fe
   Fe2318     1.0     0.033343      0.056652      0.249981     Biso  1.000000 Fe
   Fe2319     1.0     0.046672      0.043322      0.249978     Biso  1.000000 Fe
   Fe2320     1.0     0.053342      0.056653      0.249980     Biso  1.000000 Fe
   Fe2321     1.0     0.066671      0.043324      0.249977     Biso  1.000000 Fe
   Fe2322     1.0     0.073341      0.056655      0.249979     Biso  1.000000 Fe
   Fe2323     1.0     0.086670      0.043325      0.249977     Biso  1.000000 Fe
   Fe2324     1.0     0.093340      0.056656      0.249978     Biso  1.000000 Fe
   Fe2325     1.0     0.106669      0.043326      0.249977     Biso  1.000000 Fe
   Fe2326     1.0     0.113339      0.056657      0.249977     Biso  1.000000 Fe
   Fe2327     1.0     0.126667      0.043327      0.249977     Biso  1.000000 Fe
   Fe2328     1.0     0.133337      0.056658      0.249977     Biso  1.000000 Fe
   Fe2329     1.0     0.146666      0.043328      0.249977     Biso  1.000000 Fe
   Fe2330     1.0     0.153336      0.056659      0.249977     Biso  1.000000 Fe
   Fe2331     1.0     0.166665      0.043329      0.249978     Biso  1.000000 Fe
   Fe2332     1.0     0.173335      0.056659      0.249977     Biso  1.000000 Fe
   Fe2333     1.0     0.186664      0.043329      0.249980     Biso  1.000000 Fe
   Fe2334     1.0     0.193333      0.056659      0.249979     Biso  1.000000 Fe
   Fe2335     1.0     0.206663      0.043329      0.249982     Biso  1.000000 Fe
   Fe2336     1.0     0.213332      0.056659      0.249980     Biso  1.000000 Fe
   Fe2337     1.0     0.226661      0.043328      0.249984     Biso  1.000000 Fe
   Fe2338     1.0     0.233331      0.056658      0.249983     Biso  1.000000 Fe
   Fe2339     1.0     0.246660      0.043327      0.249988     Biso  1.000000 Fe
   Fe2340     1.0     0.000016      0.069979      0.249988     Biso  1.000000 Fe
   Fe2341     1.0     0.020015      0.069981      0.249985     Biso  1.000000 Fe
   Fe2342     1.0     0.040014      0.069983      0.249984     Biso  1.000000 Fe
   Fe2343     1.0     0.060013      0.069984      0.249982     Biso  1.000000 Fe
   Fe2344     1.0     0.080012      0.069986      0.249980     Biso  1.000000 Fe
   Fe2345     1.0     0.100010      0.069987      0.249979     Biso  1.000000 Fe
   Fe2346     1.0     0.120009      0.069988      0.249978     Biso  1.000000 Fe
   Fe2347     1.0     0.140008      0.069989      0.249977     Biso  1.000000 Fe
   Fe2348     1.0     0.160006      0.069989      0.249977     Biso  1.000000 Fe
   Fe2349     1.0     0.180005      0.069990      0.249977     Biso  1.000000 Fe
   Fe2350     1.0     0.200003      0.069989      0.249978     Biso  1.000000 Fe
   Fe2351     1.0     0.220002      0.069989      0.249979     Biso  1.000000 Fe
   Fe2352     1.0     0.240000      0.069987      0.249981     Biso  1.000000 Fe
   Fe2353     1.0     0.006687      0.083310      0.249991     Biso  1.000000 Fe
   Fe2354     1.0     0.013358      0.096641      0.249995     Biso  1.000000 Fe
   Fe2355     1.0     0.026686      0.083312      0.249989     Biso  1.000000 Fe
   Fe2356     1.0     0.033357      0.096643      0.249992     Biso  1.000000 Fe
   Fe2357     1.0     0.046685      0.083314      0.249986     Biso  1.000000 Fe
   Fe2358     1.0     0.053356      0.096645      0.249989     Biso  1.000000 Fe
   Fe2359     1.0     0.066684      0.083315      0.249984     Biso  1.000000 Fe
   Fe2360     1.0     0.073355      0.096646      0.249987     Biso  1.000000 Fe
   Fe2361     1.0     0.086682      0.083317      0.249982     Biso  1.000000 Fe
   Fe2362     1.0     0.093354      0.096648      0.249984     Biso  1.000000 Fe
   Fe2363     1.0     0.106681      0.083318      0.249981     Biso  1.000000 Fe
   Fe2364     1.0     0.113352      0.096649      0.249982     Biso  1.000000 Fe
   Fe2365     1.0     0.126680      0.083319      0.249979     Biso  1.000000 Fe
   Fe2366     1.0     0.133351      0.096650      0.249980     Biso  1.000000 Fe
   Fe2367     1.0     0.146678      0.083320      0.249978     Biso  1.000000 Fe
   Fe2368     1.0     0.153349      0.096651      0.249979     Biso  1.000000 Fe
   Fe2369     1.0     0.166677      0.083320      0.249977     Biso  1.000000 Fe
   Fe2370     1.0     0.173347      0.096651      0.249977     Biso  1.000000 Fe
   Fe2371     1.0     0.186675      0.083320      0.249977     Biso  1.000000 Fe
   Fe2372     1.0     0.193345      0.096651      0.249977     Biso  1.000000 Fe
   Fe2373     1.0     0.206673      0.083320      0.249977     Biso  1.000000 Fe
   Fe2374     1.0     0.213343      0.096650      0.249976     Biso  1.000000 Fe
   Fe2375     1.0     0.226671      0.083319      0.249978     Biso  1.000000 Fe
   Fe2376     1.0     0.233341      0.096649      0.249977     Biso  1.000000 Fe
   Fe2377     1.0     0.246670      0.083317      0.249980     Biso  1.000000 Fe
   Fe2378     1.0     0.000031      0.109970      0.250002     Biso  1.000000 Fe
   Fe2379     1.0     0.020030      0.109972      0.249999     Biso  1.000000 Fe
   Fe2380     1.0     0.040029      0.109974      0.249996     Biso  1.000000 Fe
   Fe2381     1.0     0.060028      0.109976      0.249993     Biso  1.000000 Fe
   Fe2382     1.0     0.080026      0.109978      0.249990     Biso  1.000000 Fe
   Fe2383     1.0     0.100025      0.109979      0.249987     Biso  1.000000 Fe
   Fe2384     1.0     0.120024      0.109980      0.249984     Biso  1.000000 Fe
   Fe2385     1.0     0.140022      0.109981      0.249982     Biso  1.000000 Fe
   Fe2386     1.0     0.160020      0.109982      0.249979     Biso  1.000000 Fe
   Fe2387     1.0     0.180018      0.109982      0.249978     Biso  1.000000 Fe
   Fe2388     1.0     0.200016      0.109981      0.249976     Biso  1.000000 Fe
   Fe2389     1.0     0.220014      0.109980      0.249976     Biso  1.000000 Fe
   Fe2390     1.0     0.240012      0.109979      0.249976     Biso  1.000000 Fe
   Fe2391     1.0     0.006703      0.123301      0.250007     Biso  1.000000 Fe
   Fe2392     1.0     0.013376      0.136632      0.250012     Biso  1.000000 Fe
   Fe2393     1.0     0.026702      0.123303      0.250003     Biso  1.000000 Fe
   Fe2394     1.0     0.033375      0.136634      0.250008     Biso  1.000000 Fe
   Fe2395     1.0     0.046701      0.123305      0.250000     Biso  1.000000 Fe
   Fe2396     1.0     0.053374      0.136636      0.250004     Biso  1.000000 Fe
   Fe2397     1.0     0.066700      0.123307      0.249996     Biso  1.000000 Fe
   Fe2398     1.0     0.073373      0.136638      0.250000     Biso  1.000000 Fe
   Fe2399     1.0     0.086699      0.123309      0.249993     Biso  1.000000 Fe
   Fe2400     1.0     0.093371      0.136640      0.249996     Biso  1.000000 Fe
   Fe2401     1.0     0.106697      0.123310      0.249989     Biso  1.000000 Fe
   Fe2402     1.0     0.113369      0.136642      0.249992     Biso  1.000000 Fe
   Fe2403     1.0     0.126695      0.123312      0.249986     Biso  1.000000 Fe
   Fe2404     1.0     0.133368      0.136643      0.249988     Biso  1.000000 Fe
   Fe2405     1.0     0.146693      0.123313      0.249983     Biso  1.000000 Fe
   Fe2406     1.0     0.153366      0.136644      0.249984     Biso  1.000000 Fe
   Fe2407     1.0     0.166691      0.123313      0.249980     Biso  1.000000 Fe
   Fe2408     1.0     0.173363      0.136644      0.249981     Biso  1.000000 Fe
   Fe2409     1.0     0.186689      0.123313      0.249978     Biso  1.000000 Fe
   Fe2410     1.0     0.193361      0.136644      0.249978     Biso  1.000000 Fe
   Fe2411     1.0     0.206687      0.123312      0.249976     Biso  1.000000 Fe
   Fe2412     1.0     0.213358      0.136643      0.249976     Biso  1.000000 Fe
   Fe2413     1.0     0.226685      0.123311      0.249975     Biso  1.000000 Fe
   Fe2414     1.0     0.233356      0.136642      0.249974     Biso  1.000000 Fe
   Fe2415     1.0     0.246682      0.123309      0.249975     Biso  1.000000 Fe
   Fe2416     1.0     0.000051      0.149961      0.250022     Biso  1.000000 Fe
   Fe2417     1.0     0.020050      0.149963      0.250017     Biso  1.000000 Fe
   Fe2418     1.0     0.040048      0.149965      0.250013     Biso  1.000000 Fe
   Fe2419     1.0     0.060047      0.149968      0.250008     Biso  1.000000 Fe
   Fe2420     1.0     0.080046      0.149970      0.250003     Biso  1.000000 Fe
   Fe2421     1.0     0.100044      0.149972      0.249999     Biso  1.000000 Fe
   Fe2422     1.0     0.120042      0.149973      0.249994     Biso  1.000000 Fe
   Fe2423     1.0     0.140040      0.149975      0.249990     Biso  1.000000 Fe
   Fe2424     1.0     0.160038      0.149976      0.249986     Biso  1.000000 Fe
   Fe2425     1.0     0.180036      0.149976      0.249982     Biso  1.000000 Fe
   Fe2426     1.0     0.200033      0.149976      0.249978     Biso  1.000000 Fe
   Fe2427     1.0     0.220030      0.149975      0.249976     Biso  1.000000 Fe
   Fe2428     1.0     0.240027      0.149972      0.249974     Biso  1.000000 Fe
   Fe2429     1.0     0.006725      0.163291      0.250028     Biso  1.000000 Fe
   Fe2430     1.0     0.013399      0.176622      0.250033     Biso  1.000000 Fe
   Fe2431     1.0     0.026724      0.163294      0.250022     Biso  1.000000 Fe
   Fe2432     1.0     0.033398      0.176625      0.250027     Biso  1.000000 Fe
   Fe2433     1.0     0.046722      0.163296      0.250017     Biso  1.000000 Fe
   Fe2434     1.0     0.053397      0.176628      0.250021     Biso  1.000000 Fe
   Fe2435     1.0     0.066721      0.163299      0.250012     Biso  1.000000 Fe
   Fe2436     1.0     0.073395      0.176630      0.250015     Biso  1.000000 Fe
   Fe2437     1.0     0.086719      0.163301      0.250007     Biso  1.000000 Fe
   Fe2438     1.0     0.093393      0.176633      0.250010     Biso  1.000000 Fe
   Fe2439     1.0     0.106717      0.163303      0.250001     Biso  1.000000 Fe
   Fe2440     1.0     0.113391      0.176635      0.250004     Biso  1.000000 Fe
   Fe2441     1.0     0.126715      0.163305      0.249996     Biso  1.000000 Fe
   Fe2442     1.0     0.133389      0.176637      0.249998     Biso  1.000000 Fe
   Fe2443     1.0     0.146713      0.163307      0.249991     Biso  1.000000 Fe
   Fe2444     1.0     0.153387      0.176639      0.249993     Biso  1.000000 Fe
   Fe2445     1.0     0.166711      0.163308      0.249987     Biso  1.000000 Fe
   Fe2446     1.0     0.173384      0.176640      0.249988     Biso  1.000000 Fe
   Fe2447     1.0     0.186708      0.163308      0.249982     Biso  1.000000 Fe
   Fe2448     1.0     0.193381      0.176640      0.249983     Biso  1.000000 Fe
   Fe2449     1.0     0.206705      0.163307      0.249978     Biso  1.000000 Fe
   Fe2450     1.0     0.213378      0.176639      0.249978     Biso  1.000000 Fe
   Fe2451     1.0     0.226702      0.163306      0.249975     Biso  1.000000 Fe
   Fe2452     1.0     0.233375      0.176638      0.249974     Biso  1.000000 Fe
   Fe2453     1.0     0.246699      0.163304      0.249972     Biso  1.000000 Fe
   Fe2454     1.0     0.000075      0.189951      0.250044     Biso  1.000000 Fe
   Fe2455     1.0     0.020074      0.189953      0.250038     Biso  1.000000 Fe
   Fe2456     1.0     0.040073      0.189956      0.250031     Biso  1.000000 Fe
   Fe2457     1.0     0.060071      0.189959      0.250025     Biso  1.000000 Fe
   Fe2458     1.0     0.080070      0.189962      0.250019     Biso  1.000000 Fe
   Fe2459     1.0     0.100068      0.189965      0.250012     Biso  1.000000 Fe
   Fe2460     1.0     0.120066      0.189967      0.250006     Biso  1.000000 Fe
   Fe2461     1.0     0.140063      0.189969      0.250000     Biso  1.000000 Fe
   Fe2462     1.0     0.160061      0.189971      0.249994     Biso  1.000000 Fe
   Fe2463     1.0     0.180058      0.189972      0.249988     Biso  1.000000 Fe
   Fe2464     1.0     0.200055      0.189972      0.249982     Biso  1.000000 Fe
   Fe2465     1.0     0.220051      0.189972      0.249977     Biso  1.000000 Fe
   Fe2466     1.0     0.240047      0.189970      0.249972     Biso  1.000000 Fe
   Fe2467     1.0     0.019997      0.009993      0.269976     Biso  1.000000 Fe
   Fe2468     1.0     0.006662      0.003327      0.289976     Biso  1.000000 Fe
   Fe2469     1.0     0.013332      0.016657      0.289977     Biso  1.000000 Fe
   Fe2470     1.0     0.026661      0.003329      0.289976     Biso  1.000000 Fe
   Fe2471     1.0     0.039996      0.009995      0.269976     Biso  1.000000 Fe
   Fe2472     1.0     0.033331      0.016659      0.289977     Biso  1.000000 Fe
   Fe2473     1.0     0.046660      0.003331      0.289976     Biso  1.000000 Fe
   Fe2474     1.0     0.053330      0.016661      0.289977     Biso  1.000000 Fe
   Fe2475     1.0     0.079994      0.009999      0.269977     Biso  1.000000 Fe
   Fe2476     1.0     0.059995      0.009997      0.269976     Biso  1.000000 Fe
   Fe2477     1.0     0.066659      0.003333      0.289977     Biso  1.000000 Fe
   Fe2478     1.0     0.073330      0.016663      0.289977     Biso  1.000000 Fe
   Fe2479     1.0     0.099993      0.010000      0.269977     Biso  1.000000 Fe
   Fe2480     1.0     0.086659      0.003335      0.289978     Biso  1.000000 Fe
   Fe2481     1.0     0.093329      0.016665      0.289977     Biso  1.000000 Fe
   Fe2482     1.0     0.106658      0.003336      0.289979     Biso  1.000000 Fe
   Fe2483     1.0     0.119992      0.010002      0.269978     Biso  1.000000 Fe
   Fe2484     1.0     0.113328      0.016666      0.289978     Biso  1.000000 Fe
   Fe2485     1.0     0.126657      0.003338      0.289980     Biso  1.000000 Fe
   Fe2486     1.0     0.133327      0.016668      0.289979     Biso  1.000000 Fe
   Fe2487     1.0     0.159991      0.010004      0.269982     Biso  1.000000 Fe
   Fe2488     1.0     0.139991      0.010003      0.269980     Biso  1.000000 Fe
   Fe2489     1.0     0.146656      0.003340      0.289982     Biso  1.000000 Fe
   Fe2490     1.0     0.153326      0.016669      0.289981     Biso  1.000000 Fe
   Fe2491     1.0     0.166655      0.003341      0.289985     Biso  1.000000 Fe
   Fe2492     1.0     0.179990      0.010005      0.269985     Biso  1.000000 Fe
   Fe2493     1.0     0.173325      0.016671      0.289983     Biso  1.000000 Fe
   Fe2494     1.0     0.186655      0.003342      0.289988     Biso  1.000000 Fe
   Fe2495     1.0     0.193325      0.016672      0.289986     Biso  1.000000 Fe
   Fe2496     1.0     0.199989      0.010006      0.269988     Biso  1.000000 Fe
   Fe2497     1.0     0.219988      0.010006      0.269991     Biso  1.000000 Fe
   Fe2498     1.0     0.206654      0.003343      0.289991     Biso  1.000000 Fe
   Fe2499     1.0     0.213324      0.016673      0.289989     Biso  1.000000 Fe
   Fe2500     1.0     0.239988      0.010006      0.269996     Biso  1.000000 Fe
   Fe2501     1.0     0.226654      0.003344      0.289995     Biso  1.000000 Fe
   Fe2502     1.0     0.233323      0.016673      0.289993     Biso  1.000000 Fe
   Fe2503     1.0     0.246653      0.003345      0.290000     Biso  1.000000 Fe
   Fe2504     1.0     0.026667      0.023324      0.269977     Biso  1.000000 Fe
   Fe2505     1.0     0.013338      0.036653      0.269979     Biso  1.000000 Fe
   Fe2506     1.0     0.006668      0.023322      0.269977     Biso  1.000000 Fe
   Fe2507     1.0     0.000004      0.029985      0.289979     Biso  1.000000 Fe
   Fe2508     1.0     0.020003      0.029987      0.289978     Biso  1.000000 Fe
   Fe2509     1.0     0.033337      0.036655      0.269978     Biso  1.000000 Fe
   Fe2510     1.0     0.053336      0.036656      0.269977     Biso  1.000000 Fe
   Fe2511     1.0     0.046666      0.023326      0.269976     Biso  1.000000 Fe
   Fe2512     1.0     0.040002      0.029989      0.289978     Biso  1.000000 Fe
   Fe2513     1.0     0.073335      0.036658      0.269977     Biso  1.000000 Fe
   Fe2514     1.0     0.066665      0.023327      0.269976     Biso  1.000000 Fe
   Fe2515     1.0     0.060001      0.029991      0.289977     Biso  1.000000 Fe
   Fe2516     1.0     0.080000      0.029993      0.289977     Biso  1.000000 Fe
   Fe2517     1.0     0.106663      0.023331      0.269977     Biso  1.000000 Fe
   Fe2518     1.0     0.093334      0.036660      0.269977     Biso  1.000000 Fe
   Fe2519     1.0     0.086664      0.023329      0.269976     Biso  1.000000 Fe
   Fe2520     1.0     0.099999      0.029995      0.289977     Biso  1.000000 Fe
   Fe2521     1.0     0.113333      0.036661      0.269977     Biso  1.000000 Fe
   Fe2522     1.0     0.133332      0.036662      0.269977     Biso  1.000000 Fe
   Fe2523     1.0     0.126662      0.023332      0.269978     Biso  1.000000 Fe
   Fe2524     1.0     0.119998      0.029996      0.289978     Biso  1.000000 Fe
   Fe2525     1.0     0.153331      0.036663      0.269978     Biso  1.000000 Fe
   Fe2526     1.0     0.146661      0.023333      0.269979     Biso  1.000000 Fe
   Fe2527     1.0     0.139997      0.029998      0.289979     Biso  1.000000 Fe
   Fe2528     1.0     0.166660      0.023334      0.269981     Biso  1.000000 Fe
   Fe2529     1.0     0.159996      0.029999      0.289980     Biso  1.000000 Fe
   Fe2530     1.0     0.193329      0.036665      0.269981     Biso  1.000000 Fe
   Fe2531     1.0     0.186659      0.023335      0.269983     Biso  1.000000 Fe
   Fe2532     1.0     0.173330      0.036664      0.269980     Biso  1.000000 Fe
   Fe2533     1.0     0.179995      0.030000      0.289982     Biso  1.000000 Fe
   Fe2534     1.0     0.213328      0.036665      0.269984     Biso  1.000000 Fe
   Fe2535     1.0     0.206659      0.023335      0.269986     Biso  1.000000 Fe
   Fe2536     1.0     0.199995      0.030001      0.289984     Biso  1.000000 Fe
   Fe2537     1.0     0.219994      0.030002      0.289987     Biso  1.000000 Fe
   Fe2538     1.0     0.233327      0.036665      0.269987     Biso  1.000000 Fe
   Fe2539     1.0     0.226658      0.023335      0.269989     Biso  1.000000 Fe
   Fe2540     1.0     0.246657      0.023335      0.269993     Biso  1.000000 Fe
   Fe2541     1.0     0.239993      0.030003      0.289991     Biso  1.000000 Fe
   Fe2542     1.0     0.020009      0.049983      0.269981     Biso  1.000000 Fe
   Fe2543     1.0     0.006674      0.043316      0.289981     Biso  1.000000 Fe
   Fe2544     1.0     0.013345      0.056646      0.289983     Biso  1.000000 Fe
   Fe2545     1.0     0.026673      0.043317      0.289980     Biso  1.000000 Fe
   Fe2546     1.0     0.000010      0.049982      0.269982     Biso  1.000000 Fe
   Fe2547     1.0     0.040008      0.049985      0.269980     Biso  1.000000 Fe
   Fe2548     1.0     0.033344      0.056647      0.289982     Biso  1.000000 Fe
   Fe2549     1.0     0.046672      0.043319      0.289979     Biso  1.000000 Fe
   Fe2550     1.0     0.053343      0.056649      0.289980     Biso  1.000000 Fe
   Fe2551     1.0     0.080006      0.049988      0.269978     Biso  1.000000 Fe
   Fe2552     1.0     0.060007      0.049987      0.269979     Biso  1.000000 Fe
   Fe2553     1.0     0.066671      0.043321      0.289978     Biso  1.000000 Fe
   Fe2554     1.0     0.073342      0.056651      0.289979     Biso  1.000000 Fe
   Fe2555     1.0     0.100005      0.049990      0.269977     Biso  1.000000 Fe
   Fe2556     1.0     0.086670      0.043323      0.289978     Biso  1.000000 Fe
   Fe2557     1.0     0.093341      0.056653      0.289979     Biso  1.000000 Fe
   Fe2558     1.0     0.106669      0.043325      0.289977     Biso  1.000000 Fe
   Fe2559     1.0     0.120003      0.049991      0.269977     Biso  1.000000 Fe
   Fe2560     1.0     0.113340      0.056655      0.289978     Biso  1.000000 Fe
   Fe2561     1.0     0.126668      0.043326      0.289978     Biso  1.000000 Fe
   Fe2562     1.0     0.133339      0.056656      0.289978     Biso  1.000000 Fe
   Fe2563     1.0     0.160001      0.049993      0.269978     Biso  1.000000 Fe
   Fe2564     1.0     0.140002      0.049992      0.269977     Biso  1.000000 Fe
   Fe2565     1.0     0.146667      0.043328      0.289978     Biso  1.000000 Fe
   Fe2566     1.0     0.153337      0.056657      0.289978     Biso  1.000000 Fe
   Fe2567     1.0     0.166666      0.043329      0.289979     Biso  1.000000 Fe
   Fe2568     1.0     0.180000      0.049994      0.269979     Biso  1.000000 Fe
   Fe2569     1.0     0.173336      0.056659      0.289978     Biso  1.000000 Fe
   Fe2570     1.0     0.186665      0.043330      0.289980     Biso  1.000000 Fe
   Fe2571     1.0     0.193335      0.056660      0.289979     Biso  1.000000 Fe
   Fe2572     1.0     0.199999      0.049994      0.269980     Biso  1.000000 Fe
   Fe2573     1.0     0.219998      0.049994      0.269982     Biso  1.000000 Fe
   Fe2574     1.0     0.206664      0.043331      0.289983     Biso  1.000000 Fe
   Fe2575     1.0     0.213334      0.056660      0.289981     Biso  1.000000 Fe
   Fe2576     1.0     0.239997      0.049994      0.269985     Biso  1.000000 Fe
   Fe2577     1.0     0.226664      0.043331      0.289985     Biso  1.000000 Fe
   Fe2578     1.0     0.233333      0.056661      0.289984     Biso  1.000000 Fe
   Fe2579     1.0     0.246663      0.043332      0.289989     Biso  1.000000 Fe
   Fe2580     1.0     0.026679      0.063314      0.269983     Biso  1.000000 Fe
   Fe2581     1.0     0.013351      0.076643      0.269988     Biso  1.000000 Fe
   Fe2582     1.0     0.006680      0.063312      0.269985     Biso  1.000000 Fe
   Fe2583     1.0     0.000016      0.069974      0.289988     Biso  1.000000 Fe
   Fe2584     1.0     0.020015      0.069976      0.289986     Biso  1.000000 Fe
   Fe2585     1.0     0.033350      0.076645      0.269986     Biso  1.000000 Fe
   Fe2586     1.0     0.053349      0.076646      0.269984     Biso  1.000000 Fe
   Fe2587     1.0     0.046678      0.063316      0.269982     Biso  1.000000 Fe
   Fe2588     1.0     0.040014      0.069978      0.289984     Biso  1.000000 Fe
   Fe2589     1.0     0.073348      0.076648      0.269982     Biso  1.000000 Fe
   Fe2590     1.0     0.066677      0.063317      0.269980     Biso  1.000000 Fe
   Fe2591     1.0     0.060013      0.069979      0.289982     Biso  1.000000 Fe
   Fe2592     1.0     0.080012      0.069981      0.289981     Biso  1.000000 Fe
   Fe2593     1.0     0.106675      0.063320      0.269978     Biso  1.000000 Fe
   Fe2594     1.0     0.093347      0.076650      0.269981     Biso  1.000000 Fe
   Fe2595     1.0     0.086676      0.063319      0.269979     Biso  1.000000 Fe
   Fe2596     1.0     0.100011      0.069983      0.289980     Biso  1.000000 Fe
   Fe2597     1.0     0.113345      0.076651      0.269979     Biso  1.000000 Fe
   Fe2598     1.0     0.133344      0.076652      0.269978     Biso  1.000000 Fe
   Fe2599     1.0     0.126674      0.063322      0.269977     Biso  1.000000 Fe
   Fe2600     1.0     0.120010      0.069985      0.289979     Biso  1.000000 Fe
   Fe2601     1.0     0.153343      0.076653      0.269977     Biso  1.000000 Fe
   Fe2602     1.0     0.146672      0.063323      0.269977     Biso  1.000000 Fe
   Fe2603     1.0     0.140009      0.069986      0.289978     Biso  1.000000 Fe
   Fe2604     1.0     0.160008      0.069987      0.289978     Biso  1.000000 Fe
   Fe2605     1.0     0.166671      0.063323      0.269977     Biso  1.000000 Fe
   Fe2606     1.0     0.193340      0.076654      0.269977     Biso  1.000000 Fe
   Fe2607     1.0     0.186670      0.063324      0.269978     Biso  1.000000 Fe
   Fe2608     1.0     0.173341      0.076654      0.269977     Biso  1.000000 Fe
   Fe2609     1.0     0.180007      0.069988      0.289978     Biso  1.000000 Fe
   Fe2610     1.0     0.213338      0.076654      0.269978     Biso  1.000000 Fe
   Fe2611     1.0     0.206669      0.063324      0.269979     Biso  1.000000 Fe
   Fe2612     1.0     0.200005      0.069989      0.289979     Biso  1.000000 Fe
   Fe2613     1.0     0.220004      0.069990      0.289980     Biso  1.000000 Fe
   Fe2614     1.0     0.233337      0.076654      0.269980     Biso  1.000000 Fe
   Fe2615     1.0     0.226667      0.063324      0.269981     Biso  1.000000 Fe
   Fe2616     1.0     0.246666      0.063324      0.269984     Biso  1.000000 Fe
   Fe2617     1.0     0.240003      0.069990      0.289982     Biso  1.000000 Fe
   Fe2618     1.0     0.020022      0.089973      0.269992     Biso  1.000000 Fe
   Fe2619     1.0     0.006687      0.083304      0.289991     Biso  1.000000 Fe
   Fe2620     1.0     0.013359      0.096634      0.289995     Biso  1.000000 Fe
   Fe2621     1.0     0.026686      0.083306      0.289989     Biso  1.000000 Fe
   Fe2622     1.0     0.000023      0.089971      0.269994     Biso  1.000000 Fe
   Fe2623     1.0     0.040021      0.089975      0.269989     Biso  1.000000 Fe
   Fe2624     1.0     0.033358      0.096636      0.289992     Biso  1.000000 Fe
   Fe2625     1.0     0.046685      0.083308      0.289987     Biso  1.000000 Fe
   Fe2626     1.0     0.053356      0.096638      0.289990     Biso  1.000000 Fe
   Fe2627     1.0     0.080019      0.089979      0.269984     Biso  1.000000 Fe
   Fe2628     1.0     0.060020      0.089977      0.269987     Biso  1.000000 Fe
   Fe2629     1.0     0.066684      0.083310      0.289985     Biso  1.000000 Fe
   Fe2630     1.0     0.073355      0.096640      0.289987     Biso  1.000000 Fe
   Fe2631     1.0     0.100018      0.089980      0.269982     Biso  1.000000 Fe
   Fe2632     1.0     0.086683      0.083311      0.289983     Biso  1.000000 Fe
   Fe2633     1.0     0.093354      0.096641      0.289985     Biso  1.000000 Fe
   Fe2634     1.0     0.106682      0.083313      0.289981     Biso  1.000000 Fe
   Fe2635     1.0     0.120016      0.089981      0.269981     Biso  1.000000 Fe
   Fe2636     1.0     0.113353      0.096643      0.289983     Biso  1.000000 Fe
   Fe2637     1.0     0.126681      0.083315      0.289980     Biso  1.000000 Fe
   Fe2638     1.0     0.133351      0.096645      0.289981     Biso  1.000000 Fe
   Fe2639     1.0     0.160013      0.089984      0.269978     Biso  1.000000 Fe
   Fe2640     1.0     0.140015      0.089983      0.269979     Biso  1.000000 Fe
   Fe2641     1.0     0.146679      0.083316      0.289978     Biso  1.000000 Fe
   Fe2642     1.0     0.153350      0.096646      0.289979     Biso  1.000000 Fe
   Fe2643     1.0     0.180012      0.089984      0.269977     Biso  1.000000 Fe
   Fe2644     1.0     0.166678      0.083317      0.289978     Biso  1.000000 Fe
   Fe2645     1.0     0.173349      0.096647      0.289978     Biso  1.000000 Fe
   Fe2646     1.0     0.186677      0.083318      0.289978     Biso  1.000000 Fe
   Fe2647     1.0     0.193347      0.096648      0.289977     Biso  1.000000 Fe
   Fe2648     1.0     0.200010      0.089984      0.269977     Biso  1.000000 Fe
   Fe2649     1.0     0.220008      0.089984      0.269977     Biso  1.000000 Fe
   Fe2650     1.0     0.206675      0.083319      0.289978     Biso  1.000000 Fe
   Fe2651     1.0     0.213346      0.096648      0.289977     Biso  1.000000 Fe
   Fe2652     1.0     0.240007      0.089983      0.269979     Biso  1.000000 Fe
   Fe2653     1.0     0.226674      0.083319      0.289979     Biso  1.000000 Fe
   Fe2654     1.0     0.233344      0.096649      0.289978     Biso  1.000000 Fe
   Fe2655     1.0     0.246673      0.083319      0.289981     Biso  1.000000 Fe
   Fe2656     1.0     0.026694      0.103304      0.269995     Biso  1.000000 Fe
   Fe2657     1.0     0.013366      0.116632      0.270003     Biso  1.000000 Fe
   Fe2658     1.0     0.006695      0.103302      0.269998     Biso  1.000000 Fe
   Fe2659     1.0     0.000031      0.109962      0.290002     Biso  1.000000 Fe
   Fe2660     1.0     0.020030      0.109964      0.289999     Biso  1.000000 Fe
   Fe2661     1.0     0.033365      0.116634      0.269999     Biso  1.000000 Fe
   Fe2662     1.0     0.053364      0.116636      0.269996     Biso  1.000000 Fe
   Fe2663     1.0     0.046693      0.103306      0.269992     Biso  1.000000 Fe
   Fe2664     1.0     0.040029      0.109966      0.289996     Biso  1.000000 Fe
   Fe2665     1.0     0.073363      0.116638      0.269993     Biso  1.000000 Fe
   Fe2666     1.0     0.066691      0.103308      0.269990     Biso  1.000000 Fe
   Fe2667     1.0     0.060028      0.109968      0.289993     Biso  1.000000 Fe
   Fe2668     1.0     0.080026      0.109970      0.289990     Biso  1.000000 Fe
   Fe2669     1.0     0.106689      0.103311      0.269984     Biso  1.000000 Fe
   Fe2670     1.0     0.093362      0.116640      0.269989     Biso  1.000000 Fe
   Fe2671     1.0     0.086690      0.103309      0.269987     Biso  1.000000 Fe
   Fe2672     1.0     0.100025      0.109972      0.289987     Biso  1.000000 Fe
   Fe2673     1.0     0.113360      0.116642      0.269986     Biso  1.000000 Fe
   Fe2674     1.0     0.133358      0.116643      0.269984     Biso  1.000000 Fe
   Fe2675     1.0     0.126687      0.103312      0.269982     Biso  1.000000 Fe
   Fe2676     1.0     0.120024      0.109973      0.289984     Biso  1.000000 Fe
   Fe2677     1.0     0.153357      0.116644      0.269981     Biso  1.000000 Fe
   Fe2678     1.0     0.146686      0.103313      0.269980     Biso  1.000000 Fe
   Fe2679     1.0     0.140022      0.109975      0.289982     Biso  1.000000 Fe
   Fe2680     1.0     0.160021      0.109976      0.289980     Biso  1.000000 Fe
   Fe2681     1.0     0.166684      0.103314      0.269978     Biso  1.000000 Fe
   Fe2682     1.0     0.193353      0.116645      0.269977     Biso  1.000000 Fe
   Fe2683     1.0     0.186682      0.103314      0.269977     Biso  1.000000 Fe
   Fe2684     1.0     0.173355      0.116645      0.269979     Biso  1.000000 Fe
   Fe2685     1.0     0.180019      0.109977      0.289978     Biso  1.000000 Fe
   Fe2686     1.0     0.213351      0.116645      0.269976     Biso  1.000000 Fe
   Fe2687     1.0     0.206680      0.103314      0.269976     Biso  1.000000 Fe
   Fe2688     1.0     0.200018      0.109978      0.289977     Biso  1.000000 Fe
   Fe2689     1.0     0.220016      0.109978      0.289976     Biso  1.000000 Fe
   Fe2690     1.0     0.233349      0.116644      0.269975     Biso  1.000000 Fe
   Fe2691     1.0     0.226679      0.103314      0.269976     Biso  1.000000 Fe
   Fe2692     1.0     0.246677      0.103313      0.269977     Biso  1.000000 Fe
   Fe2693     1.0     0.240014      0.109978      0.289977     Biso  1.000000 Fe
   Fe2694     1.0     0.020039      0.129963      0.270007     Biso  1.000000 Fe
   Fe2695     1.0     0.006703      0.123292      0.290007     Biso  1.000000 Fe
   Fe2696     1.0     0.013374      0.136623      0.290012     Biso  1.000000 Fe
   Fe2697     1.0     0.026701      0.123294      0.290003     Biso  1.000000 Fe
   Fe2698     1.0     0.000040      0.129961      0.270012     Biso  1.000000 Fe
   Fe2699     1.0     0.040038      0.129965      0.270003     Biso  1.000000 Fe
   Fe2700     1.0     0.033373      0.136625      0.290007     Biso  1.000000 Fe
   Fe2701     1.0     0.046700      0.123296      0.289999     Biso  1.000000 Fe
   Fe2702     1.0     0.053372      0.136627      0.290003     Biso  1.000000 Fe
   Fe2703     1.0     0.080035      0.129969      0.269996     Biso  1.000000 Fe
   Fe2704     1.0     0.060036      0.129967      0.270000     Biso  1.000000 Fe
   Fe2705     1.0     0.066699      0.123298      0.289996     Biso  1.000000 Fe
   Fe2706     1.0     0.073371      0.136629      0.289999     Biso  1.000000 Fe
   Fe2707     1.0     0.100033      0.129971      0.269992     Biso  1.000000 Fe
   Fe2708     1.0     0.086698      0.123300      0.289992     Biso  1.000000 Fe
   Fe2709     1.0     0.093369      0.136630      0.289995     Biso  1.000000 Fe
   Fe2710     1.0     0.106696      0.123302      0.289989     Biso  1.000000 Fe
   Fe2711     1.0     0.120032      0.129972      0.269988     Biso  1.000000 Fe
   Fe2712     1.0     0.113368      0.136632      0.289991     Biso  1.000000 Fe
   Fe2713     1.0     0.126695      0.123304      0.289986     Biso  1.000000 Fe
   Fe2714     1.0     0.133366      0.136634      0.289988     Biso  1.000000 Fe
   Fe2715     1.0     0.160028      0.129975      0.269982     Biso  1.000000 Fe
   Fe2716     1.0     0.140030      0.129974      0.269985     Biso  1.000000 Fe
   Fe2717     1.0     0.146693      0.123305      0.289983     Biso  1.000000 Fe
   Fe2718     1.0     0.153364      0.136635      0.289984     Biso  1.000000 Fe
   Fe2719     1.0     0.180026      0.129975      0.269979     Biso  1.000000 Fe
   Fe2720     1.0     0.166692      0.123306      0.289980     Biso  1.000000 Fe
   Fe2721     1.0     0.173363      0.136637      0.289981     Biso  1.000000 Fe
   Fe2722     1.0     0.186690      0.123307      0.289978     Biso  1.000000 Fe
   Fe2723     1.0     0.193361      0.136637      0.289978     Biso  1.000000 Fe
   Fe2724     1.0     0.200024      0.129975      0.269977     Biso  1.000000 Fe
   Fe2725     1.0     0.220022      0.129975      0.269975     Biso  1.000000 Fe
   Fe2726     1.0     0.206688      0.123308      0.289977     Biso  1.000000 Fe
   Fe2727     1.0     0.213359      0.136638      0.289976     Biso  1.000000 Fe
   Fe2728     1.0     0.240020      0.129974      0.269974     Biso  1.000000 Fe
   Fe2729     1.0     0.226686      0.123308      0.289976     Biso  1.000000 Fe
   Fe2730     1.0     0.233357      0.136638      0.289975     Biso  1.000000 Fe
   Fe2731     1.0     0.246685      0.123308      0.289976     Biso  1.000000 Fe
   Fe2732     1.0     0.026711      0.143294      0.270012     Biso  1.000000 Fe
   Fe2733     1.0     0.013385      0.156622      0.270022     Biso  1.000000 Fe
   Fe2734     1.0     0.006712      0.143292      0.270017     Biso  1.000000 Fe
   Fe2735     1.0     0.000047      0.149951      0.290021     Biso  1.000000 Fe
   Fe2736     1.0     0.020046      0.149953      0.290016     Biso  1.000000 Fe
   Fe2737     1.0     0.033384      0.156624      0.270017     Biso  1.000000 Fe
   Fe2738     1.0     0.053383      0.156627      0.270012     Biso  1.000000 Fe
   Fe2739     1.0     0.046710      0.143296      0.270008     Biso  1.000000 Fe
   Fe2740     1.0     0.040045      0.149955      0.290012     Biso  1.000000 Fe
   Fe2741     1.0     0.073381      0.156629      0.270007     Biso  1.000000 Fe
   Fe2742     1.0     0.066709      0.143298      0.270003     Biso  1.000000 Fe
   Fe2743     1.0     0.060044      0.149957      0.290007     Biso  1.000000 Fe
   Fe2744     1.0     0.080042      0.149959      0.290002     Biso  1.000000 Fe
   Fe2745     1.0     0.106705      0.143302      0.269995     Biso  1.000000 Fe
   Fe2746     1.0     0.093380      0.156631      0.270002     Biso  1.000000 Fe
   Fe2747     1.0     0.086707      0.143300      0.269999     Biso  1.000000 Fe
   Fe2748     1.0     0.100041      0.149961      0.289998     Biso  1.000000 Fe
   Fe2749     1.0     0.113378      0.156633      0.269997     Biso  1.000000 Fe
   Fe2750     1.0     0.133376      0.156635      0.269993     Biso  1.000000 Fe
   Fe2751     1.0     0.126704      0.143303      0.269991     Biso  1.000000 Fe
   Fe2752     1.0     0.120039      0.149963      0.289994     Biso  1.000000 Fe
   Fe2753     1.0     0.153374      0.156636      0.269988     Biso  1.000000 Fe
   Fe2754     1.0     0.146702      0.143305      0.269987     Biso  1.000000 Fe
   Fe2755     1.0     0.140038      0.149964      0.289989     Biso  1.000000 Fe
   Fe2756     1.0     0.160036      0.149966      0.289985     Biso  1.000000 Fe
   Fe2757     1.0     0.166700      0.143306      0.269983     Biso  1.000000 Fe
   Fe2758     1.0     0.193369      0.156637      0.269980     Biso  1.000000 Fe
   Fe2759     1.0     0.186698      0.143306      0.269980     Biso  1.000000 Fe
   Fe2760     1.0     0.173372      0.156637      0.269984     Biso  1.000000 Fe
   Fe2761     1.0     0.180034      0.149967      0.289981     Biso  1.000000 Fe
   Fe2762     1.0     0.213367      0.156637      0.269976     Biso  1.000000 Fe
   Fe2763     1.0     0.206695      0.143306      0.269977     Biso  1.000000 Fe
   Fe2764     1.0     0.200032      0.149968      0.289978     Biso  1.000000 Fe
   Fe2765     1.0     0.220030      0.149968      0.289975     Biso  1.000000 Fe
   Fe2766     1.0     0.233364      0.156636      0.269974     Biso  1.000000 Fe
   Fe2767     1.0     0.226693      0.143306      0.269975     Biso  1.000000 Fe
   Fe2768     1.0     0.246690      0.143304      0.269973     Biso  1.000000 Fe
   Fe2769     1.0     0.240027      0.149968      0.289973     Biso  1.000000 Fe
   Fe2770     1.0     0.020058      0.169953      0.270027     Biso  1.000000 Fe
   Fe2771     1.0     0.006720      0.163281      0.290026     Biso  1.000000 Fe
   Fe2772     1.0     0.013392      0.176612      0.290031     Biso  1.000000 Fe
   Fe2773     1.0     0.026718      0.163283      0.290021     Biso  1.000000 Fe
   Fe2774     1.0     0.000059      0.169951      0.270033     Biso  1.000000 Fe
   Fe2775     1.0     0.040057      0.169955      0.270021     Biso  1.000000 Fe
   Fe2776     1.0     0.033391      0.176614      0.290025     Biso  1.000000 Fe
   Fe2777     1.0     0.046717      0.163285      0.290016     Biso  1.000000 Fe
   Fe2778     1.0     0.053390      0.176616      0.290020     Biso  1.000000 Fe
   Fe2779     1.0     0.080054      0.169960      0.270010     Biso  1.000000 Fe
   Fe2780     1.0     0.060056      0.169958      0.270016     Biso  1.000000 Fe
   Fe2781     1.0     0.066716      0.163288      0.290011     Biso  1.000000 Fe
   Fe2782     1.0     0.073388      0.176618      0.290014     Biso  1.000000 Fe
   Fe2783     1.0     0.100053      0.169962      0.270005     Biso  1.000000 Fe
   Fe2784     1.0     0.086714      0.163290      0.290006     Biso  1.000000 Fe
   Fe2785     1.0     0.093387      0.176620      0.290008     Biso  1.000000 Fe
   Fe2786     1.0     0.106713      0.163292      0.290001     Biso  1.000000 Fe
   Fe2787     1.0     0.120051      0.169964      0.270000     Biso  1.000000 Fe
   Fe2788     1.0     0.113385      0.176622      0.290003     Biso  1.000000 Fe
   Fe2789     1.0     0.126711      0.163293      0.289996     Biso  1.000000 Fe
   Fe2790     1.0     0.133383      0.176624      0.289997     Biso  1.000000 Fe
   Fe2791     1.0     0.160046      0.169967      0.269989     Biso  1.000000 Fe
   Fe2792     1.0     0.140049      0.169966      0.269994     Biso  1.000000 Fe
   Fe2793     1.0     0.146709      0.163295      0.289991     Biso  1.000000 Fe
   Fe2794     1.0     0.153381      0.176626      0.289992     Biso  1.000000 Fe
   Fe2795     1.0     0.180044      0.169968      0.269984     Biso  1.000000 Fe
   Fe2796     1.0     0.166707      0.163297      0.289986     Biso  1.000000 Fe
   Fe2797     1.0     0.173379      0.176628      0.289987     Biso  1.000000 Fe
   Fe2798     1.0     0.186705      0.163298      0.289982     Biso  1.000000 Fe
   Fe2799     1.0     0.193376      0.176629      0.289982     Biso  1.000000 Fe
   Fe2800     1.0     0.200041      0.169969      0.269980     Biso  1.000000 Fe
   Fe2801     1.0     0.220038      0.169968      0.269976     Biso  1.000000 Fe
   Fe2802     1.0     0.206703      0.163298      0.289978     Biso  1.000000 Fe
   Fe2803     1.0     0.213374      0.176629      0.289977     Biso  1.000000 Fe
   Fe2804     1.0     0.240035      0.169967      0.269972     Biso  1.000000 Fe
   Fe2805     1.0     0.226700      0.163299      0.289974     Biso  1.000000 Fe
   Fe2806     1.0     0.233371      0.176629      0.289973     Biso  1.000000 Fe
   Fe2807     1.0     0.246698      0.163298      0.289972     Biso  1.000000 Fe
   Fe2808     1.0     0.026732      0.183284      0.270031     Biso  1.000000 Fe
   Fe2809     1.0     0.013407      0.196612      0.270042     Biso  1.000000 Fe
   Fe2810     1.0     0.006733      0.183281      0.270038     Biso  1.000000 Fe
   Fe2811     1.0     0.000066      0.189940      0.290042     Biso  1.000000 Fe
   Fe2812     1.0     0.020065      0.189942      0.290035     Biso  1.000000 Fe
   Fe2813     1.0     0.033406      0.196615      0.270035     Biso  1.000000 Fe
   Fe2814     1.0     0.053404      0.196618      0.270029     Biso  1.000000 Fe
   Fe2815     1.0     0.046731      0.183286      0.270025     Biso  1.000000 Fe
   Fe2816     1.0     0.040063      0.189945      0.290029     Biso  1.000000 Fe
   Fe2817     1.0     0.073403      0.196620      0.270022     Biso  1.000000 Fe
   Fe2818     1.0     0.066729      0.183289      0.270019     Biso  1.000000 Fe
   Fe2819     1.0     0.060062      0.189947      0.290023     Biso  1.000000 Fe
   Fe2820     1.0     0.080060      0.189949      0.290017     Biso  1.000000 Fe
   Fe2821     1.0     0.106726      0.183294      0.270008     Biso  1.000000 Fe
   Fe2822     1.0     0.093401      0.196623      0.270016     Biso  1.000000 Fe
   Fe2823     1.0     0.086727      0.183291      0.270013     Biso  1.000000 Fe
   Fe2824     1.0     0.100059      0.189951      0.290011     Biso  1.000000 Fe
   Fe2825     1.0     0.113399      0.196625      0.270010     Biso  1.000000 Fe
   Fe2826     1.0     0.133397      0.196628      0.270003     Biso  1.000000 Fe
   Fe2827     1.0     0.126724      0.183296      0.270002     Biso  1.000000 Fe
   Fe2828     1.0     0.120057      0.189954      0.290005     Biso  1.000000 Fe
   Fe2829     1.0     0.153394      0.196630      0.269997     Biso  1.000000 Fe
   Fe2830     1.0     0.146721      0.183298      0.269996     Biso  1.000000 Fe
   Fe2831     1.0     0.140055      0.189956      0.289999     Biso  1.000000 Fe
   Fe2832     1.0     0.160053      0.189957      0.289993     Biso  1.000000 Fe
   Fe2833     1.0     0.166719      0.183299      0.269990     Biso  1.000000 Fe
   Fe2834     1.0     0.193389      0.196632      0.269984     Biso  1.000000 Fe
   Fe2835     1.0     0.186716      0.183300      0.269984     Biso  1.000000 Fe
   Fe2836     1.0     0.173392      0.196631      0.269990     Biso  1.000000 Fe
   Fe2837     1.0     0.180050      0.189959      0.289987     Biso  1.000000 Fe
   Fe2838     1.0     0.213386      0.196632      0.269978     Biso  1.000000 Fe
   Fe2839     1.0     0.206713      0.183300      0.269979     Biso  1.000000 Fe
   Fe2840     1.0     0.200048      0.189960      0.289981     Biso  1.000000 Fe
   Fe2841     1.0     0.220045      0.189960      0.289976     Biso  1.000000 Fe
   Fe2842     1.0     0.233382      0.196632      0.269973     Biso  1.000000 Fe
   Fe2843     1.0     0.226710      0.183300      0.269974     Biso  1.000000 Fe
   Fe2844     1.0     0.246707      0.183298      0.269971     Biso  1.000000 Fe
   Fe2845     1.0     0.240042      0.189960      0.289971     Biso  1.000000 Fe
   Fe2846     1.0     0.019997      0.009993      0.309977     Biso  1.000000 Fe
   Fe2847     1.0     0.006662      0.003327      0.329978     Biso  1.000000 Fe
   Fe2848     1.0     0.013332      0.016656      0.329979     Biso  1.000000 Fe
   Fe2849     1.0     0.026661      0.003329      0.329978     Biso  1.000000 Fe
   Fe2850     1.0     0.039996      0.009995      0.309977     Biso  1.000000 Fe
   Fe2851     1.0     0.033332      0.016658      0.329979     Biso  1.000000 Fe
   Fe2852     1.0     0.046660      0.003331      0.329979     Biso  1.000000 Fe
   Fe2853     1.0     0.053331      0.016661      0.329979     Biso  1.000000 Fe
   Fe2854     1.0     0.079994      0.009999      0.309978     Biso  1.000000 Fe
   Fe2855     1.0     0.059995      0.009997      0.309978     Biso  1.000000 Fe
   Fe2856     1.0     0.066659      0.003334      0.329979     Biso  1.000000 Fe
   Fe2857     1.0     0.073330      0.016663      0.329979     Biso  1.000000 Fe
   Fe2858     1.0     0.099993      0.010001      0.309979     Biso  1.000000 Fe
   Fe2859     1.0     0.086659      0.003336      0.329980     Biso  1.000000 Fe
   Fe2860     1.0     0.093329      0.016665      0.329980     Biso  1.000000 Fe
   Fe2861     1.0     0.106658      0.003338      0.329981     Biso  1.000000 Fe
   Fe2862     1.0     0.119993      0.010003      0.309980     Biso  1.000000 Fe
   Fe2863     1.0     0.113329      0.016667      0.329980     Biso  1.000000 Fe
   Fe2864     1.0     0.126657      0.003340      0.329982     Biso  1.000000 Fe
   Fe2865     1.0     0.133328      0.016669      0.329982     Biso  1.000000 Fe
   Fe2866     1.0     0.159991      0.010007      0.309983     Biso  1.000000 Fe
   Fe2867     1.0     0.139992      0.010005      0.309981     Biso  1.000000 Fe
   Fe2868     1.0     0.146657      0.003342      0.329984     Biso  1.000000 Fe
   Fe2869     1.0     0.153327      0.016672      0.329983     Biso  1.000000 Fe
   Fe2870     1.0     0.166656      0.003344      0.329986     Biso  1.000000 Fe
   Fe2871     1.0     0.179990      0.010008      0.309986     Biso  1.000000 Fe
   Fe2872     1.0     0.173327      0.016673      0.329985     Biso  1.000000 Fe
   Fe2873     1.0     0.186656      0.003346      0.329989     Biso  1.000000 Fe
   Fe2874     1.0     0.193326      0.016675      0.329987     Biso  1.000000 Fe
   Fe2875     1.0     0.199990      0.010010      0.309989     Biso  1.000000 Fe
   Fe2876     1.0     0.219989      0.010011      0.309992     Biso  1.000000 Fe
   Fe2877     1.0     0.206655      0.003348      0.329992     Biso  1.000000 Fe
   Fe2878     1.0     0.213326      0.016677      0.329990     Biso  1.000000 Fe
   Fe2879     1.0     0.239989      0.010012      0.309997     Biso  1.000000 Fe
   Fe2880     1.0     0.226655      0.003349      0.329996     Biso  1.000000 Fe
   Fe2881     1.0     0.233325      0.016679      0.329994     Biso  1.000000 Fe
   Fe2882     1.0     0.246655      0.003350      0.330000     Biso  1.000000 Fe
   Fe2883     1.0     0.026667      0.023323      0.309978     Biso  1.000000 Fe
   Fe2884     1.0     0.013339      0.036650      0.309980     Biso  1.000000 Fe
   Fe2885     1.0     0.006668      0.023320      0.309979     Biso  1.000000 Fe
   Fe2886     1.0     0.000004      0.029983      0.329981     Biso  1.000000 Fe
   Fe2887     1.0     0.020003      0.029985      0.329980     Biso  1.000000 Fe
   Fe2888     1.0     0.033338      0.036652      0.309979     Biso  1.000000 Fe
   Fe2889     1.0     0.053337      0.036654      0.309979     Biso  1.000000 Fe
   Fe2890     1.0     0.046666      0.023325      0.309978     Biso  1.000000 Fe
   Fe2891     1.0     0.040002      0.029988      0.329980     Biso  1.000000 Fe
   Fe2892     1.0     0.073336      0.036656      0.309978     Biso  1.000000 Fe
   Fe2893     1.0     0.066665      0.023326      0.309978     Biso  1.000000 Fe
   Fe2894     1.0     0.060001      0.029990      0.329980     Biso  1.000000 Fe
   Fe2895     1.0     0.080001      0.029992      0.329979     Biso  1.000000 Fe
   Fe2896     1.0     0.106664      0.023331      0.309979     Biso  1.000000 Fe
   Fe2897     1.0     0.093335      0.036658      0.309978     Biso  1.000000 Fe
   Fe2898     1.0     0.086664      0.023328      0.309978     Biso  1.000000 Fe
   Fe2899     1.0     0.100000      0.029994      0.329980     Biso  1.000000 Fe
   Fe2900     1.0     0.113334      0.036660      0.309978     Biso  1.000000 Fe
   Fe2901     1.0     0.133333      0.036662      0.309979     Biso  1.000000 Fe
   Fe2902     1.0     0.126663      0.023332      0.309979     Biso  1.000000 Fe
   Fe2903     1.0     0.119999      0.029996      0.329980     Biso  1.000000 Fe
   Fe2904     1.0     0.153332      0.036664      0.309980     Biso  1.000000 Fe
   Fe2905     1.0     0.146662      0.023334      0.309981     Biso  1.000000 Fe
   Fe2906     1.0     0.139998      0.029998      0.329981     Biso  1.000000 Fe
   Fe2907     1.0     0.166661      0.023336      0.309982     Biso  1.000000 Fe
   Fe2908     1.0     0.159998      0.030001      0.329982     Biso  1.000000 Fe
   Fe2909     1.0     0.193331      0.036667      0.309983     Biso  1.000000 Fe
   Fe2910     1.0     0.186661      0.023338      0.309984     Biso  1.000000 Fe
   Fe2911     1.0     0.173332      0.036665      0.309981     Biso  1.000000 Fe
   Fe2912     1.0     0.179997      0.030003      0.329984     Biso  1.000000 Fe
   Fe2913     1.0     0.213330      0.036668      0.309985     Biso  1.000000 Fe
   Fe2914     1.0     0.206660      0.023339      0.309987     Biso  1.000000 Fe
   Fe2915     1.0     0.199997      0.030004      0.329986     Biso  1.000000 Fe
   Fe2916     1.0     0.219996      0.030006      0.329989     Biso  1.000000 Fe
   Fe2917     1.0     0.233330      0.036669      0.309989     Biso  1.000000 Fe
   Fe2918     1.0     0.226660      0.023340      0.309990     Biso  1.000000 Fe
   Fe2919     1.0     0.246659      0.023341      0.309994     Biso  1.000000 Fe
   Fe2920     1.0     0.239996      0.030008      0.329992     Biso  1.000000 Fe
   Fe2921     1.0     0.020009      0.049980      0.309982     Biso  1.000000 Fe
   Fe2922     1.0     0.006675      0.043312      0.329983     Biso  1.000000 Fe
   Fe2923     1.0     0.013345      0.056642      0.329985     Biso  1.000000 Fe
   Fe2924     1.0     0.026674      0.043315      0.329982     Biso  1.000000 Fe
   Fe2925     1.0     0.000010      0.049978      0.309983     Biso  1.000000 Fe
   Fe2926     1.0     0.040008      0.049982      0.309981     Biso  1.000000 Fe
   Fe2927     1.0     0.033344      0.056644      0.329984     Biso  1.000000 Fe
   Fe2928     1.0     0.046673      0.043317      0.329981     Biso  1.000000 Fe
   Fe2929     1.0     0.053344      0.056646      0.329983     Biso  1.000000 Fe
   Fe2930     1.0     0.080006      0.049986      0.309979     Biso  1.000000 Fe
   Fe2931     1.0     0.060007      0.049984      0.309980     Biso  1.000000 Fe
   Fe2932     1.0     0.066672      0.043319      0.329980     Biso  1.000000 Fe
   Fe2933     1.0     0.073343      0.056648      0.329982     Biso  1.000000 Fe
   Fe2934     1.0     0.100005      0.049988      0.309979     Biso  1.000000 Fe
   Fe2935     1.0     0.086671      0.043321      0.329980     Biso  1.000000 Fe
   Fe2936     1.0     0.093342      0.056650      0.329981     Biso  1.000000 Fe
   Fe2937     1.0     0.106670      0.043323      0.329980     Biso  1.000000 Fe
   Fe2938     1.0     0.120005      0.049989      0.309979     Biso  1.000000 Fe
   Fe2939     1.0     0.113341      0.056652      0.329980     Biso  1.000000 Fe
   Fe2940     1.0     0.126670      0.043325      0.329980     Biso  1.000000 Fe
   Fe2941     1.0     0.133340      0.056655      0.329980     Biso  1.000000 Fe
   Fe2942     1.0     0.160003      0.049993      0.309979     Biso  1.000000 Fe
   Fe2943     1.0     0.140004      0.049991      0.309979     Biso  1.000000 Fe
   Fe2944     1.0     0.146669      0.043328      0.329980     Biso  1.000000 Fe
   Fe2945     1.0     0.153339      0.056657      0.329980     Biso  1.000000 Fe
   Fe2946     1.0     0.166668      0.043330      0.329981     Biso  1.000000 Fe
   Fe2947     1.0     0.180002      0.049995      0.309980     Biso  1.000000 Fe
   Fe2948     1.0     0.173339      0.056659      0.329981     Biso  1.000000 Fe
   Fe2949     1.0     0.186668      0.043332      0.329983     Biso  1.000000 Fe
   Fe2950     1.0     0.193338      0.056661      0.329982     Biso  1.000000 Fe
   Fe2951     1.0     0.200001      0.049996      0.309982     Biso  1.000000 Fe
   Fe2952     1.0     0.220000      0.049997      0.309984     Biso  1.000000 Fe
   Fe2953     1.0     0.206667      0.043334      0.329985     Biso  1.000000 Fe
   Fe2954     1.0     0.213337      0.056663      0.329984     Biso  1.000000 Fe
   Fe2955     1.0     0.240000      0.049998      0.309987     Biso  1.000000 Fe
   Fe2956     1.0     0.226666      0.043335      0.329987     Biso  1.000000 Fe
   Fe2957     1.0     0.233337      0.056664      0.329986     Biso  1.000000 Fe
   Fe2958     1.0     0.246666      0.043337      0.329990     Biso  1.000000 Fe
   Fe2959     1.0     0.026680      0.063309      0.309984     Biso  1.000000 Fe
   Fe2960     1.0     0.013352      0.076637      0.309989     Biso  1.000000 Fe
   Fe2961     1.0     0.006681      0.063307      0.309986     Biso  1.000000 Fe
   Fe2962     1.0     0.000017      0.069969      0.329989     Biso  1.000000 Fe
   Fe2963     1.0     0.020016      0.069971      0.329987     Biso  1.000000 Fe
   Fe2964     1.0     0.033351      0.076639      0.309987     Biso  1.000000 Fe
   Fe2965     1.0     0.053350      0.076641      0.309985     Biso  1.000000 Fe
   Fe2966     1.0     0.046679      0.063311      0.309983     Biso  1.000000 Fe
   Fe2967     1.0     0.040015      0.069973      0.329986     Biso  1.000000 Fe
   Fe2968     1.0     0.073349      0.076643      0.309983     Biso  1.000000 Fe
   Fe2969     1.0     0.066678      0.063313      0.309982     Biso  1.000000 Fe
   Fe2970     1.0     0.060014      0.069975      0.329984     Biso  1.000000 Fe
   Fe2971     1.0     0.080013      0.069977      0.329983     Biso  1.000000 Fe
   Fe2972     1.0     0.106676      0.063317      0.309980     Biso  1.000000 Fe
   Fe2973     1.0     0.093348      0.076645      0.309982     Biso  1.000000 Fe
   Fe2974     1.0     0.086677      0.063315      0.309980     Biso  1.000000 Fe
   Fe2975     1.0     0.100012      0.069979      0.329982     Biso  1.000000 Fe
   Fe2976     1.0     0.113346      0.076647      0.309981     Biso  1.000000 Fe
   Fe2977     1.0     0.133345      0.076649      0.309980     Biso  1.000000 Fe
   Fe2978     1.0     0.126675      0.063319      0.309979     Biso  1.000000 Fe
   Fe2979     1.0     0.120011      0.069981      0.329981     Biso  1.000000 Fe
   Fe2980     1.0     0.153344      0.076650      0.309979     Biso  1.000000 Fe
   Fe2981     1.0     0.146674      0.063321      0.309979     Biso  1.000000 Fe
   Fe2982     1.0     0.140011      0.069983      0.329980     Biso  1.000000 Fe
   Fe2983     1.0     0.160010      0.069986      0.329980     Biso  1.000000 Fe
   Fe2984     1.0     0.166673      0.063322      0.309979     Biso  1.000000 Fe
   Fe2985     1.0     0.193342      0.076653      0.309979     Biso  1.000000 Fe
   Fe2986     1.0     0.186672      0.063324      0.309980     Biso  1.000000 Fe
   Fe2987     1.0     0.173343      0.076652      0.309979     Biso  1.000000 Fe
   Fe2988     1.0     0.180009      0.069988      0.329980     Biso  1.000000 Fe
   Fe2989     1.0     0.213341      0.076655      0.309980     Biso  1.000000 Fe
   Fe2990     1.0     0.206671      0.063325      0.309981     Biso  1.000000 Fe
   Fe2991     1.0     0.200008      0.069990      0.329981     Biso  1.000000 Fe
   Fe2992     1.0     0.220008      0.069992      0.329982     Biso  1.000000 Fe
   Fe2993     1.0     0.233340      0.076656      0.309981     Biso  1.000000 Fe
   Fe2994     1.0     0.226670      0.063327      0.309983     Biso  1.000000 Fe
   Fe2995     1.0     0.246670      0.063327      0.309985     Biso  1.000000 Fe
   Fe2996     1.0     0.240007      0.069993      0.329985     Biso  1.000000 Fe
   Fe2997     1.0     0.020023      0.089967      0.309992     Biso  1.000000 Fe
   Fe2998     1.0     0.006688      0.083298      0.329992     Biso  1.000000 Fe
   Fe2999     1.0     0.013359      0.096627      0.329996     Biso  1.000000 Fe
   Fe3000     1.0     0.026687      0.083300      0.329990     Biso  1.000000 Fe
   Fe3001     1.0     0.000024      0.089965      0.309995     Biso  1.000000 Fe
   Fe3002     1.0     0.040022      0.089969      0.309990     Biso  1.000000 Fe
   Fe3003     1.0     0.033358      0.096629      0.329993     Biso  1.000000 Fe
   Fe3004     1.0     0.046686      0.083302      0.329988     Biso  1.000000 Fe
   Fe3005     1.0     0.053357      0.096631      0.329991     Biso  1.000000 Fe
   Fe3006     1.0     0.080019      0.089973      0.309985     Biso  1.000000 Fe
   Fe3007     1.0     0.060020      0.089971      0.309987     Biso  1.000000 Fe
   Fe3008     1.0     0.066685      0.083304      0.329986     Biso  1.000000 Fe
   Fe3009     1.0     0.073356      0.096633      0.329988     Biso  1.000000 Fe
   Fe3010     1.0     0.100018      0.089974      0.309983     Biso  1.000000 Fe
   Fe3011     1.0     0.086684      0.083306      0.329985     Biso  1.000000 Fe
   Fe3012     1.0     0.093355      0.096635      0.329986     Biso  1.000000 Fe
   Fe3013     1.0     0.106683      0.083308      0.329983     Biso  1.000000 Fe
   Fe3014     1.0     0.120017      0.089976      0.309982     Biso  1.000000 Fe
   Fe3015     1.0     0.113353      0.096637      0.329984     Biso  1.000000 Fe
   Fe3016     1.0     0.126682      0.083310      0.329982     Biso  1.000000 Fe
   Fe3017     1.0     0.133352      0.096640      0.329983     Biso  1.000000 Fe
   Fe3018     1.0     0.160015      0.089980      0.309979     Biso  1.000000 Fe
   Fe3019     1.0     0.140016      0.089978      0.309980     Biso  1.000000 Fe
   Fe3020     1.0     0.146681      0.083313      0.329981     Biso  1.000000 Fe
   Fe3021     1.0     0.153351      0.096642      0.329981     Biso  1.000000 Fe
   Fe3022     1.0     0.180014      0.089981      0.309978     Biso  1.000000 Fe
   Fe3023     1.0     0.166680      0.083315      0.329980     Biso  1.000000 Fe
   Fe3024     1.0     0.173351      0.096644      0.329980     Biso  1.000000 Fe
   Fe3025     1.0     0.186679      0.083317      0.329980     Biso  1.000000 Fe
   Fe3026     1.0     0.193350      0.096646      0.329980     Biso  1.000000 Fe
   Fe3027     1.0     0.200013      0.089983      0.309978     Biso  1.000000 Fe
   Fe3028     1.0     0.220011      0.089984      0.309979     Biso  1.000000 Fe
   Fe3029     1.0     0.206679      0.083319      0.329980     Biso  1.000000 Fe
   Fe3030     1.0     0.213349      0.096648      0.329980     Biso  1.000000 Fe
   Fe3031     1.0     0.240010      0.089985      0.309980     Biso  1.000000 Fe
   Fe3032     1.0     0.226678      0.083321      0.329981     Biso  1.000000 Fe
   Fe3033     1.0     0.233348      0.096650      0.329980     Biso  1.000000 Fe
   Fe3034     1.0     0.246677      0.083323      0.329983     Biso  1.000000 Fe
   Fe3035     1.0     0.026694      0.103296      0.309996     Biso  1.000000 Fe
   Fe3036     1.0     0.013366      0.116624      0.310003     Biso  1.000000 Fe
   Fe3037     1.0     0.006695      0.103295      0.309998     Biso  1.000000 Fe
   Fe3038     1.0     0.000031      0.109955      0.330002     Biso  1.000000 Fe
   Fe3039     1.0     0.020030      0.109957      0.329999     Biso  1.000000 Fe
   Fe3040     1.0     0.033365      0.116626      0.309999     Biso  1.000000 Fe
   Fe3041     1.0     0.053364      0.116628      0.309996     Biso  1.000000 Fe
   Fe3042     1.0     0.046693      0.103298      0.309993     Biso  1.000000 Fe
   Fe3043     1.0     0.040029      0.109959      0.329996     Biso  1.000000 Fe
   Fe3044     1.0     0.073362      0.116630      0.309993     Biso  1.000000 Fe
   Fe3045     1.0     0.066691      0.103300      0.309990     Biso  1.000000 Fe
   Fe3046     1.0     0.060027      0.109961      0.329993     Biso  1.000000 Fe
   Fe3047     1.0     0.080026      0.109963      0.329991     Biso  1.000000 Fe
   Fe3048     1.0     0.106689      0.103304      0.309985     Biso  1.000000 Fe
   Fe3049     1.0     0.093361      0.116632      0.309990     Biso  1.000000 Fe
   Fe3050     1.0     0.086690      0.103302      0.309988     Biso  1.000000 Fe
   Fe3051     1.0     0.100025      0.109965      0.329988     Biso  1.000000 Fe
   Fe3052     1.0     0.113360      0.116634      0.309987     Biso  1.000000 Fe
   Fe3053     1.0     0.133359      0.116636      0.309984     Biso  1.000000 Fe
   Fe3054     1.0     0.126688      0.103306      0.309983     Biso  1.000000 Fe
   Fe3055     1.0     0.120024      0.109967      0.329986     Biso  1.000000 Fe
   Fe3056     1.0     0.153357      0.116637      0.309982     Biso  1.000000 Fe
   Fe3057     1.0     0.146687      0.103308      0.309981     Biso  1.000000 Fe
   Fe3058     1.0     0.140023      0.109969      0.329984     Biso  1.000000 Fe
   Fe3059     1.0     0.160022      0.109971      0.329982     Biso  1.000000 Fe
   Fe3060     1.0     0.166685      0.103309      0.309980     Biso  1.000000 Fe
   Fe3061     1.0     0.193354      0.116640      0.309978     Biso  1.000000 Fe
   Fe3062     1.0     0.186684      0.103311      0.309978     Biso  1.000000 Fe
   Fe3063     1.0     0.173356      0.116639      0.309980     Biso  1.000000 Fe
   Fe3064     1.0     0.180021      0.109973      0.329980     Biso  1.000000 Fe
   Fe3065     1.0     0.213353      0.116642      0.309977     Biso  1.000000 Fe
   Fe3066     1.0     0.206683      0.103312      0.309978     Biso  1.000000 Fe
   Fe3067     1.0     0.200020      0.109975      0.329979     Biso  1.000000 Fe
   Fe3068     1.0     0.220019      0.109977      0.329979     Biso  1.000000 Fe
   Fe3069     1.0     0.233352      0.116643      0.309977     Biso  1.000000 Fe
   Fe3070     1.0     0.226682      0.103313      0.309978     Biso  1.000000 Fe
   Fe3071     1.0     0.246680      0.103314      0.309979     Biso  1.000000 Fe
   Fe3072     1.0     0.240018      0.109979      0.329979     Biso  1.000000 Fe
   Fe3073     1.0     0.020037      0.129954      0.310007     Biso  1.000000 Fe
   Fe3074     1.0     0.006702      0.123284      0.330006     Biso  1.000000 Fe
   Fe3075     1.0     0.013372      0.136614      0.330011     Biso  1.000000 Fe
   Fe3076     1.0     0.026700      0.123286      0.330003     Biso  1.000000 Fe
   Fe3077     1.0     0.000038      0.129952      0.310011     Biso  1.000000 Fe
   Fe3078     1.0     0.040036      0.129956      0.310003     Biso  1.000000 Fe
   Fe3079     1.0     0.033371      0.136615      0.330007     Biso  1.000000 Fe
   Fe3080     1.0     0.046699      0.123288      0.330000     Biso  1.000000 Fe
   Fe3081     1.0     0.053370      0.136617      0.330003     Biso  1.000000 Fe
   Fe3082     1.0     0.080033      0.129960      0.309996     Biso  1.000000 Fe
   Fe3083     1.0     0.060035      0.129958      0.309999     Biso  1.000000 Fe
   Fe3084     1.0     0.066698      0.123290      0.329996     Biso  1.000000 Fe
   Fe3085     1.0     0.073369      0.136619      0.329999     Biso  1.000000 Fe
   Fe3086     1.0     0.100032      0.129962      0.309992     Biso  1.000000 Fe
   Fe3087     1.0     0.086697      0.123292      0.329993     Biso  1.000000 Fe
   Fe3088     1.0     0.093367      0.136621      0.329996     Biso  1.000000 Fe
   Fe3089     1.0     0.106696      0.123294      0.329990     Biso  1.000000 Fe
   Fe3090     1.0     0.120031      0.129964      0.309989     Biso  1.000000 Fe
   Fe3091     1.0     0.113366      0.136623      0.329992     Biso  1.000000 Fe
   Fe3092     1.0     0.126694      0.123296      0.329987     Biso  1.000000 Fe
   Fe3093     1.0     0.133365      0.136625      0.329989     Biso  1.000000 Fe
   Fe3094     1.0     0.160028      0.129967      0.309983     Biso  1.000000 Fe
   Fe3095     1.0     0.140029      0.129965      0.309986     Biso  1.000000 Fe
   Fe3096     1.0     0.146693      0.123298      0.329985     Biso  1.000000 Fe
   Fe3097     1.0     0.153364      0.136627      0.329986     Biso  1.000000 Fe
   Fe3098     1.0     0.180026      0.129969      0.309980     Biso  1.000000 Fe
   Fe3099     1.0     0.166692      0.123300      0.329982     Biso  1.000000 Fe
   Fe3100     1.0     0.173362      0.136629      0.329983     Biso  1.000000 Fe
   Fe3101     1.0     0.186691      0.123302      0.329980     Biso  1.000000 Fe
   Fe3102     1.0     0.193361      0.136631      0.329980     Biso  1.000000 Fe
   Fe3103     1.0     0.200025      0.129970      0.309978     Biso  1.000000 Fe
   Fe3104     1.0     0.220023      0.129971      0.309976     Biso  1.000000 Fe
   Fe3105     1.0     0.206690      0.123304      0.329979     Biso  1.000000 Fe
   Fe3106     1.0     0.213360      0.136633      0.329978     Biso  1.000000 Fe
   Fe3107     1.0     0.240022      0.129972      0.309976     Biso  1.000000 Fe
   Fe3108     1.0     0.226689      0.123306      0.329978     Biso  1.000000 Fe
   Fe3109     1.0     0.233359      0.136635      0.329977     Biso  1.000000 Fe
   Fe3110     1.0     0.246688      0.123308      0.329978     Biso  1.000000 Fe
   Fe3111     1.0     0.026708      0.143284      0.310011     Biso  1.000000 Fe
   Fe3112     1.0     0.013381      0.156612      0.310020     Biso  1.000000 Fe
   Fe3113     1.0     0.006710      0.143282      0.310015     Biso  1.000000 Fe
   Fe3114     1.0     0.000044      0.149942      0.330019     Biso  1.000000 Fe
   Fe3115     1.0     0.020043      0.149943      0.330015     Biso  1.000000 Fe
   Fe3116     1.0     0.033380      0.156614      0.310015     Biso  1.000000 Fe
   Fe3117     1.0     0.053378      0.156616      0.310011     Biso  1.000000 Fe
   Fe3118     1.0     0.046707      0.143286      0.310007     Biso  1.000000 Fe
   Fe3119     1.0     0.040042      0.149945      0.330010     Biso  1.000000 Fe
   Fe3120     1.0     0.073377      0.156618      0.310006     Biso  1.000000 Fe
   Fe3121     1.0     0.066706      0.143288      0.310003     Biso  1.000000 Fe
   Fe3122     1.0     0.060040      0.149947      0.330006     Biso  1.000000 Fe
   Fe3123     1.0     0.080039      0.149949      0.330002     Biso  1.000000 Fe
   Fe3124     1.0     0.106703      0.143292      0.309995     Biso  1.000000 Fe
   Fe3125     1.0     0.093376      0.156620      0.310001     Biso  1.000000 Fe
   Fe3126     1.0     0.086705      0.143290      0.309999     Biso  1.000000 Fe
   Fe3127     1.0     0.100038      0.149950      0.329998     Biso  1.000000 Fe
   Fe3128     1.0     0.113374      0.156622      0.309997     Biso  1.000000 Fe
   Fe3129     1.0     0.133372      0.156623      0.309992     Biso  1.000000 Fe
   Fe3130     1.0     0.126702      0.143293      0.309991     Biso  1.000000 Fe
   Fe3131     1.0     0.120036      0.149952      0.329994     Biso  1.000000 Fe
   Fe3132     1.0     0.153371      0.156625      0.309988     Biso  1.000000 Fe
   Fe3133     1.0     0.146700      0.143295      0.309987     Biso  1.000000 Fe
   Fe3134     1.0     0.140035      0.149954      0.329990     Biso  1.000000 Fe
   Fe3135     1.0     0.160034      0.149956      0.329986     Biso  1.000000 Fe
   Fe3136     1.0     0.166699      0.143297      0.309983     Biso  1.000000 Fe
   Fe3137     1.0     0.193367      0.156628      0.309980     Biso  1.000000 Fe
   Fe3138     1.0     0.186697      0.143298      0.309980     Biso  1.000000 Fe
   Fe3139     1.0     0.173369      0.156627      0.309984     Biso  1.000000 Fe
   Fe3140     1.0     0.180032      0.149958      0.329983     Biso  1.000000 Fe
   Fe3141     1.0     0.213366      0.156629      0.309977     Biso  1.000000 Fe
   Fe3142     1.0     0.206695      0.143300      0.309978     Biso  1.000000 Fe
   Fe3143     1.0     0.200031      0.149960      0.329980     Biso  1.000000 Fe
   Fe3144     1.0     0.220030      0.149962      0.329977     Biso  1.000000 Fe
   Fe3145     1.0     0.233364      0.156630      0.309974     Biso  1.000000 Fe
   Fe3146     1.0     0.226694      0.143301      0.309976     Biso  1.000000 Fe
   Fe3147     1.0     0.246692      0.143302      0.309974     Biso  1.000000 Fe
   Fe3148     1.0     0.240029      0.149964      0.329976     Biso  1.000000 Fe
   Fe3149     1.0     0.020052      0.169942      0.310025     Biso  1.000000 Fe
   Fe3150     1.0     0.006715      0.163271      0.330024     Biso  1.000000 Fe
   Fe3151     1.0     0.013385      0.176601      0.330028     Biso  1.000000 Fe
   Fe3152     1.0     0.026713      0.163273      0.330019     Biso  1.000000 Fe
   Fe3153     1.0     0.000053      0.169940      0.310030     Biso  1.000000 Fe
   Fe3154     1.0     0.040051      0.169944      0.310019     Biso  1.000000 Fe
   Fe3155     1.0     0.033384      0.176603      0.330023     Biso  1.000000 Fe
   Fe3156     1.0     0.046712      0.163275      0.330014     Biso  1.000000 Fe
   Fe3157     1.0     0.053383      0.176604      0.330017     Biso  1.000000 Fe
   Fe3158     1.0     0.080048      0.169948      0.310009     Biso  1.000000 Fe
   Fe3159     1.0     0.060050      0.169946      0.310014     Biso  1.000000 Fe
   Fe3160     1.0     0.066711      0.163276      0.330009     Biso  1.000000 Fe
   Fe3161     1.0     0.073381      0.176606      0.330012     Biso  1.000000 Fe
   Fe3162     1.0     0.100047      0.169950      0.310004     Biso  1.000000 Fe
   Fe3163     1.0     0.086709      0.163278      0.330005     Biso  1.000000 Fe
   Fe3164     1.0     0.093379      0.176608      0.330007     Biso  1.000000 Fe
   Fe3165     1.0     0.106708      0.163280      0.330000     Biso  1.000000 Fe
   Fe3166     1.0     0.120045      0.169952      0.309999     Biso  1.000000 Fe
   Fe3167     1.0     0.113378      0.176609      0.330002     Biso  1.000000 Fe
   Fe3168     1.0     0.126707      0.163282      0.329996     Biso  1.000000 Fe
   Fe3169     1.0     0.133377      0.176611      0.329997     Biso  1.000000 Fe
   Fe3170     1.0     0.160042      0.169955      0.309989     Biso  1.000000 Fe
   Fe3171     1.0     0.140043      0.169953      0.309994     Biso  1.000000 Fe
   Fe3172     1.0     0.146705      0.163284      0.329991     Biso  1.000000 Fe
   Fe3173     1.0     0.153375      0.176613      0.329992     Biso  1.000000 Fe
   Fe3174     1.0     0.180040      0.169957      0.309984     Biso  1.000000 Fe
   Fe3175     1.0     0.166704      0.163285      0.329987     Biso  1.000000 Fe
   Fe3176     1.0     0.173373      0.176615      0.329987     Biso  1.000000 Fe
   Fe3177     1.0     0.186702      0.163287      0.329983     Biso  1.000000 Fe
   Fe3178     1.0     0.193372      0.176617      0.329982     Biso  1.000000 Fe
   Fe3179     1.0     0.200038      0.169958      0.309980     Biso  1.000000 Fe
   Fe3180     1.0     0.220036      0.169959      0.309976     Biso  1.000000 Fe
   Fe3181     1.0     0.206701      0.163289      0.329979     Biso  1.000000 Fe
   Fe3182     1.0     0.213370      0.176619      0.329978     Biso  1.000000 Fe
   Fe3183     1.0     0.240034      0.169960      0.309973     Biso  1.000000 Fe
   Fe3184     1.0     0.226699      0.163291      0.329976     Biso  1.000000 Fe
   Fe3185     1.0     0.233369      0.176621      0.329974     Biso  1.000000 Fe
   Fe3186     1.0     0.246698      0.163293      0.329974     Biso  1.000000 Fe
   Fe3187     1.0     0.026724      0.183273      0.310029     Biso  1.000000 Fe
   Fe3188     1.0     0.013396      0.196601      0.310039     Biso  1.000000 Fe
   Fe3189     1.0     0.006725      0.183271      0.310035     Biso  1.000000 Fe
   Fe3190     1.0     0.000057      0.189930      0.330038     Biso  1.000000 Fe
   Fe3191     1.0     0.020055      0.189931      0.330032     Biso  1.000000 Fe
   Fe3192     1.0     0.033395      0.196603      0.310032     Biso  1.000000 Fe
   Fe3193     1.0     0.053394      0.196605      0.310026     Biso  1.000000 Fe
   Fe3194     1.0     0.046722      0.183274      0.310023     Biso  1.000000 Fe
   Fe3195     1.0     0.040054      0.189933      0.330026     Biso  1.000000 Fe
   Fe3196     1.0     0.073392      0.196607      0.310020     Biso  1.000000 Fe
   Fe3197     1.0     0.066721      0.183276      0.310017     Biso  1.000000 Fe
   Fe3198     1.0     0.060052      0.189934      0.330020     Biso  1.000000 Fe
   Fe3199     1.0     0.080051      0.189936      0.330015     Biso  1.000000 Fe
   Fe3200     1.0     0.106718      0.183280      0.310006     Biso  1.000000 Fe
   Fe3201     1.0     0.093390      0.196609      0.310014     Biso  1.000000 Fe
   Fe3202     1.0     0.086719      0.183278      0.310012     Biso  1.000000 Fe
   Fe3203     1.0     0.100049      0.189937      0.330009     Biso  1.000000 Fe
   Fe3204     1.0     0.113389      0.196611      0.310008     Biso  1.000000 Fe
   Fe3205     1.0     0.133387      0.196613      0.310002     Biso  1.000000 Fe
   Fe3206     1.0     0.126716      0.183282      0.310001     Biso  1.000000 Fe
   Fe3207     1.0     0.120048      0.189939      0.330004     Biso  1.000000 Fe
   Fe3208     1.0     0.153385      0.196614      0.309996     Biso  1.000000 Fe
   Fe3209     1.0     0.146714      0.183284      0.309995     Biso  1.000000 Fe
   Fe3210     1.0     0.140046      0.189941      0.329998     Biso  1.000000 Fe
   Fe3211     1.0     0.160045      0.189943      0.329992     Biso  1.000000 Fe
   Fe3212     1.0     0.166712      0.183286      0.309989     Biso  1.000000 Fe
   Fe3213     1.0     0.193381      0.196618      0.309983     Biso  1.000000 Fe
   Fe3214     1.0     0.186710      0.183287      0.309984     Biso  1.000000 Fe
   Fe3215     1.0     0.173383      0.196616      0.309989     Biso  1.000000 Fe
   Fe3216     1.0     0.180043      0.189945      0.329987     Biso  1.000000 Fe
   Fe3217     1.0     0.213378      0.196619      0.309977     Biso  1.000000 Fe
   Fe3218     1.0     0.206708      0.183289      0.309979     Biso  1.000000 Fe
   Fe3219     1.0     0.200041      0.189946      0.329981     Biso  1.000000 Fe
   Fe3220     1.0     0.220039      0.189948      0.329976     Biso  1.000000 Fe
   Fe3221     1.0     0.233376      0.196620      0.309972     Biso  1.000000 Fe
   Fe3222     1.0     0.226706      0.183290      0.309974     Biso  1.000000 Fe
   Fe3223     1.0     0.246704      0.183290      0.309971     Biso  1.000000 Fe
   Fe3224     1.0     0.240038      0.189950      0.329972     Biso  1.000000 Fe
   Fe3225     1.0     0.019997      0.009993      0.349980     Biso  1.000000 Fe
   Fe3226     1.0     0.039996      0.009995      0.349980     Biso  1.000000 Fe
   Fe3227     1.0     0.079995      0.010000      0.349981     Biso  1.000000 Fe
   Fe3228     1.0     0.059995      0.009997      0.349981     Biso  1.000000 Fe
   Fe3229     1.0     0.099994      0.010002      0.349982     Biso  1.000000 Fe
   Fe3230     1.0     0.119993      0.010005      0.349983     Biso  1.000000 Fe
   Fe3231     1.0     0.159992      0.010009      0.349986     Biso  1.000000 Fe
   Fe3232     1.0     0.139993      0.010007      0.349984     Biso  1.000000 Fe
   Fe3233     1.0     0.179992      0.010012      0.349988     Biso  1.000000 Fe
   Fe3234     1.0     0.199992      0.010014      0.349991     Biso  1.000000 Fe
   Fe3235     1.0     0.219991      0.010016      0.349994     Biso  1.000000 Fe
   Fe3236     1.0     0.239991      0.010017      0.349998     Biso  1.000000 Fe
   Fe3237     1.0     0.026668      0.023321      0.349981     Biso  1.000000 Fe
   Fe3238     1.0     0.013339      0.036648      0.349983     Biso  1.000000 Fe
   Fe3239     1.0     0.006668      0.023319      0.349982     Biso  1.000000 Fe
   Fe3240     1.0     0.033338      0.036650      0.349982     Biso  1.000000 Fe
   Fe3241     1.0     0.053338      0.036652      0.349982     Biso  1.000000 Fe
   Fe3242     1.0     0.046667      0.023324      0.349981     Biso  1.000000 Fe
   Fe3243     1.0     0.073337      0.036655      0.349981     Biso  1.000000 Fe
   Fe3244     1.0     0.066666      0.023326      0.349981     Biso  1.000000 Fe
   Fe3245     1.0     0.106665      0.023331      0.349982     Biso  1.000000 Fe
   Fe3246     1.0     0.093336      0.036657      0.349981     Biso  1.000000 Fe
   Fe3247     1.0     0.086665      0.023328      0.349981     Biso  1.000000 Fe
   Fe3248     1.0     0.113335      0.036660      0.349982     Biso  1.000000 Fe
   Fe3249     1.0     0.133335      0.036662      0.349982     Biso  1.000000 Fe
   Fe3250     1.0     0.126664      0.023333      0.349982     Biso  1.000000 Fe
   Fe3251     1.0     0.153334      0.036665      0.349983     Biso  1.000000 Fe
   Fe3252     1.0     0.146664      0.023336      0.349983     Biso  1.000000 Fe
   Fe3253     1.0     0.166663      0.023338      0.349985     Biso  1.000000 Fe
   Fe3254     1.0     0.193333      0.036670      0.349986     Biso  1.000000 Fe
   Fe3255     1.0     0.186663      0.023341      0.349987     Biso  1.000000 Fe
   Fe3256     1.0     0.173334      0.036667      0.349984     Biso  1.000000 Fe
   Fe3257     1.0     0.213333      0.036672      0.349988     Biso  1.000000 Fe
   Fe3258     1.0     0.206662      0.023343      0.349989     Biso  1.000000 Fe
   Fe3259     1.0     0.233333      0.036674      0.349991     Biso  1.000000 Fe
   Fe3260     1.0     0.226662      0.023345      0.349992     Biso  1.000000 Fe
   Fe3261     1.0     0.246662      0.023347      0.349996     Biso  1.000000 Fe
   Fe3262     1.0     0.020010      0.049977      0.349985     Biso  1.000000 Fe
   Fe3263     1.0     0.000011      0.049975      0.349986     Biso  1.000000 Fe
   Fe3264     1.0     0.040009      0.049979      0.349984     Biso  1.000000 Fe
   Fe3265     1.0     0.080008      0.049984      0.349982     Biso  1.000000 Fe
   Fe3266     1.0     0.060008      0.049981      0.349983     Biso  1.000000 Fe
   Fe3267     1.0     0.100007      0.049986      0.349982     Biso  1.000000 Fe
   Fe3268     1.0     0.120006      0.049988      0.349982     Biso  1.000000 Fe
   Fe3269     1.0     0.160005      0.049993      0.349982     Biso  1.000000 Fe
   Fe3270     1.0     0.140005      0.049991      0.349982     Biso  1.000000 Fe
   Fe3271     1.0     0.180004      0.049996      0.349983     Biso  1.000000 Fe
   Fe3272     1.0     0.200004      0.049998      0.349985     Biso  1.000000 Fe
   Fe3273     1.0     0.220004      0.050001      0.349987     Biso  1.000000 Fe
   Fe3274     1.0     0.240003      0.050003      0.349989     Biso  1.000000 Fe
   Fe3275     1.0     0.026681      0.063305      0.349987     Biso  1.000000 Fe
   Fe3276     1.0     0.013353      0.076632      0.349991     Biso  1.000000 Fe
   Fe3277     1.0     0.006682      0.063303      0.349988     Biso  1.000000 Fe
   Fe3278     1.0     0.033352      0.076634      0.349989     Biso  1.000000 Fe
   Fe3279     1.0     0.053351      0.076636      0.349987     Biso  1.000000 Fe
   Fe3280     1.0     0.046680      0.063308      0.349985     Biso  1.000000 Fe
   Fe3281     1.0     0.073350      0.076639      0.349986     Biso  1.000000 Fe
   Fe3282     1.0     0.066679      0.063310      0.349984     Biso  1.000000 Fe
   Fe3283     1.0     0.106677      0.063315      0.349983     Biso  1.000000 Fe
   Fe3284     1.0     0.093349      0.076641      0.349985     Biso  1.000000 Fe
   Fe3285     1.0     0.086678      0.063312      0.349983     Biso  1.000000 Fe
   Fe3286     1.0     0.113348      0.076643      0.349984     Biso  1.000000 Fe
   Fe3287     1.0     0.133347      0.076646      0.349983     Biso  1.000000 Fe
   Fe3288     1.0     0.126677      0.063317      0.349982     Biso  1.000000 Fe
   Fe3289     1.0     0.153347      0.076648      0.349982     Biso  1.000000 Fe
   Fe3290     1.0     0.146676      0.063320      0.349982     Biso  1.000000 Fe
   Fe3291     1.0     0.166675      0.063322      0.349982     Biso  1.000000 Fe
   Fe3292     1.0     0.193345      0.076653      0.349982     Biso  1.000000 Fe
   Fe3293     1.0     0.186675      0.063325      0.349983     Biso  1.000000 Fe
   Fe3294     1.0     0.173346      0.076651      0.349982     Biso  1.000000 Fe
   Fe3295     1.0     0.213345      0.076656      0.349983     Biso  1.000000 Fe
   Fe3296     1.0     0.206675      0.063327      0.349984     Biso  1.000000 Fe
   Fe3297     1.0     0.233345      0.076659      0.349985     Biso  1.000000 Fe
   Fe3298     1.0     0.226674      0.063330      0.349986     Biso  1.000000 Fe
   Fe3299     1.0     0.246674      0.063332      0.349988     Biso  1.000000 Fe
   Fe3300     1.0     0.020023      0.089961      0.349993     Biso  1.000000 Fe
   Fe3301     1.0     0.000024      0.089959      0.349996     Biso  1.000000 Fe
   Fe3302     1.0     0.040022      0.089963      0.349991     Biso  1.000000 Fe
   Fe3303     1.0     0.080020      0.089967      0.349988     Biso  1.000000 Fe
   Fe3304     1.0     0.060021      0.089965      0.349990     Biso  1.000000 Fe
   Fe3305     1.0     0.100019      0.089970      0.349986     Biso  1.000000 Fe
   Fe3306     1.0     0.120018      0.089972      0.349985     Biso  1.000000 Fe
   Fe3307     1.0     0.160017      0.089977      0.349982     Biso  1.000000 Fe
   Fe3308     1.0     0.140018      0.089974      0.349983     Biso  1.000000 Fe
   Fe3309     1.0     0.180016      0.089979      0.349982     Biso  1.000000 Fe
   Fe3310     1.0     0.200016      0.089982      0.349982     Biso  1.000000 Fe
   Fe3311     1.0     0.220015      0.089985      0.349982     Biso  1.000000 Fe
   Fe3312     1.0     0.240015      0.089988      0.349984     Biso  1.000000 Fe
   Fe3313     1.0     0.026694      0.103290      0.349997     Biso  1.000000 Fe
   Fe3314     1.0     0.013365      0.116617      0.350003     Biso  1.000000 Fe
   Fe3315     1.0     0.006695      0.103288      0.349999     Biso  1.000000 Fe
   Fe3316     1.0     0.033364      0.116619      0.350000     Biso  1.000000 Fe
   Fe3317     1.0     0.053363      0.116621      0.349997     Biso  1.000000 Fe
   Fe3318     1.0     0.046693      0.103292      0.349994     Biso  1.000000 Fe
   Fe3319     1.0     0.073362      0.116623      0.349994     Biso  1.000000 Fe
   Fe3320     1.0     0.066692      0.103294      0.349992     Biso  1.000000 Fe
   Fe3321     1.0     0.106690      0.103298      0.349988     Biso  1.000000 Fe
   Fe3322     1.0     0.093361      0.116625      0.349992     Biso  1.000000 Fe
   Fe3323     1.0     0.086691      0.103296      0.349990     Biso  1.000000 Fe
   Fe3324     1.0     0.113360      0.116627      0.349989     Biso  1.000000 Fe
   Fe3325     1.0     0.133359      0.116629      0.349987     Biso  1.000000 Fe
   Fe3326     1.0     0.126689      0.103300      0.349986     Biso  1.000000 Fe
   Fe3327     1.0     0.153358      0.116631      0.349985     Biso  1.000000 Fe
   Fe3328     1.0     0.146688      0.103303      0.349984     Biso  1.000000 Fe
   Fe3329     1.0     0.166687      0.103305      0.349983     Biso  1.000000 Fe
   Fe3330     1.0     0.193357      0.116637      0.349981     Biso  1.000000 Fe
   Fe3331     1.0     0.186687      0.103308      0.349982     Biso  1.000000 Fe
   Fe3332     1.0     0.173357      0.116634      0.349983     Biso  1.000000 Fe
   Fe3333     1.0     0.213356      0.116640      0.349981     Biso  1.000000 Fe
   Fe3334     1.0     0.206686      0.103311      0.349981     Biso  1.000000 Fe
   Fe3335     1.0     0.233356      0.116643      0.349980     Biso  1.000000 Fe
   Fe3336     1.0     0.226686      0.103314      0.349981     Biso  1.000000 Fe
   Fe3337     1.0     0.246685      0.103317      0.349983     Biso  1.000000 Fe
   Fe3338     1.0     0.020036      0.129946      0.350006     Biso  1.000000 Fe
   Fe3339     1.0     0.000037      0.129944      0.350010     Biso  1.000000 Fe
   Fe3340     1.0     0.040035      0.129948      0.350003     Biso  1.000000 Fe
   Fe3341     1.0     0.080032      0.129951      0.349997     Biso  1.000000 Fe
   Fe3342     1.0     0.060033      0.129949      0.350000     Biso  1.000000 Fe
   Fe3343     1.0     0.100031      0.129953      0.349994     Biso  1.000000 Fe
   Fe3344     1.0     0.120030      0.129955      0.349991     Biso  1.000000 Fe
   Fe3345     1.0     0.160028      0.129960      0.349985     Biso  1.000000 Fe
   Fe3346     1.0     0.140029      0.129958      0.349988     Biso  1.000000 Fe
   Fe3347     1.0     0.180027      0.129963      0.349983     Biso  1.000000 Fe
   Fe3348     1.0     0.200027      0.129965      0.349981     Biso  1.000000 Fe
   Fe3349     1.0     0.220026      0.129968      0.349980     Biso  1.000000 Fe
   Fe3350     1.0     0.240025      0.129971      0.349979     Biso  1.000000 Fe
   Fe3351     1.0     0.026706      0.143275      0.350010     Biso  1.000000 Fe
   Fe3352     1.0     0.013377      0.156603      0.350018     Biso  1.000000 Fe
   Fe3353     1.0     0.006707      0.143273      0.350014     Biso  1.000000 Fe
   Fe3354     1.0     0.033376      0.156604      0.350014     Biso  1.000000 Fe
   Fe3355     1.0     0.053374      0.156606      0.350010     Biso  1.000000 Fe
   Fe3356     1.0     0.046705      0.143277      0.350006     Biso  1.000000 Fe
   Fe3357     1.0     0.073373      0.156607      0.350005     Biso  1.000000 Fe
   Fe3358     1.0     0.066703      0.143278      0.350003     Biso  1.000000 Fe
   Fe3359     1.0     0.106701      0.143282      0.349996     Biso  1.000000 Fe
   Fe3360     1.0     0.093372      0.156609      0.350001     Biso  1.000000 Fe
   Fe3361     1.0     0.086702      0.143280      0.349999     Biso  1.000000 Fe
   Fe3362     1.0     0.113371      0.156611      0.349997     Biso  1.000000 Fe
   Fe3363     1.0     0.133369      0.156613      0.349993     Biso  1.000000 Fe
   Fe3364     1.0     0.126700      0.143284      0.349992     Biso  1.000000 Fe
   Fe3365     1.0     0.153368      0.156615      0.349989     Biso  1.000000 Fe
   Fe3366     1.0     0.146699      0.143286      0.349989     Biso  1.000000 Fe
   Fe3367     1.0     0.166698      0.143289      0.349986     Biso  1.000000 Fe
   Fe3368     1.0     0.193366      0.156620      0.349982     Biso  1.000000 Fe
   Fe3369     1.0     0.186697      0.143291      0.349983     Biso  1.000000 Fe
   Fe3370     1.0     0.173367      0.156617      0.349986     Biso  1.000000 Fe
   Fe3371     1.0     0.213366      0.156623      0.349980     Biso  1.000000 Fe
   Fe3372     1.0     0.206696      0.143294      0.349980     Biso  1.000000 Fe
   Fe3373     1.0     0.233365      0.156626      0.349977     Biso  1.000000 Fe
   Fe3374     1.0     0.226696      0.143297      0.349979     Biso  1.000000 Fe
   Fe3375     1.0     0.246695      0.143300      0.349978     Biso  1.000000 Fe
   Fe3376     1.0     0.020047      0.169932      0.350022     Biso  1.000000 Fe
   Fe3377     1.0     0.000048      0.169931      0.350026     Biso  1.000000 Fe
   Fe3378     1.0     0.040045      0.169934      0.350017     Biso  1.000000 Fe
   Fe3379     1.0     0.080042      0.169936      0.350008     Biso  1.000000 Fe
   Fe3380     1.0     0.060044      0.169935      0.350013     Biso  1.000000 Fe
   Fe3381     1.0     0.100041      0.169938      0.350003     Biso  1.000000 Fe
   Fe3382     1.0     0.120040      0.169940      0.349999     Biso  1.000000 Fe
   Fe3383     1.0     0.160037      0.169944      0.349990     Biso  1.000000 Fe
   Fe3384     1.0     0.140039      0.169941      0.349994     Biso  1.000000 Fe
   Fe3385     1.0     0.180036      0.169946      0.349986     Biso  1.000000 Fe
   Fe3386     1.0     0.200035      0.169948      0.349982     Biso  1.000000 Fe
   Fe3387     1.0     0.220034      0.169951      0.349978     Biso  1.000000 Fe
   Fe3388     1.0     0.240034      0.169954      0.349976     Biso  1.000000 Fe
   Fe3389     1.0     0.026716      0.183262      0.350025     Biso  1.000000 Fe
   Fe3390     1.0     0.013386      0.196591      0.350034     Biso  1.000000 Fe
   Fe3391     1.0     0.006717      0.183261      0.350030     Biso  1.000000 Fe
   Fe3392     1.0     0.033385      0.196591      0.350028     Biso  1.000000 Fe
   Fe3393     1.0     0.053383      0.196592      0.350023     Biso  1.000000 Fe
   Fe3394     1.0     0.046714      0.183263      0.350020     Biso  1.000000 Fe
   Fe3395     1.0     0.073382      0.196594      0.350017     Biso  1.000000 Fe
   Fe3396     1.0     0.066713      0.183264      0.350015     Biso  1.000000 Fe
   Fe3397     1.0     0.106710      0.183267      0.350005     Biso  1.000000 Fe
   Fe3398     1.0     0.093380      0.196595      0.350012     Biso  1.000000 Fe
   Fe3399     1.0     0.086712      0.183265      0.350010     Biso  1.000000 Fe
   Fe3400     1.0     0.113378      0.196596      0.350007     Biso  1.000000 Fe
   Fe3401     1.0     0.133377      0.196597      0.350001     Biso  1.000000 Fe
   Fe3402     1.0     0.126709      0.183268      0.350000     Biso  1.000000 Fe
   Fe3403     1.0     0.153376      0.196599      0.349995     Biso  1.000000 Fe
   Fe3404     1.0     0.146707      0.183270      0.349995     Biso  1.000000 Fe
   Fe3405     1.0     0.166706      0.183272      0.349990     Biso  1.000000 Fe
   Fe3406     1.0     0.193373      0.196603      0.349984     Biso  1.000000 Fe
   Fe3407     1.0     0.186705      0.183274      0.349985     Biso  1.000000 Fe
   Fe3408     1.0     0.173374      0.196601      0.349990     Biso  1.000000 Fe
   Fe3409     1.0     0.213372      0.196606      0.349979     Biso  1.000000 Fe
   Fe3410     1.0     0.206704      0.183277      0.349981     Biso  1.000000 Fe
   Fe3411     1.0     0.233371      0.196609      0.349974     Biso  1.000000 Fe
   Fe3412     1.0     0.226703      0.183280      0.349977     Biso  1.000000 Fe
   Fe3413     1.0     0.246702      0.183283      0.349973     Biso  1.000000 Fe
   Fe3414     1.0     0.006662      0.003327      0.369982     Biso  1.000000 Fe
   Fe3415     1.0     0.013333      0.016656      0.369983     Biso  1.000000 Fe
   Fe3416     1.0     0.026661      0.003330      0.369982     Biso  1.000000 Fe
   Fe3417     1.0     0.019998      0.009993      0.389985     Biso  1.000000 Fe
   Fe3418     1.0     0.033332      0.016658      0.369983     Biso  1.000000 Fe
   Fe3419     1.0     0.039997      0.009996      0.389985     Biso  1.000000 Fe
   Fe3420     1.0     0.046661      0.003332      0.369982     Biso  1.000000 Fe
   Fe3421     1.0     0.053332      0.016661      0.369983     Biso  1.000000 Fe
   Fe3422     1.0     0.066660      0.003335      0.369983     Biso  1.000000 Fe
   Fe3423     1.0     0.073331      0.016663      0.369983     Biso  1.000000 Fe
   Fe3424     1.0     0.079996      0.010001      0.389985     Biso  1.000000 Fe
   Fe3425     1.0     0.059997      0.009998      0.389985     Biso  1.000000 Fe
   Fe3426     1.0     0.086659      0.003337      0.369983     Biso  1.000000 Fe
   Fe3427     1.0     0.093330      0.016666      0.369983     Biso  1.000000 Fe
   Fe3428     1.0     0.106659      0.003340      0.369984     Biso  1.000000 Fe
   Fe3429     1.0     0.099995      0.010004      0.389986     Biso  1.000000 Fe
   Fe3430     1.0     0.113330      0.016669      0.369984     Biso  1.000000 Fe
   Fe3431     1.0     0.119995      0.010007      0.389987     Biso  1.000000 Fe
   Fe3432     1.0     0.126658      0.003343      0.369986     Biso  1.000000 Fe
   Fe3433     1.0     0.133329      0.016671      0.369985     Biso  1.000000 Fe
   Fe3434     1.0     0.146658      0.003345      0.369987     Biso  1.000000 Fe
   Fe3435     1.0     0.153329      0.016674      0.369986     Biso  1.000000 Fe
   Fe3436     1.0     0.159994      0.010013      0.389989     Biso  1.000000 Fe
   Fe3437     1.0     0.139995      0.010010      0.389988     Biso  1.000000 Fe
   Fe3438     1.0     0.166658      0.003348      0.369989     Biso  1.000000 Fe
   Fe3439     1.0     0.173329      0.016677      0.369988     Biso  1.000000 Fe
   Fe3440     1.0     0.186657      0.003350      0.369991     Biso  1.000000 Fe
   Fe3441     1.0     0.193328      0.016679      0.369990     Biso  1.000000 Fe
   Fe3442     1.0     0.179994      0.010015      0.389991     Biso  1.000000 Fe
   Fe3443     1.0     0.199994      0.010018      0.389993     Biso  1.000000 Fe
   Fe3444     1.0     0.206657      0.003353      0.369994     Biso  1.000000 Fe
   Fe3445     1.0     0.213328      0.016682      0.369993     Biso  1.000000 Fe
   Fe3446     1.0     0.219994      0.010021      0.389996     Biso  1.000000 Fe
   Fe3447     1.0     0.226657      0.003355      0.369997     Biso  1.000000 Fe
   Fe3448     1.0     0.233328      0.016684      0.369996     Biso  1.000000 Fe
   Fe3449     1.0     0.239994      0.010023      0.389999     Biso  1.000000 Fe
   Fe3450     1.0     0.246657      0.003356      0.370001     Biso  1.000000 Fe
   Fe3451     1.0     0.026669      0.023321      0.389985     Biso  1.000000 Fe
   Fe3452     1.0     0.013341      0.036647      0.389987     Biso  1.000000 Fe
   Fe3453     1.0     0.006670      0.023319      0.389986     Biso  1.000000 Fe
   Fe3454     1.0     0.000005      0.029982      0.369984     Biso  1.000000 Fe
   Fe3455     1.0     0.020004      0.029984      0.369984     Biso  1.000000 Fe
   Fe3456     1.0     0.033340      0.036649      0.389986     Biso  1.000000 Fe
   Fe3457     1.0     0.053339      0.036652      0.389986     Biso  1.000000 Fe
   Fe3458     1.0     0.046668      0.023324      0.389985     Biso  1.000000 Fe
   Fe3459     1.0     0.040003      0.029987      0.369983     Biso  1.000000 Fe
   Fe3460     1.0     0.073339      0.036654      0.389986     Biso  1.000000 Fe
   Fe3461     1.0     0.066667      0.023326      0.389985     Biso  1.000000 Fe
   Fe3462     1.0     0.060002      0.029989      0.369983     Biso  1.000000 Fe
   Fe3463     1.0     0.080002      0.029992      0.369983     Biso  1.000000 Fe
   Fe3464     1.0     0.106666      0.023332      0.389986     Biso  1.000000 Fe
   Fe3465     1.0     0.093338      0.036657      0.389986     Biso  1.000000 Fe
   Fe3466     1.0     0.086667      0.023329      0.389986     Biso  1.000000 Fe
   Fe3467     1.0     0.100001      0.029994      0.369983     Biso  1.000000 Fe
   Fe3468     1.0     0.113338      0.036660      0.389986     Biso  1.000000 Fe
   Fe3469     1.0     0.133337      0.036663      0.389986     Biso  1.000000 Fe
   Fe3470     1.0     0.126666      0.023335      0.389987     Biso  1.000000 Fe
   Fe3471     1.0     0.120001      0.029997      0.369984     Biso  1.000000 Fe
   Fe3472     1.0     0.153337      0.036666      0.389987     Biso  1.000000 Fe
   Fe3473     1.0     0.146666      0.023338      0.389987     Biso  1.000000 Fe
   Fe3474     1.0     0.140000      0.030000      0.369985     Biso  1.000000 Fe
   Fe3475     1.0     0.166666      0.023341      0.389989     Biso  1.000000 Fe
   Fe3476     1.0     0.160000      0.030003      0.369986     Biso  1.000000 Fe
   Fe3477     1.0     0.193337      0.036673      0.389990     Biso  1.000000 Fe
   Fe3478     1.0     0.186665      0.023344      0.389990     Biso  1.000000 Fe
   Fe3479     1.0     0.173337      0.036670      0.389988     Biso  1.000000 Fe
   Fe3480     1.0     0.180000      0.030005      0.369987     Biso  1.000000 Fe
   Fe3481     1.0     0.213337      0.036676      0.389991     Biso  1.000000 Fe
   Fe3482     1.0     0.206665      0.023347      0.389992     Biso  1.000000 Fe
   Fe3483     1.0     0.199999      0.030008      0.369989     Biso  1.000000 Fe
   Fe3484     1.0     0.219999      0.030011      0.369991     Biso  1.000000 Fe
   Fe3485     1.0     0.233337      0.036679      0.389994     Biso  1.000000 Fe
   Fe3486     1.0     0.226665      0.023350      0.389995     Biso  1.000000 Fe
   Fe3487     1.0     0.246665      0.023352      0.389997     Biso  1.000000 Fe
   Fe3488     1.0     0.239999      0.030013      0.369994     Biso  1.000000 Fe
   Fe3489     1.0     0.006676      0.043310      0.369986     Biso  1.000000 Fe
   Fe3490     1.0     0.013346      0.056639      0.369988     Biso  1.000000 Fe
   Fe3491     1.0     0.026675      0.043313      0.369985     Biso  1.000000 Fe
   Fe3492     1.0     0.020011      0.049975      0.389988     Biso  1.000000 Fe
   Fe3493     1.0     0.000012      0.049972      0.389989     Biso  1.000000 Fe
   Fe3494     1.0     0.033346      0.056641      0.369987     Biso  1.000000 Fe
   Fe3495     1.0     0.040011      0.049977      0.389988     Biso  1.000000 Fe
   Fe3496     1.0     0.046674      0.043315      0.369985     Biso  1.000000 Fe
   Fe3497     1.0     0.053345      0.056643      0.369986     Biso  1.000000 Fe
   Fe3498     1.0     0.066673      0.043317      0.369984     Biso  1.000000 Fe
   Fe3499     1.0     0.073344      0.056646      0.369985     Biso  1.000000 Fe
   Fe3500     1.0     0.080009      0.049982      0.389987     Biso  1.000000 Fe
   Fe3501     1.0     0.060010      0.049980      0.389987     Biso  1.000000 Fe
   Fe3502     1.0     0.086673      0.043320      0.369984     Biso  1.000000 Fe
   Fe3503     1.0     0.093343      0.056648      0.369985     Biso  1.000000 Fe
   Fe3504     1.0     0.106672      0.043323      0.369984     Biso  1.000000 Fe
   Fe3505     1.0     0.100009      0.049985      0.389986     Biso  1.000000 Fe
   Fe3506     1.0     0.113343      0.056651      0.369984     Biso  1.000000 Fe
   Fe3507     1.0     0.120008      0.049988      0.389986     Biso  1.000000 Fe
   Fe3508     1.0     0.126672      0.043325      0.369984     Biso  1.000000 Fe
   Fe3509     1.0     0.133342      0.056654      0.369984     Biso  1.000000 Fe
   Fe3510     1.0     0.146671      0.043328      0.369984     Biso  1.000000 Fe
   Fe3511     1.0     0.153342      0.056657      0.369984     Biso  1.000000 Fe
   Fe3512     1.0     0.160008      0.049994      0.389987     Biso  1.000000 Fe
   Fe3513     1.0     0.140008      0.049991      0.389986     Biso  1.000000 Fe
   Fe3514     1.0     0.166671      0.043331      0.369985     Biso  1.000000 Fe
   Fe3515     1.0     0.173341      0.056660      0.369985     Biso  1.000000 Fe
   Fe3516     1.0     0.186670      0.043334      0.369986     Biso  1.000000 Fe
   Fe3517     1.0     0.193341      0.056663      0.369986     Biso  1.000000 Fe
   Fe3518     1.0     0.180008      0.049998      0.389988     Biso  1.000000 Fe
   Fe3519     1.0     0.200008      0.050001      0.389989     Biso  1.000000 Fe
   Fe3520     1.0     0.206670      0.043337      0.369988     Biso  1.000000 Fe
   Fe3521     1.0     0.213341      0.056666      0.369987     Biso  1.000000 Fe
   Fe3522     1.0     0.220008      0.050005      0.389991     Biso  1.000000 Fe
   Fe3523     1.0     0.226670      0.043340      0.369990     Biso  1.000000 Fe
   Fe3524     1.0     0.233341      0.056669      0.369989     Biso  1.000000 Fe
   Fe3525     1.0     0.240008      0.050008      0.389993     Biso  1.000000 Fe
   Fe3526     1.0     0.246670      0.043342      0.369993     Biso  1.000000 Fe
   Fe3527     1.0     0.026682      0.063303      0.389990     Biso  1.000000 Fe
   Fe3528     1.0     0.013354      0.076628      0.389993     Biso  1.000000 Fe
   Fe3529     1.0     0.006683      0.063300      0.389991     Biso  1.000000 Fe
   Fe3530     1.0     0.000018      0.069965      0.369991     Biso  1.000000 Fe
   Fe3531     1.0     0.020017      0.069967      0.369990     Biso  1.000000 Fe
   Fe3532     1.0     0.033353      0.076631      0.389992     Biso  1.000000 Fe
   Fe3533     1.0     0.053352      0.076633      0.389991     Biso  1.000000 Fe
   Fe3534     1.0     0.046682      0.063305      0.389989     Biso  1.000000 Fe
   Fe3535     1.0     0.040016      0.069969      0.369989     Biso  1.000000 Fe
   Fe3536     1.0     0.073351      0.076636      0.389990     Biso  1.000000 Fe
   Fe3537     1.0     0.066681      0.063308      0.389988     Biso  1.000000 Fe
   Fe3538     1.0     0.060016      0.069972      0.369987     Biso  1.000000 Fe
   Fe3539     1.0     0.080015      0.069974      0.369986     Biso  1.000000 Fe
   Fe3540     1.0     0.106680      0.063313      0.389987     Biso  1.000000 Fe
   Fe3541     1.0     0.093351      0.076638      0.389989     Biso  1.000000 Fe
   Fe3542     1.0     0.086680      0.063310      0.389988     Biso  1.000000 Fe
   Fe3543     1.0     0.100014      0.069977      0.369985     Biso  1.000000 Fe
   Fe3544     1.0     0.113350      0.076641      0.389988     Biso  1.000000 Fe
   Fe3545     1.0     0.133350      0.076644      0.389987     Biso  1.000000 Fe
   Fe3546     1.0     0.126679      0.063316      0.389987     Biso  1.000000 Fe
   Fe3547     1.0     0.120013      0.069979      0.369985     Biso  1.000000 Fe
   Fe3548     1.0     0.153349      0.076647      0.389987     Biso  1.000000 Fe
   Fe3549     1.0     0.146679      0.063319      0.389987     Biso  1.000000 Fe
   Fe3550     1.0     0.140013      0.069982      0.369984     Biso  1.000000 Fe
   Fe3551     1.0     0.160012      0.069985      0.369984     Biso  1.000000 Fe
   Fe3552     1.0     0.166679      0.063323      0.389987     Biso  1.000000 Fe
   Fe3553     1.0     0.193349      0.076655      0.389987     Biso  1.000000 Fe
   Fe3554     1.0     0.186679      0.063326      0.389987     Biso  1.000000 Fe
   Fe3555     1.0     0.173349      0.076651      0.389987     Biso  1.000000 Fe
   Fe3556     1.0     0.180012      0.069988      0.369984     Biso  1.000000 Fe
   Fe3557     1.0     0.213349      0.076658      0.389988     Biso  1.000000 Fe
   Fe3558     1.0     0.206679      0.063330      0.389988     Biso  1.000000 Fe
   Fe3559     1.0     0.200012      0.069991      0.369985     Biso  1.000000 Fe
   Fe3560     1.0     0.220012      0.069994      0.369986     Biso  1.000000 Fe
   Fe3561     1.0     0.233350      0.076662      0.389989     Biso  1.000000 Fe
   Fe3562     1.0     0.226679      0.063334      0.389990     Biso  1.000000 Fe
   Fe3563     1.0     0.246679      0.063337      0.389992     Biso  1.000000 Fe
   Fe3564     1.0     0.240012      0.069998      0.369988     Biso  1.000000 Fe
   Fe3565     1.0     0.006689      0.083293      0.369994     Biso  1.000000 Fe
   Fe3566     1.0     0.013360      0.096622      0.369997     Biso  1.000000 Fe
   Fe3567     1.0     0.026688      0.083295      0.369992     Biso  1.000000 Fe
   Fe3568     1.0     0.020024      0.089957      0.389996     Biso  1.000000 Fe
   Fe3569     1.0     0.000025      0.089955      0.389997     Biso  1.000000 Fe
   Fe3570     1.0     0.033358      0.096624      0.369995     Biso  1.000000 Fe
   Fe3571     1.0     0.040023      0.089959      0.389994     Biso  1.000000 Fe
   Fe3572     1.0     0.046687      0.083298      0.369991     Biso  1.000000 Fe
   Fe3573     1.0     0.053357      0.096626      0.369993     Biso  1.000000 Fe
   Fe3574     1.0     0.066686      0.083300      0.369989     Biso  1.000000 Fe
   Fe3575     1.0     0.073357      0.096628      0.369991     Biso  1.000000 Fe
   Fe3576     1.0     0.080022      0.089963      0.389991     Biso  1.000000 Fe
   Fe3577     1.0     0.060023      0.089961      0.389993     Biso  1.000000 Fe
   Fe3578     1.0     0.086685      0.083302      0.369988     Biso  1.000000 Fe
   Fe3579     1.0     0.093356      0.096630      0.369989     Biso  1.000000 Fe
   Fe3580     1.0     0.106685      0.083305      0.369987     Biso  1.000000 Fe
   Fe3581     1.0     0.100021      0.089966      0.389990     Biso  1.000000 Fe
   Fe3582     1.0     0.113355      0.096633      0.369988     Biso  1.000000 Fe
   Fe3583     1.0     0.120021      0.089969      0.389989     Biso  1.000000 Fe
   Fe3584     1.0     0.126684      0.083307      0.369985     Biso  1.000000 Fe
   Fe3585     1.0     0.133354      0.096635      0.369986     Biso  1.000000 Fe
   Fe3586     1.0     0.146683      0.083310      0.369985     Biso  1.000000 Fe
   Fe3587     1.0     0.153354      0.096638      0.369985     Biso  1.000000 Fe
   Fe3588     1.0     0.160020      0.089975      0.389987     Biso  1.000000 Fe
   Fe3589     1.0     0.140020      0.089972      0.389988     Biso  1.000000 Fe
   Fe3590     1.0     0.166683      0.083313      0.369984     Biso  1.000000 Fe
   Fe3591     1.0     0.173353      0.096642      0.369984     Biso  1.000000 Fe
   Fe3592     1.0     0.186683      0.083316      0.369984     Biso  1.000000 Fe
   Fe3593     1.0     0.193353      0.096645      0.369984     Biso  1.000000 Fe
   Fe3594     1.0     0.180020      0.089979      0.389987     Biso  1.000000 Fe
   Fe3595     1.0     0.200020      0.089983      0.389987     Biso  1.000000 Fe
   Fe3596     1.0     0.206682      0.083320      0.369985     Biso  1.000000 Fe
   Fe3597     1.0     0.213353      0.096648      0.369984     Biso  1.000000 Fe
   Fe3598     1.0     0.220020      0.089987      0.389987     Biso  1.000000 Fe
   Fe3599     1.0     0.226682      0.083323      0.369986     Biso  1.000000 Fe
   Fe3600     1.0     0.233353      0.096652      0.369985     Biso  1.000000 Fe
   Fe3601     1.0     0.240020      0.089991      0.389988     Biso  1.000000 Fe
   Fe3602     1.0     0.246682      0.083327      0.369987     Biso  1.000000 Fe
   Fe3603     1.0     0.026695      0.103285      0.389998     Biso  1.000000 Fe
   Fe3604     1.0     0.013366      0.116611      0.390003     Biso  1.000000 Fe
   Fe3605     1.0     0.006696      0.103283      0.390000     Biso  1.000000 Fe
   Fe3606     1.0     0.000031      0.109949      0.370002     Biso  1.000000 Fe
   Fe3607     1.0     0.020030      0.109950      0.370000     Biso  1.000000 Fe
   Fe3608     1.0     0.033365      0.116613      0.390001     Biso  1.000000 Fe
   Fe3609     1.0     0.053363      0.116615      0.389999     Biso  1.000000 Fe
   Fe3610     1.0     0.046694      0.103287      0.389996     Biso  1.000000 Fe
   Fe3611     1.0     0.040029      0.109952      0.369998     Biso  1.000000 Fe
   Fe3612     1.0     0.073363      0.116617      0.389996     Biso  1.000000 Fe
   Fe3613     1.0     0.066693      0.103289      0.389994     Biso  1.000000 Fe
   Fe3614     1.0     0.060028      0.109954      0.369995     Biso  1.000000 Fe
   Fe3615     1.0     0.080027      0.109956      0.369993     Biso  1.000000 Fe
   Fe3616     1.0     0.106691      0.103294      0.389991     Biso  1.000000 Fe
   Fe3617     1.0     0.093362      0.116619      0.389994     Biso  1.000000 Fe
   Fe3618     1.0     0.086692      0.103291      0.389993     Biso  1.000000 Fe
   Fe3619     1.0     0.100026      0.109959      0.369991     Biso  1.000000 Fe
   Fe3620     1.0     0.113361      0.116621      0.389992     Biso  1.000000 Fe
   Fe3621     1.0     0.133361      0.116624      0.389990     Biso  1.000000 Fe
   Fe3622     1.0     0.126691      0.103297      0.389990     Biso  1.000000 Fe
   Fe3623     1.0     0.120025      0.109961      0.369989     Biso  1.000000 Fe
   Fe3624     1.0     0.153360      0.116627      0.389989     Biso  1.000000 Fe
   Fe3625     1.0     0.146690      0.103300      0.389988     Biso  1.000000 Fe
   Fe3626     1.0     0.140024      0.109964      0.369987     Biso  1.000000 Fe
   Fe3627     1.0     0.160024      0.109967      0.369985     Biso  1.000000 Fe
   Fe3628     1.0     0.166690      0.103303      0.389987     Biso  1.000000 Fe
   Fe3629     1.0     0.193360      0.116635      0.389986     Biso  1.000000 Fe
   Fe3630     1.0     0.186690      0.103307      0.389987     Biso  1.000000 Fe
   Fe3631     1.0     0.173360      0.116631      0.389987     Biso  1.000000 Fe
   Fe3632     1.0     0.180023      0.109970      0.369984     Biso  1.000000 Fe
   Fe3633     1.0     0.213360      0.116639      0.389986     Biso  1.000000 Fe
   Fe3634     1.0     0.206690      0.103311      0.389986     Biso  1.000000 Fe
   Fe3635     1.0     0.200023      0.109973      0.369983     Biso  1.000000 Fe
   Fe3636     1.0     0.220023      0.109977      0.369983     Biso  1.000000 Fe
   Fe3637     1.0     0.233361      0.116644      0.389986     Biso  1.000000 Fe
   Fe3638     1.0     0.226690      0.103315      0.389987     Biso  1.000000 Fe
   Fe3639     1.0     0.246691      0.103320      0.389988     Biso  1.000000 Fe
   Fe3640     1.0     0.240023      0.109981      0.369984     Biso  1.000000 Fe
   Fe3641     1.0     0.006701      0.123277      0.370006     Biso  1.000000 Fe
   Fe3642     1.0     0.013371      0.136606      0.370009     Biso  1.000000 Fe
   Fe3643     1.0     0.026700      0.123279      0.370003     Biso  1.000000 Fe
   Fe3644     1.0     0.020035      0.129939      0.390006     Biso  1.000000 Fe
   Fe3645     1.0     0.000037      0.129938      0.390009     Biso  1.000000 Fe
   Fe3646     1.0     0.033370      0.136608      0.370006     Biso  1.000000 Fe
   Fe3647     1.0     0.040034      0.129941      0.390003     Biso  1.000000 Fe
   Fe3648     1.0     0.046699      0.123281      0.370000     Biso  1.000000 Fe
   Fe3649     1.0     0.053369      0.136609      0.370003     Biso  1.000000 Fe
   Fe3650     1.0     0.066698      0.123283      0.369998     Biso  1.000000 Fe
   Fe3651     1.0     0.073367      0.136611      0.370000     Biso  1.000000 Fe
   Fe3652     1.0     0.080032      0.129945      0.389998     Biso  1.000000 Fe
   Fe3653     1.0     0.060033      0.129943      0.390001     Biso  1.000000 Fe
   Fe3654     1.0     0.086697      0.123285      0.369995     Biso  1.000000 Fe
   Fe3655     1.0     0.093366      0.136613      0.369997     Biso  1.000000 Fe
   Fe3656     1.0     0.106696      0.123287      0.369992     Biso  1.000000 Fe
   Fe3657     1.0     0.100031      0.129947      0.389996     Biso  1.000000 Fe
   Fe3658     1.0     0.113365      0.136615      0.369994     Biso  1.000000 Fe
   Fe3659     1.0     0.120031      0.129949      0.389993     Biso  1.000000 Fe
   Fe3660     1.0     0.126695      0.123289      0.369990     Biso  1.000000 Fe
   Fe3661     1.0     0.133364      0.136617      0.369991     Biso  1.000000 Fe
   Fe3662     1.0     0.146694      0.123292      0.369988     Biso  1.000000 Fe
   Fe3663     1.0     0.153364      0.136620      0.369988     Biso  1.000000 Fe
   Fe3664     1.0     0.160030      0.129955      0.389989     Biso  1.000000 Fe
   Fe3665     1.0     0.140030      0.129952      0.389991     Biso  1.000000 Fe
   Fe3666     1.0     0.166694      0.123295      0.369986     Biso  1.000000 Fe
   Fe3667     1.0     0.173363      0.136623      0.369986     Biso  1.000000 Fe
   Fe3668     1.0     0.186693      0.123298      0.369984     Biso  1.000000 Fe
   Fe3669     1.0     0.193363      0.136626      0.369984     Biso  1.000000 Fe
   Fe3670     1.0     0.180030      0.129959      0.389987     Biso  1.000000 Fe
   Fe3671     1.0     0.200030      0.129963      0.389986     Biso  1.000000 Fe
   Fe3672     1.0     0.206693      0.123301      0.369983     Biso  1.000000 Fe
   Fe3673     1.0     0.213363      0.136630      0.369982     Biso  1.000000 Fe
   Fe3674     1.0     0.220030      0.129967      0.389985     Biso  1.000000 Fe
   Fe3675     1.0     0.226693      0.123305      0.369982     Biso  1.000000 Fe
   Fe3676     1.0     0.233362      0.136634      0.369981     Biso  1.000000 Fe
   Fe3677     1.0     0.240030      0.129972      0.389985     Biso  1.000000 Fe
   Fe3678     1.0     0.246693      0.123309      0.369983     Biso  1.000000 Fe
   Fe3679     1.0     0.026704      0.143268      0.390009     Biso  1.000000 Fe
   Fe3680     1.0     0.013375      0.156595      0.390015     Biso  1.000000 Fe
   Fe3681     1.0     0.006706      0.143267      0.390012     Biso  1.000000 Fe
   Fe3682     1.0     0.000042      0.149934      0.370017     Biso  1.000000 Fe
   Fe3683     1.0     0.020040      0.149935      0.370013     Biso  1.000000 Fe
   Fe3684     1.0     0.033373      0.156596      0.390012     Biso  1.000000 Fe
   Fe3685     1.0     0.053372      0.156597      0.390008     Biso  1.000000 Fe
   Fe3686     1.0     0.046703      0.143269      0.390006     Biso  1.000000 Fe
   Fe3687     1.0     0.040039      0.149936      0.370009     Biso  1.000000 Fe
   Fe3688     1.0     0.073371      0.156599      0.390005     Biso  1.000000 Fe
   Fe3689     1.0     0.066702      0.143271      0.390003     Biso  1.000000 Fe
   Fe3690     1.0     0.060038      0.149938      0.370006     Biso  1.000000 Fe
   Fe3691     1.0     0.080037      0.149939      0.370002     Biso  1.000000 Fe
   Fe3692     1.0     0.106700      0.143274      0.389997     Biso  1.000000 Fe
   Fe3693     1.0     0.093370      0.156600      0.390002     Biso  1.000000 Fe
   Fe3694     1.0     0.086701      0.143272      0.390000     Biso  1.000000 Fe
   Fe3695     1.0     0.100035      0.149941      0.369999     Biso  1.000000 Fe
   Fe3696     1.0     0.113369      0.156602      0.389999     Biso  1.000000 Fe
   Fe3697     1.0     0.133368      0.156604      0.389995     Biso  1.000000 Fe
   Fe3698     1.0     0.126700      0.143277      0.389995     Biso  1.000000 Fe
   Fe3699     1.0     0.120034      0.149943      0.369995     Biso  1.000000 Fe
   Fe3700     1.0     0.153367      0.156607      0.389992     Biso  1.000000 Fe
   Fe3701     1.0     0.146699      0.143279      0.389992     Biso  1.000000 Fe
   Fe3702     1.0     0.140034      0.149945      0.369992     Biso  1.000000 Fe
   Fe3703     1.0     0.160033      0.149948      0.369989     Biso  1.000000 Fe
   Fe3704     1.0     0.166699      0.143282      0.389989     Biso  1.000000 Fe
   Fe3705     1.0     0.193367      0.156614      0.389987     Biso  1.000000 Fe
   Fe3706     1.0     0.186699      0.143286      0.389987     Biso  1.000000 Fe
   Fe3707     1.0     0.173367      0.156610      0.389989     Biso  1.000000 Fe
   Fe3708     1.0     0.180032      0.149951      0.369986     Biso  1.000000 Fe
   Fe3709     1.0     0.213367      0.156618      0.389985     Biso  1.000000 Fe
   Fe3710     1.0     0.206699      0.143290      0.389985     Biso  1.000000 Fe
   Fe3711     1.0     0.200032      0.149954      0.369983     Biso  1.000000 Fe
   Fe3712     1.0     0.220032      0.149958      0.369981     Biso  1.000000 Fe
   Fe3713     1.0     0.233368      0.156623      0.389983     Biso  1.000000 Fe
   Fe3714     1.0     0.226699      0.143295      0.389984     Biso  1.000000 Fe
   Fe3715     1.0     0.246700      0.143301      0.389984     Biso  1.000000 Fe
   Fe3716     1.0     0.240032      0.149962      0.369980     Biso  1.000000 Fe
   Fe3717     1.0     0.006711      0.163263      0.370020     Biso  1.000000 Fe
   Fe3718     1.0     0.013379      0.176592      0.370024     Biso  1.000000 Fe
   Fe3719     1.0     0.026709      0.163264      0.370016     Biso  1.000000 Fe
   Fe3720     1.0     0.020043      0.169924      0.390018     Biso  1.000000 Fe
   Fe3721     1.0     0.000044      0.169923      0.390022     Biso  1.000000 Fe
   Fe3722     1.0     0.033378      0.176593      0.370019     Biso  1.000000 Fe
   Fe3723     1.0     0.040041      0.169925      0.390014     Biso  1.000000 Fe
   Fe3724     1.0     0.046708      0.163265      0.370012     Biso  1.000000 Fe
   Fe3725     1.0     0.053376      0.176594      0.370015     Biso  1.000000 Fe
   Fe3726     1.0     0.066707      0.163266      0.370008     Biso  1.000000 Fe
   Fe3727     1.0     0.073375      0.176595      0.370011     Biso  1.000000 Fe
   Fe3728     1.0     0.080039      0.169927      0.390007     Biso  1.000000 Fe
   Fe3729     1.0     0.060040      0.169926      0.390011     Biso  1.000000 Fe
   Fe3730     1.0     0.086705      0.163268      0.370004     Biso  1.000000 Fe
   Fe3731     1.0     0.093374      0.176596      0.370006     Biso  1.000000 Fe
   Fe3732     1.0     0.106704      0.163269      0.370001     Biso  1.000000 Fe
   Fe3733     1.0     0.100037      0.169928      0.390003     Biso  1.000000 Fe
   Fe3734     1.0     0.113372      0.176598      0.370002     Biso  1.000000 Fe
   Fe3735     1.0     0.120036      0.169930      0.390000     Biso  1.000000 Fe
   Fe3736     1.0     0.126703      0.163271      0.369997     Biso  1.000000 Fe
   Fe3737     1.0     0.133371      0.176599      0.369998     Biso  1.000000 Fe
   Fe3738     1.0     0.146702      0.163273      0.369993     Biso  1.000000 Fe
   Fe3739     1.0     0.153370      0.176601      0.369993     Biso  1.000000 Fe
   Fe3740     1.0     0.160035      0.169934      0.389993     Biso  1.000000 Fe
   Fe3741     1.0     0.140036      0.169932      0.389996     Biso  1.000000 Fe
   Fe3742     1.0     0.166702      0.163276      0.369989     Biso  1.000000 Fe
   Fe3743     1.0     0.173370      0.176604      0.369989     Biso  1.000000 Fe
   Fe3744     1.0     0.186701      0.163279      0.369986     Biso  1.000000 Fe
   Fe3745     1.0     0.193369      0.176606      0.369985     Biso  1.000000 Fe
   Fe3746     1.0     0.180035      0.169937      0.389989     Biso  1.000000 Fe
   Fe3747     1.0     0.200035      0.169941      0.389986     Biso  1.000000 Fe
   Fe3748     1.0     0.206701      0.163282      0.369983     Biso  1.000000 Fe
   Fe3749     1.0     0.213369      0.176610      0.369981     Biso  1.000000 Fe
   Fe3750     1.0     0.220035      0.169945      0.389983     Biso  1.000000 Fe
   Fe3751     1.0     0.226700      0.163286      0.369980     Biso  1.000000 Fe
   Fe3752     1.0     0.233368      0.176614      0.369978     Biso  1.000000 Fe
   Fe3753     1.0     0.240036      0.169951      0.389981     Biso  1.000000 Fe
   Fe3754     1.0     0.246700      0.163290      0.369978     Biso  1.000000 Fe
   Fe3755     1.0     0.026710      0.183253      0.390021     Biso  1.000000 Fe
   Fe3756     1.0     0.013378      0.196582      0.390028     Biso  1.000000 Fe
   Fe3757     1.0     0.006712      0.183253      0.390025     Biso  1.000000 Fe
   Fe3758     1.0     0.000049      0.189921      0.370032     Biso  1.000000 Fe
   Fe3759     1.0     0.020047      0.189921      0.370027     Biso  1.000000 Fe
   Fe3760     1.0     0.033377      0.196582      0.390023     Biso  1.000000 Fe
   Fe3761     1.0     0.053375      0.196582      0.390019     Biso  1.000000 Fe
   Fe3762     1.0     0.046708      0.183253      0.390017     Biso  1.000000 Fe
   Fe3763     1.0     0.040046      0.189922      0.370022     Biso  1.000000 Fe
   Fe3764     1.0     0.073373      0.196582      0.390014     Biso  1.000000 Fe
   Fe3765     1.0     0.066707      0.183254      0.390013     Biso  1.000000 Fe
   Fe3766     1.0     0.060044      0.189923      0.370017     Biso  1.000000 Fe
   Fe3767     1.0     0.080043      0.189924      0.370013     Biso  1.000000 Fe
   Fe3768     1.0     0.106705      0.183256      0.390005     Biso  1.000000 Fe
   Fe3769     1.0     0.093372      0.196583      0.390010     Biso  1.000000 Fe
   Fe3770     1.0     0.086706      0.183255      0.390009     Biso  1.000000 Fe
   Fe3771     1.0     0.100041      0.189925      0.370008     Biso  1.000000 Fe
   Fe3772     1.0     0.113371      0.196584      0.390006     Biso  1.000000 Fe
   Fe3773     1.0     0.133370      0.196585      0.390001     Biso  1.000000 Fe
   Fe3774     1.0     0.126704      0.183257      0.390001     Biso  1.000000 Fe
   Fe3775     1.0     0.120040      0.189926      0.370003     Biso  1.000000 Fe
   Fe3776     1.0     0.153369      0.196586      0.389996     Biso  1.000000 Fe
   Fe3777     1.0     0.146703      0.183259      0.389996     Biso  1.000000 Fe
   Fe3778     1.0     0.140039      0.189927      0.369998     Biso  1.000000 Fe
   Fe3779     1.0     0.160038      0.189929      0.369993     Biso  1.000000 Fe
   Fe3780     1.0     0.166702      0.183261      0.389992     Biso  1.000000 Fe
   Fe3781     1.0     0.193368      0.196591      0.389987     Biso  1.000000 Fe
   Fe3782     1.0     0.186702      0.183264      0.389989     Biso  1.000000 Fe
   Fe3783     1.0     0.173368      0.196588      0.389992     Biso  1.000000 Fe
   Fe3784     1.0     0.180037      0.189931      0.369989     Biso  1.000000 Fe
   Fe3785     1.0     0.213368      0.196595      0.389983     Biso  1.000000 Fe
   Fe3786     1.0     0.206702      0.183268      0.389985     Biso  1.000000 Fe
   Fe3787     1.0     0.200036      0.189934      0.369984     Biso  1.000000 Fe
   Fe3788     1.0     0.220036      0.189938      0.369980     Biso  1.000000 Fe
   Fe3789     1.0     0.233368      0.196600      0.389980     Biso  1.000000 Fe
   Fe3790     1.0     0.226702      0.183273      0.389982     Biso  1.000000 Fe
   Fe3791     1.0     0.246703      0.183278      0.389979     Biso  1.000000 Fe
   Fe3792     1.0     0.240035      0.189942      0.369976     Biso  1.000000 Fe
   Fe3793     1.0     0.006663      0.003328      0.409987     Biso  1.000000 Fe
   Fe3794     1.0     0.013334      0.016656      0.409988     Biso  1.000000 Fe
   Fe3795     1.0     0.026662      0.003331      0.409987     Biso  1.000000 Fe
   Fe3796     1.0     0.019999      0.009994      0.429990     Biso  1.000000 Fe
   Fe3797     1.0     0.033334      0.016659      0.409987     Biso  1.000000 Fe
   Fe3798     1.0     0.039999      0.009997      0.429990     Biso  1.000000 Fe
   Fe3799     1.0     0.046662      0.003334      0.409987     Biso  1.000000 Fe
   Fe3800     1.0     0.053333      0.016662      0.409988     Biso  1.000000 Fe
   Fe3801     1.0     0.066661      0.003337      0.409988     Biso  1.000000 Fe
   Fe3802     1.0     0.073333      0.016664      0.409988     Biso  1.000000 Fe
   Fe3803     1.0     0.079998      0.010003      0.429991     Biso  1.000000 Fe
   Fe3804     1.0     0.059998      0.010000      0.429990     Biso  1.000000 Fe
   Fe3805     1.0     0.086661      0.003339      0.409988     Biso  1.000000 Fe
   Fe3806     1.0     0.093332      0.016667      0.409988     Biso  1.000000 Fe
   Fe3807     1.0     0.106660      0.003342      0.409989     Biso  1.000000 Fe
   Fe3808     1.0     0.099997      0.010006      0.429991     Biso  1.000000 Fe
   Fe3809     1.0     0.113332      0.016670      0.409989     Biso  1.000000 Fe
   Fe3810     1.0     0.119997      0.010009      0.429992     Biso  1.000000 Fe
   Fe3811     1.0     0.126660      0.003345      0.409990     Biso  1.000000 Fe
   Fe3812     1.0     0.133332      0.016674      0.409990     Biso  1.000000 Fe
   Fe3813     1.0     0.146660      0.003348      0.409991     Biso  1.000000 Fe
   Fe3814     1.0     0.153331      0.016677      0.409991     Biso  1.000000 Fe
   Fe3815     1.0     0.159997      0.010016      0.429994     Biso  1.000000 Fe
   Fe3816     1.0     0.139997      0.010012      0.429993     Biso  1.000000 Fe
   Fe3817     1.0     0.166660      0.003352      0.409992     Biso  1.000000 Fe
   Fe3818     1.0     0.173331      0.016680      0.409992     Biso  1.000000 Fe
   Fe3819     1.0     0.186660      0.003354      0.409994     Biso  1.000000 Fe
   Fe3820     1.0     0.193331      0.016683      0.409993     Biso  1.000000 Fe
   Fe3821     1.0     0.179997      0.010019      0.429995     Biso  1.000000 Fe
   Fe3822     1.0     0.199997      0.010022      0.429996     Biso  1.000000 Fe
   Fe3823     1.0     0.206660      0.003357      0.409996     Biso  1.000000 Fe
   Fe3824     1.0     0.213331      0.016686      0.409995     Biso  1.000000 Fe
   Fe3825     1.0     0.219997      0.010025      0.429998     Biso  1.000000 Fe
   Fe3826     1.0     0.226660      0.003360      0.409999     Biso  1.000000 Fe
   Fe3827     1.0     0.233331      0.016689      0.409998     Biso  1.000000 Fe
   Fe3828     1.0     0.239997      0.010028      0.430000     Biso  1.000000 Fe
   Fe3829     1.0     0.246660      0.003362      0.410001     Biso  1.000000 Fe
   Fe3830     1.0     0.026671      0.023322      0.429991     Biso  1.000000 Fe
   Fe3831     1.0     0.013342      0.036647      0.429992     Biso  1.000000 Fe
   Fe3832     1.0     0.006671      0.023319      0.429991     Biso  1.000000 Fe
   Fe3833     1.0     0.000006      0.029981      0.409989     Biso  1.000000 Fe
   Fe3834     1.0     0.020005      0.029984      0.409989     Biso  1.000000 Fe
   Fe3835     1.0     0.033342      0.036649      0.429992     Biso  1.000000 Fe
   Fe3836     1.0     0.053341      0.036652      0.429991     Biso  1.000000 Fe
   Fe3837     1.0     0.046670      0.023325      0.429991     Biso  1.000000 Fe
   Fe3838     1.0     0.040005      0.029987      0.409988     Biso  1.000000 Fe
   Fe3839     1.0     0.073341      0.036655      0.429991     Biso  1.000000 Fe
   Fe3840     1.0     0.066670      0.023327      0.429991     Biso  1.000000 Fe
   Fe3841     1.0     0.060004      0.029989      0.409988     Biso  1.000000 Fe
   Fe3842     1.0     0.080004      0.029992      0.409988     Biso  1.000000 Fe
   Fe3843     1.0     0.106669      0.023334      0.429991     Biso  1.000000 Fe
   Fe3844     1.0     0.093340      0.036658      0.429991     Biso  1.000000 Fe
   Fe3845     1.0     0.086669      0.023331      0.429991     Biso  1.000000 Fe
   Fe3846     1.0     0.100003      0.029995      0.409988     Biso  1.000000 Fe
   Fe3847     1.0     0.113340      0.036661      0.429992     Biso  1.000000 Fe
   Fe3848     1.0     0.133340      0.036665      0.429992     Biso  1.000000 Fe
   Fe3849     1.0     0.126669      0.023337      0.429992     Biso  1.000000 Fe
   Fe3850     1.0     0.120003      0.029998      0.409989     Biso  1.000000 Fe
   Fe3851     1.0     0.153340      0.036668      0.429992     Biso  1.000000 Fe
   Fe3852     1.0     0.146668      0.023341      0.429992     Biso  1.000000 Fe
   Fe3853     1.0     0.140003      0.030002      0.409989     Biso  1.000000 Fe
   Fe3854     1.0     0.160003      0.030005      0.409990     Biso  1.000000 Fe
   Fe3855     1.0     0.166668      0.023344      0.429993     Biso  1.000000 Fe
   Fe3856     1.0     0.193340      0.036676      0.429994     Biso  1.000000 Fe
   Fe3857     1.0     0.186668      0.023348      0.429994     Biso  1.000000 Fe
   Fe3858     1.0     0.173340      0.036672      0.429993     Biso  1.000000 Fe
   Fe3859     1.0     0.180003      0.030008      0.409991     Biso  1.000000 Fe
   Fe3860     1.0     0.213340      0.036680      0.429995     Biso  1.000000 Fe
   Fe3861     1.0     0.206669      0.023351      0.429996     Biso  1.000000 Fe
   Fe3862     1.0     0.200003      0.030012      0.409993     Biso  1.000000 Fe
   Fe3863     1.0     0.220003      0.030015      0.409995     Biso  1.000000 Fe
   Fe3864     1.0     0.233341      0.036684      0.429997     Biso  1.000000 Fe
   Fe3865     1.0     0.226669      0.023355      0.429997     Biso  1.000000 Fe
   Fe3866     1.0     0.246669      0.023358      0.429999     Biso  1.000000 Fe
   Fe3867     1.0     0.240003      0.030018      0.409997     Biso  1.000000 Fe
   Fe3868     1.0     0.006677      0.043309      0.409990     Biso  1.000000 Fe
   Fe3869     1.0     0.013348      0.056637      0.409992     Biso  1.000000 Fe
   Fe3870     1.0     0.026677      0.043312      0.409990     Biso  1.000000 Fe
   Fe3871     1.0     0.020013      0.049974      0.429993     Biso  1.000000 Fe
   Fe3872     1.0     0.000014      0.049971      0.429994     Biso  1.000000 Fe
   Fe3873     1.0     0.033347      0.056639      0.409991     Biso  1.000000 Fe
   Fe3874     1.0     0.040013      0.049977      0.429993     Biso  1.000000 Fe
   Fe3875     1.0     0.046676      0.043314      0.409989     Biso  1.000000 Fe
   Fe3876     1.0     0.053347      0.056642      0.409990     Biso  1.000000 Fe
   Fe3877     1.0     0.066675      0.043317      0.409989     Biso  1.000000 Fe
   Fe3878     1.0     0.073346      0.056645      0.409990     Biso  1.000000 Fe
   Fe3879     1.0     0.080012      0.049982      0.429992     Biso  1.000000 Fe
   Fe3880     1.0     0.060012      0.049980      0.429992     Biso  1.000000 Fe
   Fe3881     1.0     0.086675      0.043320      0.409989     Biso  1.000000 Fe
   Fe3882     1.0     0.093346      0.056648      0.409990     Biso  1.000000 Fe
   Fe3883     1.0     0.106674      0.043323      0.409989     Biso  1.000000 Fe
   Fe3884     1.0     0.100011      0.049986      0.429992     Biso  1.000000 Fe
   Fe3885     1.0     0.113345      0.056651      0.409989     Biso  1.000000 Fe
   Fe3886     1.0     0.120011      0.049989      0.429992     Biso  1.000000 Fe
   Fe3887     1.0     0.126674      0.043326      0.409989     Biso  1.000000 Fe
   Fe3888     1.0     0.133345      0.056654      0.409989     Biso  1.000000 Fe
   Fe3889     1.0     0.146674      0.043330      0.409989     Biso  1.000000 Fe
   Fe3890     1.0     0.153345      0.056658      0.409989     Biso  1.000000 Fe
   Fe3891     1.0     0.160011      0.049996      0.429992     Biso  1.000000 Fe
   Fe3892     1.0     0.140011      0.049993      0.429992     Biso  1.000000 Fe
   Fe3893     1.0     0.166674      0.043333      0.409990     Biso  1.000000 Fe
   Fe3894     1.0     0.173345      0.056661      0.409990     Biso  1.000000 Fe
   Fe3895     1.0     0.186674      0.043337      0.409991     Biso  1.000000 Fe
   Fe3896     1.0     0.193345      0.056665      0.409991     Biso  1.000000 Fe
   Fe3897     1.0     0.180011      0.050000      0.429993     Biso  1.000000 Fe
   Fe3898     1.0     0.200012      0.050005      0.429994     Biso  1.000000 Fe
   Fe3899     1.0     0.206674      0.043341      0.409992     Biso  1.000000 Fe
   Fe3900     1.0     0.213345      0.056669      0.409992     Biso  1.000000 Fe
   Fe3901     1.0     0.220012      0.050009      0.429995     Biso  1.000000 Fe
   Fe3902     1.0     0.226674      0.043344      0.409994     Biso  1.000000 Fe
   Fe3903     1.0     0.233346      0.056673      0.409993     Biso  1.000000 Fe
   Fe3904     1.0     0.240013      0.050013      0.429996     Biso  1.000000 Fe
   Fe3905     1.0     0.246675      0.043348      0.409996     Biso  1.000000 Fe
   Fe3906     1.0     0.026684      0.063302      0.429994     Biso  1.000000 Fe
   Fe3907     1.0     0.013356      0.076627      0.429997     Biso  1.000000 Fe
   Fe3908     1.0     0.006685      0.063299      0.429995     Biso  1.000000 Fe
   Fe3909     1.0     0.000020      0.069962      0.409995     Biso  1.000000 Fe
   Fe3910     1.0     0.020019      0.069965      0.409994     Biso  1.000000 Fe
   Fe3911     1.0     0.033355      0.076629      0.429996     Biso  1.000000 Fe
   Fe3912     1.0     0.053354      0.076632      0.429995     Biso  1.000000 Fe
   Fe3913     1.0     0.046684      0.063304      0.429994     Biso  1.000000 Fe
   Fe3914     1.0     0.040018      0.069967      0.409993     Biso  1.000000 Fe
   Fe3915     1.0     0.073354      0.076634      0.429994     Biso  1.000000 Fe
   Fe3916     1.0     0.066683      0.063307      0.429993     Biso  1.000000 Fe
   Fe3917     1.0     0.060018      0.069970      0.409992     Biso  1.000000 Fe
   Fe3918     1.0     0.080017      0.069972      0.409991     Biso  1.000000 Fe
   Fe3919     1.0     0.106682      0.063313      0.429993     Biso  1.000000 Fe
   Fe3920     1.0     0.093353      0.076637      0.429994     Biso  1.000000 Fe
   Fe3921     1.0     0.086683      0.063310      0.429993     Biso  1.000000 Fe
   Fe3922     1.0     0.100016      0.069975      0.409990     Biso  1.000000 Fe
   Fe3923     1.0     0.113353      0.076640      0.429993     Biso  1.000000 Fe
   Fe3924     1.0     0.133353      0.076644      0.429993     Biso  1.000000 Fe
   Fe3925     1.0     0.126682      0.063317      0.429992     Biso  1.000000 Fe
   Fe3926     1.0     0.120016      0.069978      0.409990     Biso  1.000000 Fe
   Fe3927     1.0     0.153353      0.076648      0.429993     Biso  1.000000 Fe
   Fe3928     1.0     0.146682      0.063320      0.429992     Biso  1.000000 Fe
   Fe3929     1.0     0.140016      0.069982      0.409990     Biso  1.000000 Fe
   Fe3930     1.0     0.160016      0.069985      0.409989     Biso  1.000000 Fe
   Fe3931     1.0     0.166682      0.063324      0.429993     Biso  1.000000 Fe
   Fe3932     1.0     0.193354      0.076657      0.429993     Biso  1.000000 Fe
   Fe3933     1.0     0.186683      0.063328      0.429993     Biso  1.000000 Fe
   Fe3934     1.0     0.173353      0.076652      0.429993     Biso  1.000000 Fe
   Fe3935     1.0     0.180016      0.069989      0.409990     Biso  1.000000 Fe
   Fe3936     1.0     0.213354      0.076661      0.429993     Biso  1.000000 Fe
   Fe3937     1.0     0.206683      0.063333      0.429994     Biso  1.000000 Fe
   Fe3938     1.0     0.200016      0.069994      0.409990     Biso  1.000000 Fe
   Fe3939     1.0     0.220017      0.069998      0.409991     Biso  1.000000 Fe
   Fe3940     1.0     0.233355      0.076667      0.429994     Biso  1.000000 Fe
   Fe3941     1.0     0.226684      0.063338      0.429995     Biso  1.000000 Fe
   Fe3942     1.0     0.246684      0.063342      0.429996     Biso  1.000000 Fe
   Fe3943     1.0     0.240017      0.070002      0.409993     Biso  1.000000 Fe
   Fe3944     1.0     0.006690      0.083290      0.409997     Biso  1.000000 Fe
   Fe3945     1.0     0.013361      0.096618      0.409999     Biso  1.000000 Fe
   Fe3946     1.0     0.026690      0.083292      0.409995     Biso  1.000000 Fe
   Fe3947     1.0     0.020026      0.089954      0.429999     Biso  1.000000 Fe
   Fe3948     1.0     0.000027      0.089952      0.430000     Biso  1.000000 Fe
   Fe3949     1.0     0.033360      0.096620      0.409997     Biso  1.000000 Fe
   Fe3950     1.0     0.040025      0.089956      0.429998     Biso  1.000000 Fe
   Fe3951     1.0     0.046689      0.083295      0.409994     Biso  1.000000 Fe
   Fe3952     1.0     0.053359      0.096622      0.409996     Biso  1.000000 Fe
   Fe3953     1.0     0.066688      0.083297      0.409993     Biso  1.000000 Fe
   Fe3954     1.0     0.073358      0.096625      0.409995     Biso  1.000000 Fe
   Fe3955     1.0     0.080024      0.089961      0.429996     Biso  1.000000 Fe
   Fe3956     1.0     0.060025      0.089959      0.429996     Biso  1.000000 Fe
   Fe3957     1.0     0.086687      0.083300      0.409992     Biso  1.000000 Fe
   Fe3958     1.0     0.093358      0.096627      0.409993     Biso  1.000000 Fe
   Fe3959     1.0     0.106687      0.083303      0.409991     Biso  1.000000 Fe
   Fe3960     1.0     0.100024      0.089964      0.429995     Biso  1.000000 Fe
   Fe3961     1.0     0.113357      0.096630      0.409992     Biso  1.000000 Fe
   Fe3962     1.0     0.120024      0.089968      0.429994     Biso  1.000000 Fe
   Fe3963     1.0     0.126687      0.083306      0.409990     Biso  1.000000 Fe
   Fe3964     1.0     0.133357      0.096633      0.409991     Biso  1.000000 Fe
   Fe3965     1.0     0.146687      0.083309      0.409990     Biso  1.000000 Fe
   Fe3966     1.0     0.153357      0.096637      0.409990     Biso  1.000000 Fe
   Fe3967     1.0     0.160024      0.089975      0.429993     Biso  1.000000 Fe
   Fe3968     1.0     0.140024      0.089971      0.429993     Biso  1.000000 Fe
   Fe3969     1.0     0.166687      0.083313      0.409990     Biso  1.000000 Fe
   Fe3970     1.0     0.173357      0.096641      0.409990     Biso  1.000000 Fe
   Fe3971     1.0     0.186687      0.083317      0.409990     Biso  1.000000 Fe
   Fe3972     1.0     0.193357      0.096645      0.409989     Biso  1.000000 Fe
   Fe3973     1.0     0.180024      0.089980      0.429993     Biso  1.000000 Fe
   Fe3974     1.0     0.200025      0.089985      0.429993     Biso  1.000000 Fe
   Fe3975     1.0     0.206687      0.083322      0.409990     Biso  1.000000 Fe
   Fe3976     1.0     0.213358      0.096650      0.409990     Biso  1.000000 Fe
   Fe3977     1.0     0.220025      0.089990      0.429993     Biso  1.000000 Fe
   Fe3978     1.0     0.226688      0.083327      0.409991     Biso  1.000000 Fe
   Fe3979     1.0     0.233358      0.096655      0.409990     Biso  1.000000 Fe
   Fe3980     1.0     0.240026      0.089996      0.429994     Biso  1.000000 Fe
   Fe3981     1.0     0.246688      0.083331      0.409992     Biso  1.000000 Fe
   Fe3982     1.0     0.026696      0.103282      0.430000     Biso  1.000000 Fe
   Fe3983     1.0     0.013367      0.116608      0.430004     Biso  1.000000 Fe
   Fe3984     1.0     0.006697      0.103280      0.430002     Biso  1.000000 Fe
   Fe3985     1.0     0.000032      0.109944      0.410003     Biso  1.000000 Fe
   Fe3986     1.0     0.020031      0.109946      0.410001     Biso  1.000000 Fe
   Fe3987     1.0     0.033366      0.116609      0.430002     Biso  1.000000 Fe
   Fe3988     1.0     0.053365      0.116611      0.430001     Biso  1.000000 Fe
   Fe3989     1.0     0.046696      0.103284      0.429999     Biso  1.000000 Fe
   Fe3990     1.0     0.040030      0.109948      0.409999     Biso  1.000000 Fe
   Fe3991     1.0     0.073364      0.116614      0.429999     Biso  1.000000 Fe
   Fe3992     1.0     0.066695      0.103286      0.429998     Biso  1.000000 Fe
   Fe3993     1.0     0.060029      0.109950      0.409998     Biso  1.000000 Fe
   Fe3994     1.0     0.080028      0.109952      0.409996     Biso  1.000000 Fe
   Fe3995     1.0     0.106694      0.103292      0.429996     Biso  1.000000 Fe
   Fe3996     1.0     0.093364      0.116616      0.429998     Biso  1.000000 Fe
   Fe3997     1.0     0.086694      0.103289      0.429997     Biso  1.000000 Fe
   Fe3998     1.0     0.100028      0.109955      0.409995     Biso  1.000000 Fe
   Fe3999     1.0     0.113363      0.116619      0.429996     Biso  1.000000 Fe
   Fe4000     1.0     0.133363      0.116622      0.429995     Biso  1.000000 Fe
   Fe4001     1.0     0.126694      0.103295      0.429995     Biso  1.000000 Fe
   Fe4002     1.0     0.120027      0.109958      0.409993     Biso  1.000000 Fe
   Fe4003     1.0     0.153363      0.116626      0.429994     Biso  1.000000 Fe
   Fe4004     1.0     0.146694      0.103299      0.429994     Biso  1.000000 Fe
   Fe4005     1.0     0.140027      0.109961      0.409992     Biso  1.000000 Fe
   Fe4006     1.0     0.160027      0.109964      0.409991     Biso  1.000000 Fe
   Fe4007     1.0     0.166694      0.103303      0.429993     Biso  1.000000 Fe
   Fe4008     1.0     0.193365      0.116635      0.429993     Biso  1.000000 Fe
   Fe4009     1.0     0.186695      0.103307      0.429993     Biso  1.000000 Fe
   Fe4010     1.0     0.173364      0.116630      0.429993     Biso  1.000000 Fe
   Fe4011     1.0     0.180027      0.109968      0.409990     Biso  1.000000 Fe
   Fe4012     1.0     0.213366      0.116641      0.429992     Biso  1.000000 Fe
   Fe4013     1.0     0.206695      0.103313      0.429993     Biso  1.000000 Fe
   Fe4014     1.0     0.200027      0.109973      0.409989     Biso  1.000000 Fe
   Fe4015     1.0     0.220028      0.109978      0.409989     Biso  1.000000 Fe
   Fe4016     1.0     0.233367      0.116647      0.429993     Biso  1.000000 Fe
   Fe4017     1.0     0.226696      0.103318      0.429993     Biso  1.000000 Fe
   Fe4018     1.0     0.246697      0.103325      0.429994     Biso  1.000000 Fe
   Fe4019     1.0     0.240029      0.109984      0.409990     Biso  1.000000 Fe
   Fe4020     1.0     0.006702      0.123272      0.410006     Biso  1.000000 Fe
   Fe4021     1.0     0.013371      0.136601      0.410008     Biso  1.000000 Fe
   Fe4022     1.0     0.026700      0.123274      0.410004     Biso  1.000000 Fe
   Fe4023     1.0     0.020036      0.129936      0.430006     Biso  1.000000 Fe
   Fe4024     1.0     0.000037      0.129934      0.430008     Biso  1.000000 Fe
   Fe4025     1.0     0.033370      0.136602      0.410006     Biso  1.000000 Fe
   Fe4026     1.0     0.040035      0.129937      0.430004     Biso  1.000000 Fe
   Fe4027     1.0     0.046699      0.123276      0.410002     Biso  1.000000 Fe
   Fe4028     1.0     0.053368      0.136603      0.410004     Biso  1.000000 Fe
   Fe4029     1.0     0.066698      0.123278      0.410000     Biso  1.000000 Fe
   Fe4030     1.0     0.073367      0.136605      0.410001     Biso  1.000000 Fe
   Fe4031     1.0     0.080033      0.129941      0.430001     Biso  1.000000 Fe
   Fe4032     1.0     0.060034      0.129939      0.430002     Biso  1.000000 Fe
   Fe4033     1.0     0.086698      0.123280      0.409998     Biso  1.000000 Fe
   Fe4034     1.0     0.093367      0.136607      0.409999     Biso  1.000000 Fe
   Fe4035     1.0     0.106697      0.123282      0.409996     Biso  1.000000 Fe
   Fe4036     1.0     0.100033      0.129943      0.429999     Biso  1.000000 Fe
   Fe4037     1.0     0.113366      0.136609      0.409997     Biso  1.000000 Fe
   Fe4038     1.0     0.120033      0.129946      0.429997     Biso  1.000000 Fe
   Fe4039     1.0     0.126697      0.123285      0.409994     Biso  1.000000 Fe
   Fe4040     1.0     0.133366      0.136612      0.409995     Biso  1.000000 Fe
   Fe4041     1.0     0.146696      0.123288      0.409992     Biso  1.000000 Fe
   Fe4042     1.0     0.153365      0.136615      0.409993     Biso  1.000000 Fe
   Fe4043     1.0     0.160033      0.129953      0.429994     Biso  1.000000 Fe
   Fe4044     1.0     0.140033      0.129949      0.429996     Biso  1.000000 Fe
   Fe4045     1.0     0.166697      0.123292      0.409991     Biso  1.000000 Fe
   Fe4046     1.0     0.173366      0.136619      0.409991     Biso  1.000000 Fe
   Fe4047     1.0     0.186697      0.123296      0.409990     Biso  1.000000 Fe
   Fe4048     1.0     0.193366      0.136623      0.409989     Biso  1.000000 Fe
   Fe4049     1.0     0.180033      0.129957      0.429993     Biso  1.000000 Fe
   Fe4050     1.0     0.200034      0.129962      0.429992     Biso  1.000000 Fe
   Fe4051     1.0     0.206697      0.123301      0.409989     Biso  1.000000 Fe
   Fe4052     1.0     0.213367      0.136629      0.409988     Biso  1.000000 Fe
   Fe4053     1.0     0.220035      0.129968      0.429992     Biso  1.000000 Fe
   Fe4054     1.0     0.226698      0.123306      0.409989     Biso  1.000000 Fe
   Fe4055     1.0     0.233368      0.136634      0.409988     Biso  1.000000 Fe
   Fe4056     1.0     0.240037      0.129975      0.429992     Biso  1.000000 Fe
   Fe4057     1.0     0.246699      0.123312      0.409989     Biso  1.000000 Fe
   Fe4058     1.0     0.026705      0.143263      0.430008     Biso  1.000000 Fe
   Fe4059     1.0     0.013374      0.156591      0.430012     Biso  1.000000 Fe
   Fe4060     1.0     0.006706      0.143262      0.430010     Biso  1.000000 Fe
   Fe4061     1.0     0.000041      0.149928      0.410014     Biso  1.000000 Fe
   Fe4062     1.0     0.020039      0.149929      0.410011     Biso  1.000000 Fe
   Fe4063     1.0     0.033373      0.156591      0.430010     Biso  1.000000 Fe
   Fe4064     1.0     0.053371      0.156592      0.430008     Biso  1.000000 Fe
   Fe4065     1.0     0.046704      0.143265      0.430006     Biso  1.000000 Fe
   Fe4066     1.0     0.040038      0.149930      0.410008     Biso  1.000000 Fe
   Fe4067     1.0     0.073370      0.156594      0.430005     Biso  1.000000 Fe
   Fe4068     1.0     0.066703      0.143266      0.430004     Biso  1.000000 Fe
   Fe4069     1.0     0.060037      0.149931      0.410006     Biso  1.000000 Fe
   Fe4070     1.0     0.080036      0.149933      0.410003     Biso  1.000000 Fe
   Fe4071     1.0     0.106701      0.143270      0.430000     Biso  1.000000 Fe
   Fe4072     1.0     0.093370      0.156595      0.430003     Biso  1.000000 Fe
   Fe4073     1.0     0.086702      0.143268      0.430002     Biso  1.000000 Fe
   Fe4074     1.0     0.100035      0.149934      0.410000     Biso  1.000000 Fe
   Fe4075     1.0     0.113369      0.156597      0.430001     Biso  1.000000 Fe
   Fe4076     1.0     0.133369      0.156599      0.429999     Biso  1.000000 Fe
   Fe4077     1.0     0.126701      0.143273      0.429998     Biso  1.000000 Fe
   Fe4078     1.0     0.120034      0.149936      0.409998     Biso  1.000000 Fe
   Fe4079     1.0     0.153369      0.156602      0.429996     Biso  1.000000 Fe
   Fe4080     1.0     0.146701      0.143276      0.429996     Biso  1.000000 Fe
   Fe4081     1.0     0.140034      0.149939      0.409995     Biso  1.000000 Fe
   Fe4082     1.0     0.160034      0.149942      0.409993     Biso  1.000000 Fe
   Fe4083     1.0     0.166702      0.143280      0.429995     Biso  1.000000 Fe
   Fe4084     1.0     0.193370      0.156611      0.429993     Biso  1.000000 Fe
   Fe4085     1.0     0.186702      0.143284      0.429993     Biso  1.000000 Fe
   Fe4086     1.0     0.173370      0.156606      0.429995     Biso  1.000000 Fe
   Fe4087     1.0     0.180034      0.149946      0.409991     Biso  1.000000 Fe
   Fe4088     1.0     0.213372      0.156617      0.429991     Biso  1.000000 Fe
   Fe4089     1.0     0.206703      0.143290      0.429992     Biso  1.000000 Fe
   Fe4090     1.0     0.200035      0.149951      0.409989     Biso  1.000000 Fe
   Fe4091     1.0     0.220036      0.149956      0.409988     Biso  1.000000 Fe
   Fe4092     1.0     0.233373      0.156624      0.429991     Biso  1.000000 Fe
   Fe4093     1.0     0.226705      0.143296      0.429991     Biso  1.000000 Fe
   Fe4094     1.0     0.246706      0.143304      0.429991     Biso  1.000000 Fe
   Fe4095     1.0     0.240037      0.149962      0.409987     Biso  1.000000 Fe
   Fe4096     1.0     0.006709      0.163256      0.410017     Biso  1.000000 Fe
   Fe4097     1.0     0.013376      0.176585      0.410019     Biso  1.000000 Fe
   Fe4098     1.0     0.026707      0.163257      0.410014     Biso  1.000000 Fe
   Fe4099     1.0     0.020041      0.169919      0.430014     Biso  1.000000 Fe
   Fe4100     1.0     0.000043      0.169919      0.430017     Biso  1.000000 Fe
   Fe4101     1.0     0.033374      0.176586      0.410016     Biso  1.000000 Fe
   Fe4102     1.0     0.040040      0.169919      0.430012     Biso  1.000000 Fe
   Fe4103     1.0     0.046706      0.163258      0.410011     Biso  1.000000 Fe
   Fe4104     1.0     0.053373      0.176586      0.410012     Biso  1.000000 Fe
   Fe4105     1.0     0.066704      0.163259      0.410008     Biso  1.000000 Fe
   Fe4106     1.0     0.073371      0.176587      0.410009     Biso  1.000000 Fe
   Fe4107     1.0     0.080037      0.169921      0.430007     Biso  1.000000 Fe
   Fe4108     1.0     0.060038      0.169920      0.430009     Biso  1.000000 Fe
   Fe4109     1.0     0.086704      0.163260      0.410005     Biso  1.000000 Fe
   Fe4110     1.0     0.093370      0.176588      0.410006     Biso  1.000000 Fe
   Fe4111     1.0     0.106703      0.163262      0.410002     Biso  1.000000 Fe
   Fe4112     1.0     0.100037      0.169922      0.430004     Biso  1.000000 Fe
   Fe4113     1.0     0.113369      0.176589      0.410002     Biso  1.000000 Fe
   Fe4114     1.0     0.120036      0.169924      0.430001     Biso  1.000000 Fe
   Fe4115     1.0     0.126702      0.163264      0.409999     Biso  1.000000 Fe
   Fe4116     1.0     0.133369      0.176590      0.409999     Biso  1.000000 Fe
   Fe4117     1.0     0.146702      0.163266      0.409996     Biso  1.000000 Fe
   Fe4118     1.0     0.153369      0.176593      0.409996     Biso  1.000000 Fe
   Fe4119     1.0     0.160036      0.169929      0.429996     Biso  1.000000 Fe
   Fe4120     1.0     0.140036      0.169926      0.429999     Biso  1.000000 Fe
   Fe4121     1.0     0.166702      0.163269      0.409993     Biso  1.000000 Fe
   Fe4122     1.0     0.173369      0.176596      0.409993     Biso  1.000000 Fe
   Fe4123     1.0     0.186702      0.163273      0.409990     Biso  1.000000 Fe
   Fe4124     1.0     0.193369      0.176600      0.409990     Biso  1.000000 Fe
   Fe4125     1.0     0.180037      0.169933      0.429994     Biso  1.000000 Fe
   Fe4126     1.0     0.200038      0.169937      0.429992     Biso  1.000000 Fe
   Fe4127     1.0     0.206703      0.163278      0.409988     Biso  1.000000 Fe
   Fe4128     1.0     0.213370      0.176604      0.409987     Biso  1.000000 Fe
   Fe4129     1.0     0.220039      0.169944      0.429991     Biso  1.000000 Fe
   Fe4130     1.0     0.226704      0.163283      0.409987     Biso  1.000000 Fe
   Fe4131     1.0     0.233371      0.176611      0.409985     Biso  1.000000 Fe
   Fe4132     1.0     0.240041      0.169951      0.429989     Biso  1.000000 Fe
   Fe4133     1.0     0.246705      0.163290      0.409986     Biso  1.000000 Fe
   Fe4134     1.0     0.026707      0.183247      0.430016     Biso  1.000000 Fe
   Fe4135     1.0     0.013374      0.196576      0.430021     Biso  1.000000 Fe
   Fe4136     1.0     0.006709      0.183247      0.430019     Biso  1.000000 Fe
   Fe4137     1.0     0.000044      0.189914      0.410025     Biso  1.000000 Fe
   Fe4138     1.0     0.020042      0.189914      0.410021     Biso  1.000000 Fe
   Fe4139     1.0     0.033373      0.196576      0.430018     Biso  1.000000 Fe
   Fe4140     1.0     0.053371      0.196575      0.430014     Biso  1.000000 Fe
   Fe4141     1.0     0.046706      0.183247      0.430013     Biso  1.000000 Fe
   Fe4142     1.0     0.040041      0.189914      0.410018     Biso  1.000000 Fe
   Fe4143     1.0     0.073370      0.196575      0.430011     Biso  1.000000 Fe
   Fe4144     1.0     0.066704      0.183248      0.430010     Biso  1.000000 Fe
   Fe4145     1.0     0.060039      0.189914      0.410014     Biso  1.000000 Fe
   Fe4146     1.0     0.080038      0.189914      0.410010     Biso  1.000000 Fe
   Fe4147     1.0     0.106703      0.183249      0.430005     Biso  1.000000 Fe
   Fe4148     1.0     0.093368      0.196575      0.430008     Biso  1.000000 Fe
   Fe4149     1.0     0.086703      0.183248      0.430007     Biso  1.000000 Fe
   Fe4150     1.0     0.100036      0.189915      0.410007     Biso  1.000000 Fe
   Fe4151     1.0     0.113367      0.196576      0.430005     Biso  1.000000 Fe
   Fe4152     1.0     0.133367      0.196577      0.430002     Biso  1.000000 Fe
   Fe4153     1.0     0.126702      0.183250      0.430002     Biso  1.000000 Fe
   Fe4154     1.0     0.120035      0.189916      0.410003     Biso  1.000000 Fe
   Fe4155     1.0     0.153367      0.196578      0.429999     Biso  1.000000 Fe
   Fe4156     1.0     0.146702      0.183252      0.429999     Biso  1.000000 Fe
   Fe4157     1.0     0.140035      0.189917      0.409999     Biso  1.000000 Fe
   Fe4158     1.0     0.160034      0.189919      0.409996     Biso  1.000000 Fe
   Fe4159     1.0     0.166702      0.183255      0.429996     Biso  1.000000 Fe
   Fe4160     1.0     0.193368      0.196584      0.429993     Biso  1.000000 Fe
   Fe4161     1.0     0.186703      0.183259      0.429994     Biso  1.000000 Fe
   Fe4162     1.0     0.173367      0.196581      0.429996     Biso  1.000000 Fe
   Fe4163     1.0     0.180035      0.189922      0.409992     Biso  1.000000 Fe
   Fe4164     1.0     0.213369      0.196590      0.429990     Biso  1.000000 Fe
   Fe4165     1.0     0.206704      0.183264      0.429991     Biso  1.000000 Fe
   Fe4166     1.0     0.200035      0.189926      0.409989     Biso  1.000000 Fe
   Fe4167     1.0     0.220036      0.189931      0.409986     Biso  1.000000 Fe
   Fe4168     1.0     0.233371      0.196596      0.429988     Biso  1.000000 Fe
   Fe4169     1.0     0.226706      0.183270      0.429989     Biso  1.000000 Fe
   Fe4170     1.0     0.246708      0.183278      0.429988     Biso  1.000000 Fe
   Fe4171     1.0     0.240037      0.189937      0.409983     Biso  1.000000 Fe
   Fe4172     1.0     0.006665      0.003330      0.449992     Biso  1.000000 Fe
   Fe4173     1.0     0.013336      0.016657      0.449993     Biso  1.000000 Fe
   Fe4174     1.0     0.026664      0.003333      0.449993     Biso  1.000000 Fe
   Fe4175     1.0     0.033336      0.016660      0.449993     Biso  1.000000 Fe
   Fe4176     1.0     0.046664      0.003336      0.449993     Biso  1.000000 Fe
   Fe4177     1.0     0.053335      0.016663      0.449993     Biso  1.000000 Fe
   Fe4178     1.0     0.066663      0.003339      0.449993     Biso  1.000000 Fe
   Fe4179     1.0     0.073335      0.016666      0.449994     Biso  1.000000 Fe
   Fe4180     1.0     0.086663      0.003342      0.449993     Biso  1.000000 Fe
   Fe4181     1.0     0.093335      0.016669      0.449994     Biso  1.000000 Fe
   Fe4182     1.0     0.106663      0.003345      0.449994     Biso  1.000000 Fe
   Fe4183     1.0     0.113334      0.016673      0.449994     Biso  1.000000 Fe
   Fe4184     1.0     0.126662      0.003348      0.449995     Biso  1.000000 Fe
   Fe4185     1.0     0.133334      0.016676      0.449995     Biso  1.000000 Fe
   Fe4186     1.0     0.146662      0.003352      0.449995     Biso  1.000000 Fe
   Fe4187     1.0     0.153334      0.016680      0.449995     Biso  1.000000 Fe
   Fe4188     1.0     0.166662      0.003355      0.449996     Biso  1.000000 Fe
   Fe4189     1.0     0.173334      0.016683      0.449996     Biso  1.000000 Fe
   Fe4190     1.0     0.186662      0.003358      0.449997     Biso  1.000000 Fe
   Fe4191     1.0     0.193334      0.016687      0.449997     Biso  1.000000 Fe
   Fe4192     1.0     0.206662      0.003361      0.449999     Biso  1.000000 Fe
   Fe4193     1.0     0.213334      0.016690      0.449998     Biso  1.000000 Fe
   Fe4194     1.0     0.226662      0.003364      0.450000     Biso  1.000000 Fe
   Fe4195     1.0     0.233335      0.016694      0.450000     Biso  1.000000 Fe
   Fe4196     1.0     0.246663      0.003367      0.450001     Biso  1.000000 Fe
   Fe4197     1.0     0.000008      0.029982      0.449994     Biso  1.000000 Fe
   Fe4198     1.0     0.020008      0.029985      0.449994     Biso  1.000000 Fe
   Fe4199     1.0     0.040007      0.029987      0.449994     Biso  1.000000 Fe
   Fe4200     1.0     0.060007      0.029990      0.449994     Biso  1.000000 Fe
   Fe4201     1.0     0.080006      0.029994      0.449994     Biso  1.000000 Fe
   Fe4202     1.0     0.100006      0.029997      0.449994     Biso  1.000000 Fe
   Fe4203     1.0     0.120006      0.030000      0.449995     Biso  1.000000 Fe
   Fe4204     1.0     0.140006      0.030004      0.449995     Biso  1.000000 Fe
   Fe4205     1.0     0.160006      0.030008      0.449996     Biso  1.000000 Fe
   Fe4206     1.0     0.180006      0.030011      0.449996     Biso  1.000000 Fe
   Fe4207     1.0     0.200006      0.030015      0.449997     Biso  1.000000 Fe
   Fe4208     1.0     0.220006      0.030019      0.449998     Biso  1.000000 Fe
   Fe4209     1.0     0.240007      0.030023      0.449999     Biso  1.000000 Fe
   Fe4210     1.0     0.006679      0.043309      0.449995     Biso  1.000000 Fe
   Fe4211     1.0     0.013350      0.056637      0.449996     Biso  1.000000 Fe
   Fe4212     1.0     0.026679      0.043312      0.449995     Biso  1.000000 Fe
   Fe4213     1.0     0.033350      0.056639      0.449996     Biso  1.000000 Fe
   Fe4214     1.0     0.046678      0.043315      0.449995     Biso  1.000000 Fe
   Fe4215     1.0     0.053349      0.056642      0.449996     Biso  1.000000 Fe
   Fe4216     1.0     0.066678      0.043318      0.449995     Biso  1.000000 Fe
   Fe4217     1.0     0.073349      0.056645      0.449996     Biso  1.000000 Fe
   Fe4218     1.0     0.086677      0.043321      0.449995     Biso  1.000000 Fe
   Fe4219     1.0     0.093349      0.056648      0.449995     Biso  1.000000 Fe
   Fe4220     1.0     0.106677      0.043324      0.449995     Biso  1.000000 Fe
   Fe4221     1.0     0.113348      0.056652      0.449995     Biso  1.000000 Fe
   Fe4222     1.0     0.126677      0.043328      0.449995     Biso  1.000000 Fe
   Fe4223     1.0     0.133348      0.056655      0.449995     Biso  1.000000 Fe
   Fe4224     1.0     0.146677      0.043332      0.449995     Biso  1.000000 Fe
   Fe4225     1.0     0.153349      0.056659      0.449995     Biso  1.000000 Fe
   Fe4226     1.0     0.166677      0.043336      0.449996     Biso  1.000000 Fe
   Fe4227     1.0     0.173349      0.056664      0.449996     Biso  1.000000 Fe
   Fe4228     1.0     0.186678      0.043340      0.449996     Biso  1.000000 Fe
   Fe4229     1.0     0.193349      0.056668      0.449996     Biso  1.000000 Fe
   Fe4230     1.0     0.206678      0.043344      0.449997     Biso  1.000000 Fe
   Fe4231     1.0     0.213350      0.056673      0.449997     Biso  1.000000 Fe
   Fe4232     1.0     0.226679      0.043348      0.449998     Biso  1.000000 Fe
   Fe4233     1.0     0.233350      0.056678      0.449998     Biso  1.000000 Fe
   Fe4234     1.0     0.246679      0.043353      0.449999     Biso  1.000000 Fe
   Fe4235     1.0     0.000022      0.069962      0.449998     Biso  1.000000 Fe
   Fe4236     1.0     0.020021      0.069964      0.449998     Biso  1.000000 Fe
   Fe4237     1.0     0.040021      0.069967      0.449997     Biso  1.000000 Fe
   Fe4238     1.0     0.060020      0.069969      0.449997     Biso  1.000000 Fe
   Fe4239     1.0     0.080020      0.069972      0.449996     Biso  1.000000 Fe
   Fe4240     1.0     0.100019      0.069975      0.449996     Biso  1.000000 Fe
   Fe4241     1.0     0.120019      0.069979      0.449996     Biso  1.000000 Fe
   Fe4242     1.0     0.140019      0.069983      0.449996     Biso  1.000000 Fe
   Fe4243     1.0     0.160020      0.069987      0.449996     Biso  1.000000 Fe
   Fe4244     1.0     0.180020      0.069991      0.449996     Biso  1.000000 Fe
   Fe4245     1.0     0.200021      0.069996      0.449996     Biso  1.000000 Fe
   Fe4246     1.0     0.220021      0.070002      0.449997     Biso  1.000000 Fe
   Fe4247     1.0     0.240022      0.070007      0.449998     Biso  1.000000 Fe
   Fe4248     1.0     0.006693      0.083289      0.450000     Biso  1.000000 Fe
   Fe4249     1.0     0.013363      0.096617      0.450001     Biso  1.000000 Fe
   Fe4250     1.0     0.026692      0.083291      0.449999     Biso  1.000000 Fe
   Fe4251     1.0     0.033362      0.096619      0.450000     Biso  1.000000 Fe
   Fe4252     1.0     0.046691      0.083294      0.449998     Biso  1.000000 Fe
   Fe4253     1.0     0.053361      0.096621      0.450000     Biso  1.000000 Fe
   Fe4254     1.0     0.066691      0.083297      0.449998     Biso  1.000000 Fe
   Fe4255     1.0     0.073361      0.096624      0.449999     Biso  1.000000 Fe
   Fe4256     1.0     0.086690      0.083299      0.449997     Biso  1.000000 Fe
   Fe4257     1.0     0.093360      0.096626      0.449998     Biso  1.000000 Fe
   Fe4258     1.0     0.106690      0.083303      0.449997     Biso  1.000000 Fe
   Fe4259     1.0     0.113360      0.096630      0.449997     Biso  1.000000 Fe
   Fe4260     1.0     0.126690      0.083306      0.449996     Biso  1.000000 Fe
   Fe4261     1.0     0.133360      0.096633      0.449997     Biso  1.000000 Fe
   Fe4262     1.0     0.146690      0.083310      0.449996     Biso  1.000000 Fe
   Fe4263     1.0     0.153361      0.096637      0.449996     Biso  1.000000 Fe
   Fe4264     1.0     0.166691      0.083315      0.449996     Biso  1.000000 Fe
   Fe4265     1.0     0.173361      0.096642      0.449996     Biso  1.000000 Fe
   Fe4266     1.0     0.186691      0.083319      0.449996     Biso  1.000000 Fe
   Fe4267     1.0     0.193362      0.096647      0.449996     Biso  1.000000 Fe
   Fe4268     1.0     0.206692      0.083325      0.449996     Biso  1.000000 Fe
   Fe4269     1.0     0.213363      0.096653      0.449996     Biso  1.000000 Fe
   Fe4270     1.0     0.226693      0.083330      0.449997     Biso  1.000000 Fe
   Fe4271     1.0     0.233364      0.096659      0.449997     Biso  1.000000 Fe
   Fe4272     1.0     0.246694      0.083336      0.449998     Biso  1.000000 Fe
   Fe4273     1.0     0.000034      0.109942      0.450004     Biso  1.000000 Fe
   Fe4274     1.0     0.020033      0.109944      0.450003     Biso  1.000000 Fe
   Fe4275     1.0     0.040032      0.109946      0.450002     Biso  1.000000 Fe
   Fe4276     1.0     0.060031      0.109948      0.450001     Biso  1.000000 Fe
   Fe4277     1.0     0.080031      0.109951      0.450000     Biso  1.000000 Fe
   Fe4278     1.0     0.100030      0.109953      0.449999     Biso  1.000000 Fe
   Fe4279     1.0     0.120030      0.109957      0.449998     Biso  1.000000 Fe
   Fe4280     1.0     0.140030      0.109960      0.449997     Biso  1.000000 Fe
   Fe4281     1.0     0.160031      0.109965      0.449997     Biso  1.000000 Fe
   Fe4282     1.0     0.180032      0.109969      0.449996     Biso  1.000000 Fe
   Fe4283     1.0     0.200033      0.109975      0.449996     Biso  1.000000 Fe
   Fe4284     1.0     0.220034      0.109981      0.449996     Biso  1.000000 Fe
   Fe4285     1.0     0.240035      0.109988      0.449996     Biso  1.000000 Fe
   Fe4286     1.0     0.006703      0.123270      0.450006     Biso  1.000000 Fe
   Fe4287     1.0     0.013372      0.136598      0.450007     Biso  1.000000 Fe
   Fe4288     1.0     0.026702      0.123272      0.450004     Biso  1.000000 Fe
   Fe4289     1.0     0.033371      0.136599      0.450006     Biso  1.000000 Fe
   Fe4290     1.0     0.046701      0.123273      0.450003     Biso  1.000000 Fe
   Fe4291     1.0     0.053370      0.136601      0.450005     Biso  1.000000 Fe
   Fe4292     1.0     0.066701      0.123275      0.450002     Biso  1.000000 Fe
   Fe4293     1.0     0.073369      0.136603      0.450003     Biso  1.000000 Fe
   Fe4294     1.0     0.086700      0.123278      0.450001     Biso  1.000000 Fe
   Fe4295     1.0     0.093369      0.136605      0.450002     Biso  1.000000 Fe
   Fe4296     1.0     0.106700      0.123280      0.450000     Biso  1.000000 Fe
   Fe4297     1.0     0.113368      0.136607      0.450000     Biso  1.000000 Fe
   Fe4298     1.0     0.126700      0.123283      0.449999     Biso  1.000000 Fe
   Fe4299     1.0     0.133369      0.136610      0.449999     Biso  1.000000 Fe
   Fe4300     1.0     0.146700      0.123287      0.449998     Biso  1.000000 Fe
   Fe4301     1.0     0.153369      0.136614      0.449998     Biso  1.000000 Fe
   Fe4302     1.0     0.166701      0.123292      0.449997     Biso  1.000000 Fe
   Fe4303     1.0     0.173370      0.136618      0.449997     Biso  1.000000 Fe
   Fe4304     1.0     0.186702      0.123297      0.449996     Biso  1.000000 Fe
   Fe4305     1.0     0.193371      0.136624      0.449996     Biso  1.000000 Fe
   Fe4306     1.0     0.206703      0.123303      0.449996     Biso  1.000000 Fe
   Fe4307     1.0     0.213372      0.136630      0.449996     Biso  1.000000 Fe
   Fe4308     1.0     0.226704      0.123309      0.449996     Biso  1.000000 Fe
   Fe4309     1.0     0.233374      0.136638      0.449996     Biso  1.000000 Fe
   Fe4310     1.0     0.246706      0.123317      0.449996     Biso  1.000000 Fe
   Fe4311     1.0     0.000042      0.149925      0.450011     Biso  1.000000 Fe
   Fe4312     1.0     0.020040      0.149926      0.450009     Biso  1.000000 Fe
   Fe4313     1.0     0.040039      0.149927      0.450007     Biso  1.000000 Fe
   Fe4314     1.0     0.060038      0.149928      0.450006     Biso  1.000000 Fe
   Fe4315     1.0     0.080037      0.149930      0.450004     Biso  1.000000 Fe
   Fe4316     1.0     0.100037      0.149932      0.450002     Biso  1.000000 Fe
   Fe4317     1.0     0.120037      0.149934      0.450001     Biso  1.000000 Fe
   Fe4318     1.0     0.140037      0.149937      0.449999     Biso  1.000000 Fe
   Fe4319     1.0     0.160037      0.149941      0.449998     Biso  1.000000 Fe
   Fe4320     1.0     0.180038      0.149945      0.449997     Biso  1.000000 Fe
   Fe4321     1.0     0.200040      0.149951      0.449996     Biso  1.000000 Fe
   Fe4322     1.0     0.220041      0.149958      0.449995     Biso  1.000000 Fe
   Fe4323     1.0     0.240043      0.149966      0.449995     Biso  1.000000 Fe
   Fe4324     1.0     0.006709      0.163253      0.450013     Biso  1.000000 Fe
   Fe4325     1.0     0.013375      0.176582      0.450014     Biso  1.000000 Fe
   Fe4326     1.0     0.026707      0.163254      0.450011     Biso  1.000000 Fe
   Fe4327     1.0     0.033374      0.176582      0.450012     Biso  1.000000 Fe
   Fe4328     1.0     0.046706      0.163255      0.450009     Biso  1.000000 Fe
   Fe4329     1.0     0.053372      0.176582      0.450010     Biso  1.000000 Fe
   Fe4330     1.0     0.066705      0.163255      0.450007     Biso  1.000000 Fe
   Fe4331     1.0     0.073371      0.176583      0.450008     Biso  1.000000 Fe
   Fe4332     1.0     0.086704      0.163257      0.450005     Biso  1.000000 Fe
   Fe4333     1.0     0.093371      0.176584      0.450006     Biso  1.000000 Fe
   Fe4334     1.0     0.106704      0.163258      0.450003     Biso  1.000000 Fe
   Fe4335     1.0     0.113370      0.176585      0.450003     Biso  1.000000 Fe
   Fe4336     1.0     0.126704      0.163260      0.450001     Biso  1.000000 Fe
   Fe4337     1.0     0.133370      0.176587      0.450001     Biso  1.000000 Fe
   Fe4338     1.0     0.146704      0.163263      0.450000     Biso  1.000000 Fe
   Fe4339     1.0     0.153371      0.176589      0.450000     Biso  1.000000 Fe
   Fe4340     1.0     0.166705      0.163267      0.449998     Biso  1.000000 Fe
   Fe4341     1.0     0.173371      0.176593      0.449998     Biso  1.000000 Fe
   Fe4342     1.0     0.186706      0.163272      0.449997     Biso  1.000000 Fe
   Fe4343     1.0     0.193373      0.176598      0.449996     Biso  1.000000 Fe
   Fe4344     1.0     0.206708      0.163278      0.449995     Biso  1.000000 Fe
   Fe4345     1.0     0.213375      0.176604      0.449995     Biso  1.000000 Fe
   Fe4346     1.0     0.226710      0.163285      0.449995     Biso  1.000000 Fe
   Fe4347     1.0     0.233377      0.176612      0.449994     Biso  1.000000 Fe
   Fe4348     1.0     0.246712      0.163294      0.449994     Biso  1.000000 Fe
   Fe4349     1.0     0.000042      0.189911      0.450018     Biso  1.000000 Fe
   Fe4350     1.0     0.020041      0.189910      0.450015     Biso  1.000000 Fe
   Fe4351     1.0     0.040039      0.189910      0.450013     Biso  1.000000 Fe
   Fe4352     1.0     0.060038      0.189910      0.450011     Biso  1.000000 Fe
   Fe4353     1.0     0.080037      0.189910      0.450008     Biso  1.000000 Fe
   Fe4354     1.0     0.100036      0.189910      0.450006     Biso  1.000000 Fe
   Fe4355     1.0     0.120035      0.189911      0.450004     Biso  1.000000 Fe
   Fe4356     1.0     0.140035      0.189913      0.450001     Biso  1.000000 Fe
   Fe4357     1.0     0.160036      0.189915      0.449999     Biso  1.000000 Fe
   Fe4358     1.0     0.180037      0.189919      0.449997     Biso  1.000000 Fe
   Fe4359     1.0     0.200038      0.189924      0.449995     Biso  1.000000 Fe
   Fe4360     1.0     0.220041      0.189930      0.449994     Biso  1.000000 Fe
   Fe4361     1.0     0.240043      0.189939      0.449993     Biso  1.000000 Fe
   Fe4362     1.0     0.020002      0.009996      0.469996     Biso  1.000000 Fe
   Fe4363     1.0     0.006667      0.003332      0.489999     Biso  1.000000 Fe
   Fe4364     1.0     0.013339      0.016659      0.489999     Biso  1.000000 Fe
   Fe4365     1.0     0.026667      0.003335      0.489999     Biso  1.000000 Fe
   Fe4366     1.0     0.000002      0.009993      0.469996     Biso  1.000000 Fe
   Fe4367     1.0     0.040001      0.009999      0.469996     Biso  1.000000 Fe
   Fe4368     1.0     0.033338      0.016662      0.489999     Biso  1.000000 Fe
   Fe4369     1.0     0.046666      0.003338      0.489999     Biso  1.000000 Fe
   Fe4370     1.0     0.053338      0.016665      0.490000     Biso  1.000000 Fe
   Fe4371     1.0     0.080000      0.010005      0.469996     Biso  1.000000 Fe
   Fe4372     1.0     0.060001      0.010002      0.469996     Biso  1.000000 Fe
   Fe4373     1.0     0.066666      0.003341      0.489999     Biso  1.000000 Fe
   Fe4374     1.0     0.073337      0.016668      0.490000     Biso  1.000000 Fe
   Fe4375     1.0     0.100000      0.010008      0.469997     Biso  1.000000 Fe
   Fe4376     1.0     0.086665      0.003344      0.489999     Biso  1.000000 Fe
   Fe4377     1.0     0.093337      0.016672      0.490000     Biso  1.000000 Fe
   Fe4378     1.0     0.106665      0.003347      0.490000     Biso  1.000000 Fe
   Fe4379     1.0     0.120000      0.010012      0.469997     Biso  1.000000 Fe
   Fe4380     1.0     0.113337      0.016675      0.490000     Biso  1.000000 Fe
   Fe4381     1.0     0.126665      0.003351      0.490000     Biso  1.000000 Fe
   Fe4382     1.0     0.133337      0.016679      0.490000     Biso  1.000000 Fe
   Fe4383     1.0     0.160000      0.010019      0.469998     Biso  1.000000 Fe
   Fe4384     1.0     0.140000      0.010015      0.469998     Biso  1.000000 Fe
   Fe4385     1.0     0.146665      0.003354      0.490000     Biso  1.000000 Fe
   Fe4386     1.0     0.153337      0.016682      0.490001     Biso  1.000000 Fe
   Fe4387     1.0     0.166665      0.003358      0.490000     Biso  1.000000 Fe
   Fe4388     1.0     0.180000      0.010022      0.469999     Biso  1.000000 Fe
   Fe4389     1.0     0.173337      0.016686      0.490001     Biso  1.000000 Fe
   Fe4390     1.0     0.186665      0.003361      0.490001     Biso  1.000000 Fe
   Fe4391     1.0     0.193337      0.016690      0.490001     Biso  1.000000 Fe
   Fe4392     1.0     0.200000      0.010026      0.469999     Biso  1.000000 Fe
   Fe4393     1.0     0.220000      0.010029      0.470000     Biso  1.000000 Fe
   Fe4394     1.0     0.206665      0.003364      0.490001     Biso  1.000000 Fe
   Fe4395     1.0     0.213337      0.016693      0.490001     Biso  1.000000 Fe
   Fe4396     1.0     0.240000      0.010032      0.470001     Biso  1.000000 Fe
   Fe4397     1.0     0.226665      0.003367      0.490001     Biso  1.000000 Fe
   Fe4398     1.0     0.233338      0.016697      0.490002     Biso  1.000000 Fe
   Fe4399     1.0     0.246665      0.003370      0.490001     Biso  1.000000 Fe
   Fe4400     1.0     0.026673      0.023323      0.469997     Biso  1.000000 Fe
   Fe4401     1.0     0.013345      0.036648      0.469998     Biso  1.000000 Fe
   Fe4402     1.0     0.006673      0.023320      0.469997     Biso  1.000000 Fe
   Fe4403     1.0     0.000011      0.029984      0.490000     Biso  1.000000 Fe
   Fe4404     1.0     0.020010      0.029986      0.490000     Biso  1.000000 Fe
   Fe4405     1.0     0.033344      0.036650      0.469997     Biso  1.000000 Fe
   Fe4406     1.0     0.053344      0.036653      0.469997     Biso  1.000000 Fe
   Fe4407     1.0     0.046672      0.023326      0.469997     Biso  1.000000 Fe
   Fe4408     1.0     0.040009      0.029989      0.490000     Biso  1.000000 Fe
   Fe4409     1.0     0.073343      0.036656      0.469998     Biso  1.000000 Fe
   Fe4410     1.0     0.066672      0.023329      0.469997     Biso  1.000000 Fe
   Fe4411     1.0     0.060009      0.029992      0.490000     Biso  1.000000 Fe
   Fe4412     1.0     0.080009      0.029996      0.490000     Biso  1.000000 Fe
   Fe4413     1.0     0.106671      0.023336      0.469997     Biso  1.000000 Fe
   Fe4414     1.0     0.093343      0.036660      0.469998     Biso  1.000000 Fe
   Fe4415     1.0     0.086672      0.023333      0.469997     Biso  1.000000 Fe
   Fe4416     1.0     0.100009      0.029999      0.490001     Biso  1.000000 Fe
   Fe4417     1.0     0.113343      0.036663      0.469998     Biso  1.000000 Fe
   Fe4418     1.0     0.133343      0.036667      0.469998     Biso  1.000000 Fe
   Fe4419     1.0     0.126671      0.023339      0.469998     Biso  1.000000 Fe
   Fe4420     1.0     0.120009      0.030003      0.490001     Biso  1.000000 Fe
   Fe4421     1.0     0.153343      0.036671      0.469998     Biso  1.000000 Fe
   Fe4422     1.0     0.146671      0.023343      0.469998     Biso  1.000000 Fe
   Fe4423     1.0     0.140009      0.030006      0.490001     Biso  1.000000 Fe
   Fe4424     1.0     0.160009      0.030010      0.490001     Biso  1.000000 Fe
   Fe4425     1.0     0.166671      0.023347      0.469998     Biso  1.000000 Fe
   Fe4426     1.0     0.193344      0.036679      0.469999     Biso  1.000000 Fe
   Fe4427     1.0     0.186672      0.023351      0.469999     Biso  1.000000 Fe
   Fe4428     1.0     0.173343      0.036675      0.469999     Biso  1.000000 Fe
   Fe4429     1.0     0.180009      0.030014      0.490001     Biso  1.000000 Fe
   Fe4430     1.0     0.213344      0.036683      0.470000     Biso  1.000000 Fe
   Fe4431     1.0     0.206672      0.023355      0.470000     Biso  1.000000 Fe
   Fe4432     1.0     0.200009      0.030018      0.490002     Biso  1.000000 Fe
   Fe4433     1.0     0.220010      0.030022      0.490002     Biso  1.000000 Fe
   Fe4434     1.0     0.233345      0.036688      0.470000     Biso  1.000000 Fe
   Fe4435     1.0     0.226672      0.023358      0.470000     Biso  1.000000 Fe
   Fe4436     1.0     0.246673      0.023362      0.470001     Biso  1.000000 Fe
   Fe4437     1.0     0.240010      0.030026      0.490002     Biso  1.000000 Fe
   Fe4438     1.0     0.020016      0.049975      0.469998     Biso  1.000000 Fe
   Fe4439     1.0     0.006682      0.043311      0.490001     Biso  1.000000 Fe
   Fe4440     1.0     0.013353      0.056638      0.490002     Biso  1.000000 Fe
   Fe4441     1.0     0.026681      0.043313      0.490001     Biso  1.000000 Fe
   Fe4442     1.0     0.000017      0.049972      0.469999     Biso  1.000000 Fe
   Fe4443     1.0     0.040015      0.049978      0.469998     Biso  1.000000 Fe
   Fe4444     1.0     0.033353      0.056641      0.490002     Biso  1.000000 Fe
   Fe4445     1.0     0.046681      0.043316      0.490001     Biso  1.000000 Fe
   Fe4446     1.0     0.053352      0.056644      0.490002     Biso  1.000000 Fe
   Fe4447     1.0     0.080015      0.049984      0.469998     Biso  1.000000 Fe
   Fe4448     1.0     0.060015      0.049981      0.469998     Biso  1.000000 Fe
   Fe4449     1.0     0.066680      0.043320      0.490001     Biso  1.000000 Fe
   Fe4450     1.0     0.073352      0.056647      0.490002     Biso  1.000000 Fe
   Fe4451     1.0     0.100014      0.049987      0.469998     Biso  1.000000 Fe
   Fe4452     1.0     0.086680      0.043323      0.490001     Biso  1.000000 Fe
   Fe4453     1.0     0.093351      0.056650      0.490002     Biso  1.000000 Fe
   Fe4454     1.0     0.106680      0.043326      0.490001     Biso  1.000000 Fe
   Fe4455     1.0     0.120014      0.049991      0.469998     Biso  1.000000 Fe
   Fe4456     1.0     0.113351      0.056654      0.490002     Biso  1.000000 Fe
   Fe4457     1.0     0.126680      0.043330      0.490001     Biso  1.000000 Fe
   Fe4458     1.0     0.133352      0.056658      0.490002     Biso  1.000000 Fe
   Fe4459     1.0     0.160015      0.049999      0.469999     Biso  1.000000 Fe
   Fe4460     1.0     0.140014      0.049995      0.469998     Biso  1.000000 Fe
   Fe4461     1.0     0.146680      0.043334      0.490001     Biso  1.000000 Fe
   Fe4462     1.0     0.153352      0.056662      0.490002     Biso  1.000000 Fe
   Fe4463     1.0     0.180015      0.050003      0.469999     Biso  1.000000 Fe
   Fe4464     1.0     0.166681      0.043338      0.490002     Biso  1.000000 Fe
   Fe4465     1.0     0.173352      0.056666      0.490002     Biso  1.000000 Fe
   Fe4466     1.0     0.186681      0.043343      0.490002     Biso  1.000000 Fe
   Fe4467     1.0     0.193353      0.056671      0.490002     Biso  1.000000 Fe
   Fe4468     1.0     0.200016      0.050008      0.469999     Biso  1.000000 Fe
   Fe4469     1.0     0.220016      0.050012      0.470000     Biso  1.000000 Fe
   Fe4470     1.0     0.206681      0.043347      0.490002     Biso  1.000000 Fe
   Fe4471     1.0     0.213353      0.056676      0.490002     Biso  1.000000 Fe
   Fe4472     1.0     0.240017      0.050017      0.470000     Biso  1.000000 Fe
   Fe4473     1.0     0.226682      0.043352      0.490002     Biso  1.000000 Fe
   Fe4474     1.0     0.233354      0.056681      0.490002     Biso  1.000000 Fe
   Fe4475     1.0     0.246683      0.043356      0.490002     Biso  1.000000 Fe
   Fe4476     1.0     0.026687      0.063302      0.469999     Biso  1.000000 Fe
   Fe4477     1.0     0.013358      0.076627      0.470001     Biso  1.000000 Fe
   Fe4478     1.0     0.006688      0.063299      0.470000     Biso  1.000000 Fe
   Fe4479     1.0     0.000025      0.069963      0.490002     Biso  1.000000 Fe
   Fe4480     1.0     0.020024      0.069965      0.490002     Biso  1.000000 Fe
   Fe4481     1.0     0.033358      0.076629      0.470000     Biso  1.000000 Fe
   Fe4482     1.0     0.053357      0.076632      0.470000     Biso  1.000000 Fe
   Fe4483     1.0     0.046686      0.063305      0.469999     Biso  1.000000 Fe
   Fe4484     1.0     0.040023      0.069968      0.490002     Biso  1.000000 Fe
   Fe4485     1.0     0.073357      0.076635      0.470000     Biso  1.000000 Fe
   Fe4486     1.0     0.066686      0.063308      0.469999     Biso  1.000000 Fe
   Fe4487     1.0     0.060023      0.069971      0.490002     Biso  1.000000 Fe
   Fe4488     1.0     0.080023      0.069974      0.490002     Biso  1.000000 Fe
   Fe4489     1.0     0.106685      0.063314      0.469999     Biso  1.000000 Fe
   Fe4490     1.0     0.093356      0.076638      0.470000     Biso  1.000000 Fe
   Fe4491     1.0     0.086686      0.063311      0.469999     Biso  1.000000 Fe
   Fe4492     1.0     0.100023      0.069977      0.490002     Biso  1.000000 Fe
   Fe4493     1.0     0.113356      0.076641      0.469999     Biso  1.000000 Fe
   Fe4494     1.0     0.133357      0.076645      0.469999     Biso  1.000000 Fe
   Fe4495     1.0     0.126686      0.063318      0.469999     Biso  1.000000 Fe
   Fe4496     1.0     0.120023      0.069981      0.490002     Biso  1.000000 Fe
   Fe4497     1.0     0.153357      0.076650      0.469999     Biso  1.000000 Fe
   Fe4498     1.0     0.146686      0.063322      0.469999     Biso  1.000000 Fe
   Fe4499     1.0     0.140023      0.069985      0.490002     Biso  1.000000 Fe
   Fe4500     1.0     0.160023      0.069990      0.490002     Biso  1.000000 Fe
   Fe4501     1.0     0.166686      0.063327      0.469999     Biso  1.000000 Fe
   Fe4502     1.0     0.193358      0.076660      0.469999     Biso  1.000000 Fe
   Fe4503     1.0     0.186687      0.063331      0.469999     Biso  1.000000 Fe
   Fe4504     1.0     0.173357      0.076654      0.469999     Biso  1.000000 Fe
   Fe4505     1.0     0.180024      0.069994      0.490002     Biso  1.000000 Fe
   Fe4506     1.0     0.213359      0.076665      0.470000     Biso  1.000000 Fe
   Fe4507     1.0     0.206687      0.063336      0.470000     Biso  1.000000 Fe
   Fe4508     1.0     0.200025      0.070000      0.490003     Biso  1.000000 Fe
   Fe4509     1.0     0.220025      0.070005      0.490003     Biso  1.000000 Fe
   Fe4510     1.0     0.233360      0.076671      0.470000     Biso  1.000000 Fe
   Fe4511     1.0     0.226688      0.063341      0.470000     Biso  1.000000 Fe
   Fe4512     1.0     0.246689      0.063347      0.470000     Biso  1.000000 Fe
   Fe4513     1.0     0.240026      0.070010      0.490003     Biso  1.000000 Fe
   Fe4514     1.0     0.020029      0.089954      0.470002     Biso  1.000000 Fe
   Fe4515     1.0     0.006695      0.083290      0.490003     Biso  1.000000 Fe
   Fe4516     1.0     0.013366      0.096617      0.490004     Biso  1.000000 Fe
   Fe4517     1.0     0.026695      0.083292      0.490003     Biso  1.000000 Fe
   Fe4518     1.0     0.000030      0.089952      0.470002     Biso  1.000000 Fe
   Fe4519     1.0     0.040028      0.089956      0.470001     Biso  1.000000 Fe
   Fe4520     1.0     0.033365      0.096620      0.490004     Biso  1.000000 Fe
   Fe4521     1.0     0.046694      0.083295      0.490003     Biso  1.000000 Fe
   Fe4522     1.0     0.053364      0.096622      0.490004     Biso  1.000000 Fe
   Fe4523     1.0     0.080027      0.089962      0.470001     Biso  1.000000 Fe
   Fe4524     1.0     0.060027      0.089959      0.470001     Biso  1.000000 Fe
   Fe4525     1.0     0.066694      0.083298      0.490003     Biso  1.000000 Fe
   Fe4526     1.0     0.073364      0.096625      0.490003     Biso  1.000000 Fe
   Fe4527     1.0     0.100027      0.089965      0.470000     Biso  1.000000 Fe
   Fe4528     1.0     0.086693      0.083301      0.490003     Biso  1.000000 Fe
   Fe4529     1.0     0.093364      0.096628      0.490003     Biso  1.000000 Fe
   Fe4530     1.0     0.106693      0.083304      0.490003     Biso  1.000000 Fe
   Fe4531     1.0     0.120027      0.089969      0.470000     Biso  1.000000 Fe
   Fe4532     1.0     0.113364      0.096631      0.490003     Biso  1.000000 Fe
   Fe4533     1.0     0.126694      0.083308      0.490003     Biso  1.000000 Fe
   Fe4534     1.0     0.133364      0.096635      0.490003     Biso  1.000000 Fe
   Fe4535     1.0     0.160028      0.089977      0.469999     Biso  1.000000 Fe
   Fe4536     1.0     0.140027      0.089973      0.470000     Biso  1.000000 Fe
   Fe4537     1.0     0.146694      0.083312      0.490003     Biso  1.000000 Fe
   Fe4538     1.0     0.153365      0.096640      0.490003     Biso  1.000000 Fe
   Fe4539     1.0     0.180028      0.089982      0.469999     Biso  1.000000 Fe
   Fe4540     1.0     0.166694      0.083317      0.490003     Biso  1.000000 Fe
   Fe4541     1.0     0.173365      0.096645      0.490003     Biso  1.000000 Fe
   Fe4542     1.0     0.186695      0.083322      0.490003     Biso  1.000000 Fe
   Fe4543     1.0     0.193366      0.096650      0.490003     Biso  1.000000 Fe
   Fe4544     1.0     0.200029      0.089988      0.470000     Biso  1.000000 Fe
   Fe4545     1.0     0.220030      0.089994      0.470000     Biso  1.000000 Fe
   Fe4546     1.0     0.206696      0.083328      0.490003     Biso  1.000000 Fe
   Fe4547     1.0     0.213368      0.096657      0.490003     Biso  1.000000 Fe
   Fe4548     1.0     0.240032      0.090000      0.470000     Biso  1.000000 Fe
   Fe4549     1.0     0.226697      0.083334      0.490003     Biso  1.000000 Fe
   Fe4550     1.0     0.233369      0.096663      0.490003     Biso  1.000000 Fe
   Fe4551     1.0     0.246699      0.083340      0.490003     Biso  1.000000 Fe
   Fe4552     1.0     0.026699      0.103282      0.470003     Biso  1.000000 Fe
   Fe4553     1.0     0.013370      0.116607      0.470005     Biso  1.000000 Fe
   Fe4554     1.0     0.006700      0.103279      0.470004     Biso  1.000000 Fe
   Fe4555     1.0     0.000037      0.109943      0.490005     Biso  1.000000 Fe
   Fe4556     1.0     0.020036      0.109945      0.490005     Biso  1.000000 Fe
   Fe4557     1.0     0.033369      0.116609      0.470004     Biso  1.000000 Fe
   Fe4558     1.0     0.053368      0.116611      0.470003     Biso  1.000000 Fe
   Fe4559     1.0     0.046698      0.103284      0.470002     Biso  1.000000 Fe
   Fe4560     1.0     0.040035      0.109947      0.490004     Biso  1.000000 Fe
   Fe4561     1.0     0.073367      0.116613      0.470003     Biso  1.000000 Fe
   Fe4562     1.0     0.066698      0.103286      0.470002     Biso  1.000000 Fe
   Fe4563     1.0     0.060034      0.109949      0.490004     Biso  1.000000 Fe
   Fe4564     1.0     0.080034      0.109952      0.490004     Biso  1.000000 Fe
   Fe4565     1.0     0.106697      0.103292      0.470001     Biso  1.000000 Fe
   Fe4566     1.0     0.093367      0.116616      0.470002     Biso  1.000000 Fe
   Fe4567     1.0     0.086697      0.103289      0.470001     Biso  1.000000 Fe
   Fe4568     1.0     0.100034      0.109955      0.490004     Biso  1.000000 Fe
   Fe4569     1.0     0.113367      0.116619      0.470001     Biso  1.000000 Fe
   Fe4570     1.0     0.133367      0.116622      0.470001     Biso  1.000000 Fe
   Fe4571     1.0     0.126697      0.103296      0.470000     Biso  1.000000 Fe
   Fe4572     1.0     0.120034      0.109958      0.490003     Biso  1.000000 Fe
   Fe4573     1.0     0.153368      0.116627      0.470000     Biso  1.000000 Fe
   Fe4574     1.0     0.146698      0.103300      0.470000     Biso  1.000000 Fe
   Fe4575     1.0     0.140034      0.109962      0.490003     Biso  1.000000 Fe
   Fe4576     1.0     0.160035      0.109967      0.490003     Biso  1.000000 Fe
   Fe4577     1.0     0.166698      0.103304      0.470000     Biso  1.000000 Fe
   Fe4578     1.0     0.193370      0.116637      0.470000     Biso  1.000000 Fe
   Fe4579     1.0     0.186699      0.103310      0.470000     Biso  1.000000 Fe
   Fe4580     1.0     0.173369      0.116632      0.470000     Biso  1.000000 Fe
   Fe4581     1.0     0.180036      0.109972      0.490003     Biso  1.000000 Fe
   Fe4582     1.0     0.213371      0.116644      0.470000     Biso  1.000000 Fe
   Fe4583     1.0     0.206700      0.103316      0.470000     Biso  1.000000 Fe
   Fe4584     1.0     0.200037      0.109978      0.490003     Biso  1.000000 Fe
   Fe4585     1.0     0.220039      0.109985      0.490003     Biso  1.000000 Fe
   Fe4586     1.0     0.233373      0.116651      0.470000     Biso  1.000000 Fe
   Fe4587     1.0     0.226702      0.103322      0.470000     Biso  1.000000 Fe
   Fe4588     1.0     0.246703      0.103329      0.470000     Biso  1.000000 Fe
   Fe4589     1.0     0.240041      0.109992      0.490003     Biso  1.000000 Fe
   Fe4590     1.0     0.020039      0.129935      0.470006     Biso  1.000000 Fe
   Fe4591     1.0     0.006706      0.123271      0.490006     Biso  1.000000 Fe
   Fe4592     1.0     0.013375      0.136599      0.490006     Biso  1.000000 Fe
   Fe4593     1.0     0.026705      0.123272      0.490005     Biso  1.000000 Fe
   Fe4594     1.0     0.000040      0.129933      0.470007     Biso  1.000000 Fe
   Fe4595     1.0     0.040038      0.129936      0.470005     Biso  1.000000 Fe
   Fe4596     1.0     0.033374      0.136600      0.490006     Biso  1.000000 Fe
   Fe4597     1.0     0.046704      0.123274      0.490005     Biso  1.000000 Fe
   Fe4598     1.0     0.053373      0.136602      0.490006     Biso  1.000000 Fe
   Fe4599     1.0     0.080036      0.129940      0.470003     Biso  1.000000 Fe
   Fe4600     1.0     0.060037      0.129938      0.470004     Biso  1.000000 Fe
   Fe4601     1.0     0.066704      0.123276      0.490005     Biso  1.000000 Fe
   Fe4602     1.0     0.073373      0.136604      0.490005     Biso  1.000000 Fe
   Fe4603     1.0     0.100036      0.129943      0.470002     Biso  1.000000 Fe
   Fe4604     1.0     0.086704      0.123279      0.490004     Biso  1.000000 Fe
   Fe4605     1.0     0.093372      0.136606      0.490005     Biso  1.000000 Fe
   Fe4606     1.0     0.106703      0.123282      0.490004     Biso  1.000000 Fe
   Fe4607     1.0     0.120036      0.129946      0.470002     Biso  1.000000 Fe
   Fe4608     1.0     0.113372      0.136609      0.490004     Biso  1.000000 Fe
   Fe4609     1.0     0.126704      0.123285      0.490004     Biso  1.000000 Fe
   Fe4610     1.0     0.133373      0.136612      0.490004     Biso  1.000000 Fe
   Fe4611     1.0     0.160037      0.129954      0.470000     Biso  1.000000 Fe
   Fe4612     1.0     0.140036      0.129949      0.470001     Biso  1.000000 Fe
   Fe4613     1.0     0.146704      0.123289      0.490004     Biso  1.000000 Fe
   Fe4614     1.0     0.153374      0.136616      0.490004     Biso  1.000000 Fe
   Fe4615     1.0     0.180038      0.129959      0.470000     Biso  1.000000 Fe
   Fe4616     1.0     0.166705      0.123294      0.490003     Biso  1.000000 Fe
   Fe4617     1.0     0.173375      0.136621      0.490003     Biso  1.000000 Fe
   Fe4618     1.0     0.186706      0.123300      0.490003     Biso  1.000000 Fe
   Fe4619     1.0     0.193376      0.136627      0.490003     Biso  1.000000 Fe
   Fe4620     1.0     0.200040      0.129965      0.470000     Biso  1.000000 Fe
   Fe4621     1.0     0.220041      0.129972      0.470000     Biso  1.000000 Fe
   Fe4622     1.0     0.206708      0.123306      0.490003     Biso  1.000000 Fe
   Fe4623     1.0     0.213378      0.136634      0.490003     Biso  1.000000 Fe
   Fe4624     1.0     0.240043      0.129980      0.470000     Biso  1.000000 Fe
   Fe4625     1.0     0.226710      0.123314      0.490003     Biso  1.000000 Fe
   Fe4626     1.0     0.233380      0.136642      0.490004     Biso  1.000000 Fe
   Fe4627     1.0     0.246712      0.123322      0.490004     Biso  1.000000 Fe
   Fe4628     1.0     0.026707      0.143262      0.470007     Biso  1.000000 Fe
   Fe4629     1.0     0.013376      0.156589      0.470009     Biso  1.000000 Fe
   Fe4630     1.0     0.006708      0.143261      0.470008     Biso  1.000000 Fe
   Fe4631     1.0     0.000044      0.149926      0.490008     Biso  1.000000 Fe
   Fe4632     1.0     0.020043      0.149927      0.490007     Biso  1.000000 Fe
   Fe4633     1.0     0.033374      0.156590      0.470008     Biso  1.000000 Fe
   Fe4634     1.0     0.053374      0.156591      0.470007     Biso  1.000000 Fe
   Fe4635     1.0     0.046706      0.143264      0.470006     Biso  1.000000 Fe
   Fe4636     1.0     0.040042      0.149928      0.490006     Biso  1.000000 Fe
   Fe4637     1.0     0.073373      0.156592      0.470006     Biso  1.000000 Fe
   Fe4638     1.0     0.066705      0.143265      0.470005     Biso  1.000000 Fe
   Fe4639     1.0     0.060041      0.149929      0.490006     Biso  1.000000 Fe
   Fe4640     1.0     0.080041      0.149931      0.490005     Biso  1.000000 Fe
   Fe4641     1.0     0.106704      0.143269      0.470003     Biso  1.000000 Fe
   Fe4642     1.0     0.093372      0.156594      0.470004     Biso  1.000000 Fe
   Fe4643     1.0     0.086705      0.143267      0.470004     Biso  1.000000 Fe
   Fe4644     1.0     0.100041      0.149933      0.490005     Biso  1.000000 Fe
   Fe4645     1.0     0.113372      0.156596      0.470003     Biso  1.000000 Fe
   Fe4646     1.0     0.133372      0.156599      0.470002     Biso  1.000000 Fe
   Fe4647     1.0     0.126705      0.143272      0.470002     Biso  1.000000 Fe
   Fe4648     1.0     0.120041      0.149935      0.490004     Biso  1.000000 Fe
   Fe4649     1.0     0.153373      0.156602      0.470001     Biso  1.000000 Fe
   Fe4650     1.0     0.146705      0.143276      0.470001     Biso  1.000000 Fe
   Fe4651     1.0     0.140041      0.149939      0.490004     Biso  1.000000 Fe
   Fe4652     1.0     0.160042      0.149943      0.490004     Biso  1.000000 Fe
   Fe4653     1.0     0.166706      0.143280      0.470001     Biso  1.000000 Fe
   Fe4654     1.0     0.193376      0.156613      0.470000     Biso  1.000000 Fe
   Fe4655     1.0     0.186707      0.143286      0.470000     Biso  1.000000 Fe
   Fe4656     1.0     0.173374      0.156607      0.470000     Biso  1.000000 Fe
   Fe4657     1.0     0.180044      0.149948      0.490003     Biso  1.000000 Fe
   Fe4658     1.0     0.213378      0.156619      0.469999     Biso  1.000000 Fe
   Fe4659     1.0     0.206709      0.143292      0.470000     Biso  1.000000 Fe
   Fe4660     1.0     0.200046      0.149955      0.490003     Biso  1.000000 Fe
   Fe4661     1.0     0.220048      0.149962      0.490003     Biso  1.000000 Fe
   Fe4662     1.0     0.233380      0.156628      0.469999     Biso  1.000000 Fe
   Fe4663     1.0     0.226711      0.143300      0.469999     Biso  1.000000 Fe
   Fe4664     1.0     0.246713      0.143308      0.470000     Biso  1.000000 Fe
   Fe4665     1.0     0.240050      0.149971      0.490003     Biso  1.000000 Fe
   Fe4666     1.0     0.020042      0.169918      0.470010     Biso  1.000000 Fe
   Fe4667     1.0     0.006712      0.163254      0.490008     Biso  1.000000 Fe
   Fe4668     1.0     0.013378      0.176582      0.490009     Biso  1.000000 Fe
   Fe4669     1.0     0.026710      0.163255      0.490007     Biso  1.000000 Fe
   Fe4670     1.0     0.000044      0.169917      0.470012     Biso  1.000000 Fe
   Fe4671     1.0     0.040041      0.169918      0.470009     Biso  1.000000 Fe
   Fe4672     1.0     0.033377      0.176583      0.490008     Biso  1.000000 Fe
   Fe4673     1.0     0.046709      0.163255      0.490007     Biso  1.000000 Fe
   Fe4674     1.0     0.053376      0.176583      0.490007     Biso  1.000000 Fe
   Fe4675     1.0     0.080039      0.169919      0.470006     Biso  1.000000 Fe
   Fe4676     1.0     0.060040      0.169919      0.470007     Biso  1.000000 Fe
   Fe4677     1.0     0.066708      0.163256      0.490006     Biso  1.000000 Fe
   Fe4678     1.0     0.073375      0.176584      0.490006     Biso  1.000000 Fe
   Fe4679     1.0     0.100039      0.169921      0.470005     Biso  1.000000 Fe
   Fe4680     1.0     0.086708      0.163258      0.490005     Biso  1.000000 Fe
   Fe4681     1.0     0.093374      0.176585      0.490005     Biso  1.000000 Fe
   Fe4682     1.0     0.106708      0.163260      0.490005     Biso  1.000000 Fe
   Fe4683     1.0     0.120039      0.169923      0.470003     Biso  1.000000 Fe
   Fe4684     1.0     0.113374      0.176586      0.490005     Biso  1.000000 Fe
   Fe4685     1.0     0.126708      0.163262      0.490004     Biso  1.000000 Fe
   Fe4686     1.0     0.133375      0.176588      0.490004     Biso  1.000000 Fe
   Fe4687     1.0     0.160040      0.169929      0.470001     Biso  1.000000 Fe
   Fe4688     1.0     0.140039      0.169925      0.470002     Biso  1.000000 Fe
   Fe4689     1.0     0.146709      0.163265      0.490004     Biso  1.000000 Fe
   Fe4690     1.0     0.153376      0.176592      0.490003     Biso  1.000000 Fe
   Fe4691     1.0     0.180042      0.169933      0.470000     Biso  1.000000 Fe
   Fe4692     1.0     0.166710      0.163269      0.490003     Biso  1.000000 Fe
   Fe4693     1.0     0.173377      0.176596      0.490003     Biso  1.000000 Fe
   Fe4694     1.0     0.186712      0.163275      0.490003     Biso  1.000000 Fe
   Fe4695     1.0     0.193379      0.176601      0.490003     Biso  1.000000 Fe
   Fe4696     1.0     0.200043      0.169939      0.469999     Biso  1.000000 Fe
   Fe4697     1.0     0.220046      0.169946      0.469999     Biso  1.000000 Fe
   Fe4698     1.0     0.206714      0.163282      0.490003     Biso  1.000000 Fe
   Fe4699     1.0     0.213382      0.176609      0.490003     Biso  1.000000 Fe
   Fe4700     1.0     0.240049      0.169955      0.469999     Biso  1.000000 Fe
   Fe4701     1.0     0.226717      0.163290      0.490003     Biso  1.000000 Fe
   Fe4702     1.0     0.233385      0.176617      0.490003     Biso  1.000000 Fe
   Fe4703     1.0     0.246720      0.163300      0.490003     Biso  1.000000 Fe
   Fe4704     1.0     0.026708      0.183246      0.470011     Biso  1.000000 Fe
   Fe4705     1.0     0.013375      0.196575      0.470013     Biso  1.000000 Fe
   Fe4706     1.0     0.006710      0.183246      0.470013     Biso  1.000000 Fe
   Fe4707     1.0     0.000045      0.189911      0.490010     Biso  1.000000 Fe
   Fe4708     1.0     0.020043      0.189911      0.490009     Biso  1.000000 Fe
   Fe4709     1.0     0.033373      0.196574      0.470012     Biso  1.000000 Fe
   Fe4710     1.0     0.053372      0.196574      0.470010     Biso  1.000000 Fe
   Fe4711     1.0     0.046707      0.183246      0.470009     Biso  1.000000 Fe
   Fe4712     1.0     0.040042      0.189911      0.490008     Biso  1.000000 Fe
   Fe4713     1.0     0.073371      0.196573      0.470008     Biso  1.000000 Fe
   Fe4714     1.0     0.066706      0.183246      0.470008     Biso  1.000000 Fe
   Fe4715     1.0     0.060041      0.189911      0.490007     Biso  1.000000 Fe
   Fe4716     1.0     0.080040      0.189911      0.490006     Biso  1.000000 Fe
   Fe4717     1.0     0.106705      0.183247      0.470005     Biso  1.000000 Fe
   Fe4718     1.0     0.093370      0.196573      0.470006     Biso  1.000000 Fe
   Fe4719     1.0     0.086705      0.183246      0.470006     Biso  1.000000 Fe
   Fe4720     1.0     0.100040      0.189911      0.490005     Biso  1.000000 Fe
   Fe4721     1.0     0.113369      0.196574      0.470005     Biso  1.000000 Fe
   Fe4722     1.0     0.133369      0.196575      0.470003     Biso  1.000000 Fe
   Fe4723     1.0     0.126705      0.183249      0.470003     Biso  1.000000 Fe
   Fe4724     1.0     0.120040      0.189913      0.490004     Biso  1.000000 Fe
   Fe4725     1.0     0.153370      0.196577      0.470001     Biso  1.000000 Fe
   Fe4726     1.0     0.146705      0.183251      0.470002     Biso  1.000000 Fe
   Fe4727     1.0     0.140040      0.189915      0.490004     Biso  1.000000 Fe
   Fe4728     1.0     0.160041      0.189918      0.490003     Biso  1.000000 Fe
   Fe4729     1.0     0.166706      0.183255      0.470001     Biso  1.000000 Fe
   Fe4730     1.0     0.193373      0.196585      0.469999     Biso  1.000000 Fe
   Fe4731     1.0     0.186708      0.183259      0.470000     Biso  1.000000 Fe
   Fe4732     1.0     0.173371      0.196580      0.470000     Biso  1.000000 Fe
   Fe4733     1.0     0.180043      0.189922      0.490002     Biso  1.000000 Fe
   Fe4734     1.0     0.213376      0.196591      0.469998     Biso  1.000000 Fe
   Fe4735     1.0     0.206710      0.183265      0.469999     Biso  1.000000 Fe
   Fe4736     1.0     0.200046      0.189928      0.490002     Biso  1.000000 Fe
   Fe4737     1.0     0.220049      0.189935      0.490002     Biso  1.000000 Fe
   Fe4738     1.0     0.233379      0.196600      0.469997     Biso  1.000000 Fe
   Fe4739     1.0     0.226713      0.183273      0.469998     Biso  1.000000 Fe
   Fe4740     1.0     0.246716      0.183283      0.469998     Biso  1.000000 Fe
   Fe4741     1.0     0.240052      0.189945      0.490002     Biso  1.000000 Fe
   Fe4742     1.0     0.020004      0.009998      0.510002     Biso  1.000000 Fe
   Fe4743     1.0     0.006669      0.003334      0.530005     Biso  1.000000 Fe
   Fe4744     1.0     0.013341      0.016661      0.530006     Biso  1.000000 Fe
   Fe4745     1.0     0.026669      0.003337      0.530005     Biso  1.000000 Fe
   Fe4746     1.0     0.000004      0.009995      0.510002     Biso  1.000000 Fe
   Fe4747     1.0     0.040003      0.010001      0.510002     Biso  1.000000 Fe
   Fe4748     1.0     0.033340      0.016664      0.530006     Biso  1.000000 Fe
   Fe4749     1.0     0.046668      0.003340      0.530005     Biso  1.000000 Fe
   Fe4750     1.0     0.053340      0.016667      0.530006     Biso  1.000000 Fe
   Fe4751     1.0     0.080003      0.010007      0.510003     Biso  1.000000 Fe
   Fe4752     1.0     0.060003      0.010004      0.510002     Biso  1.000000 Fe
   Fe4753     1.0     0.066668      0.003343      0.530005     Biso  1.000000 Fe
   Fe4754     1.0     0.073340      0.016671      0.530006     Biso  1.000000 Fe
   Fe4755     1.0     0.100002      0.010011      0.510003     Biso  1.000000 Fe
   Fe4756     1.0     0.086668      0.003346      0.530005     Biso  1.000000 Fe
   Fe4757     1.0     0.093339      0.016674      0.530006     Biso  1.000000 Fe
   Fe4758     1.0     0.106667      0.003349      0.530005     Biso  1.000000 Fe
   Fe4759     1.0     0.120002      0.010014      0.510003     Biso  1.000000 Fe
   Fe4760     1.0     0.113339      0.016677      0.530006     Biso  1.000000 Fe
   Fe4761     1.0     0.126667      0.003353      0.530005     Biso  1.000000 Fe
   Fe4762     1.0     0.133339      0.016681      0.530006     Biso  1.000000 Fe
   Fe4763     1.0     0.160002      0.010021      0.510003     Biso  1.000000 Fe
   Fe4764     1.0     0.140002      0.010018      0.510003     Biso  1.000000 Fe
   Fe4765     1.0     0.146667      0.003356      0.530005     Biso  1.000000 Fe
   Fe4766     1.0     0.153339      0.016684      0.530006     Biso  1.000000 Fe
   Fe4767     1.0     0.166667      0.003359      0.530004     Biso  1.000000 Fe
   Fe4768     1.0     0.180002      0.010025      0.510003     Biso  1.000000 Fe
   Fe4769     1.0     0.173339      0.016688      0.530005     Biso  1.000000 Fe
   Fe4770     1.0     0.186667      0.003362      0.530004     Biso  1.000000 Fe
   Fe4771     1.0     0.193339      0.016691      0.530005     Biso  1.000000 Fe
   Fe4772     1.0     0.200002      0.010028      0.510002     Biso  1.000000 Fe
   Fe4773     1.0     0.220002      0.010031      0.510002     Biso  1.000000 Fe
   Fe4774     1.0     0.206667      0.003365      0.530003     Biso  1.000000 Fe
   Fe4775     1.0     0.213339      0.016695      0.530004     Biso  1.000000 Fe
   Fe4776     1.0     0.240003      0.010034      0.510002     Biso  1.000000 Fe
   Fe4777     1.0     0.226667      0.003368      0.530002     Biso  1.000000 Fe
   Fe4778     1.0     0.233340      0.016698      0.530003     Biso  1.000000 Fe
   Fe4779     1.0     0.246667      0.003371      0.530001     Biso  1.000000 Fe
   Fe4780     1.0     0.026675      0.023325      0.510003     Biso  1.000000 Fe
   Fe4781     1.0     0.013347      0.036650      0.510003     Biso  1.000000 Fe
   Fe4782     1.0     0.006676      0.023322      0.510003     Biso  1.000000 Fe
   Fe4783     1.0     0.000013      0.029986      0.530006     Biso  1.000000 Fe
   Fe4784     1.0     0.020012      0.029989      0.530006     Biso  1.000000 Fe
   Fe4785     1.0     0.033347      0.036653      0.510004     Biso  1.000000 Fe
   Fe4786     1.0     0.053346      0.036656      0.510004     Biso  1.000000 Fe
   Fe4787     1.0     0.046675      0.023328      0.510003     Biso  1.000000 Fe
   Fe4788     1.0     0.040012      0.029992      0.530006     Biso  1.000000 Fe
   Fe4789     1.0     0.073346      0.036659      0.510004     Biso  1.000000 Fe
   Fe4790     1.0     0.066675      0.023332      0.510003     Biso  1.000000 Fe
   Fe4791     1.0     0.060011      0.029995      0.530007     Biso  1.000000 Fe
   Fe4792     1.0     0.080011      0.029998      0.530007     Biso  1.000000 Fe
   Fe4793     1.0     0.106674      0.023338      0.510003     Biso  1.000000 Fe
   Fe4794     1.0     0.093346      0.036662      0.510004     Biso  1.000000 Fe
   Fe4795     1.0     0.086674      0.023335      0.510003     Biso  1.000000 Fe
   Fe4796     1.0     0.100011      0.030001      0.530007     Biso  1.000000 Fe
   Fe4797     1.0     0.113346      0.036666      0.510004     Biso  1.000000 Fe
   Fe4798     1.0     0.133346      0.036669      0.510004     Biso  1.000000 Fe
   Fe4799     1.0     0.126674      0.023342      0.510003     Biso  1.000000 Fe
   Fe4800     1.0     0.120011      0.030005      0.530007     Biso  1.000000 Fe
   Fe4801     1.0     0.153346      0.036673      0.510004     Biso  1.000000 Fe
   Fe4802     1.0     0.146674      0.023345      0.510004     Biso  1.000000 Fe
   Fe4803     1.0     0.140011      0.030008      0.530007     Biso  1.000000 Fe
   Fe4804     1.0     0.160011      0.030012      0.530007     Biso  1.000000 Fe
   Fe4805     1.0     0.166674      0.023349      0.510003     Biso  1.000000 Fe
   Fe4806     1.0     0.193346      0.036682      0.510004     Biso  1.000000 Fe
   Fe4807     1.0     0.186674      0.023353      0.510003     Biso  1.000000 Fe
   Fe4808     1.0     0.173346      0.036677      0.510004     Biso  1.000000 Fe
   Fe4809     1.0     0.180011      0.030016      0.530006     Biso  1.000000 Fe
   Fe4810     1.0     0.213347      0.036686      0.510004     Biso  1.000000 Fe
   Fe4811     1.0     0.206674      0.023357      0.510003     Biso  1.000000 Fe
   Fe4812     1.0     0.200011      0.030020      0.530006     Biso  1.000000 Fe
   Fe4813     1.0     0.220012      0.030024      0.530005     Biso  1.000000 Fe
   Fe4814     1.0     0.233347      0.036690      0.510004     Biso  1.000000 Fe
   Fe4815     1.0     0.226675      0.023361      0.510003     Biso  1.000000 Fe
   Fe4816     1.0     0.246675      0.023364      0.510003     Biso  1.000000 Fe
   Fe4817     1.0     0.240012      0.030027      0.530004     Biso  1.000000 Fe
   Fe4818     1.0     0.020018      0.049977      0.510004     Biso  1.000000 Fe
   Fe4819     1.0     0.006684      0.043313      0.530006     Biso  1.000000 Fe
   Fe4820     1.0     0.013356      0.056641      0.530007     Biso  1.000000 Fe
   Fe4821     1.0     0.026684      0.043316      0.530007     Biso  1.000000 Fe
   Fe4822     1.0     0.000019      0.049974      0.510004     Biso  1.000000 Fe
   Fe4823     1.0     0.040018      0.049980      0.510004     Biso  1.000000 Fe
   Fe4824     1.0     0.033355      0.056643      0.530007     Biso  1.000000 Fe
   Fe4825     1.0     0.046683      0.043319      0.530007     Biso  1.000000 Fe
   Fe4826     1.0     0.053355      0.056646      0.530007     Biso  1.000000 Fe
   Fe4827     1.0     0.080017      0.049986      0.510004     Biso  1.000000 Fe
   Fe4828     1.0     0.060018      0.049983      0.510004     Biso  1.000000 Fe
   Fe4829     1.0     0.066683      0.043322      0.530007     Biso  1.000000 Fe
   Fe4830     1.0     0.073354      0.056649      0.530008     Biso  1.000000 Fe
   Fe4831     1.0     0.100017      0.049989      0.510005     Biso  1.000000 Fe
   Fe4832     1.0     0.086683      0.043325      0.530007     Biso  1.000000 Fe
   Fe4833     1.0     0.093354      0.056653      0.530008     Biso  1.000000 Fe
   Fe4834     1.0     0.106682      0.043329      0.530007     Biso  1.000000 Fe
   Fe4835     1.0     0.120017      0.049993      0.510005     Biso  1.000000 Fe
   Fe4836     1.0     0.113354      0.056656      0.530008     Biso  1.000000 Fe
   Fe4837     1.0     0.126682      0.043333      0.530008     Biso  1.000000 Fe
   Fe4838     1.0     0.133354      0.056660      0.530008     Biso  1.000000 Fe
   Fe4839     1.0     0.160018      0.050001      0.510005     Biso  1.000000 Fe
   Fe4840     1.0     0.140017      0.049997      0.510005     Biso  1.000000 Fe
   Fe4841     1.0     0.146683      0.043336      0.530007     Biso  1.000000 Fe
   Fe4842     1.0     0.153354      0.056664      0.530008     Biso  1.000000 Fe
   Fe4843     1.0     0.180018      0.050006      0.510005     Biso  1.000000 Fe
   Fe4844     1.0     0.166683      0.043341      0.530007     Biso  1.000000 Fe
   Fe4845     1.0     0.173355      0.056669      0.530008     Biso  1.000000 Fe
   Fe4846     1.0     0.186683      0.043345      0.530007     Biso  1.000000 Fe
   Fe4847     1.0     0.193355      0.056673      0.530008     Biso  1.000000 Fe
   Fe4848     1.0     0.200018      0.050010      0.510005     Biso  1.000000 Fe
   Fe4849     1.0     0.220019      0.050015      0.510005     Biso  1.000000 Fe
   Fe4850     1.0     0.206684      0.043349      0.530007     Biso  1.000000 Fe
   Fe4851     1.0     0.213356      0.056678      0.530007     Biso  1.000000 Fe
   Fe4852     1.0     0.240020      0.050020      0.510004     Biso  1.000000 Fe
   Fe4853     1.0     0.226684      0.043353      0.530006     Biso  1.000000 Fe
   Fe4854     1.0     0.233356      0.056683      0.530007     Biso  1.000000 Fe
   Fe4855     1.0     0.246685      0.043357      0.530005     Biso  1.000000 Fe
   Fe4856     1.0     0.026690      0.063304      0.510005     Biso  1.000000 Fe
   Fe4857     1.0     0.013361      0.076629      0.510005     Biso  1.000000 Fe
   Fe4858     1.0     0.006690      0.063301      0.510004     Biso  1.000000 Fe
   Fe4859     1.0     0.000027      0.069965      0.530007     Biso  1.000000 Fe
   Fe4860     1.0     0.020027      0.069968      0.530007     Biso  1.000000 Fe
   Fe4861     1.0     0.033360      0.076631      0.510005     Biso  1.000000 Fe
   Fe4862     1.0     0.053360      0.076634      0.510005     Biso  1.000000 Fe
   Fe4863     1.0     0.046689      0.063307      0.510005     Biso  1.000000 Fe
   Fe4864     1.0     0.040026      0.069971      0.530007     Biso  1.000000 Fe
   Fe4865     1.0     0.073360      0.076637      0.510005     Biso  1.000000 Fe
   Fe4866     1.0     0.066689      0.063310      0.510005     Biso  1.000000 Fe
   Fe4867     1.0     0.060026      0.069974      0.530008     Biso  1.000000 Fe
   Fe4868     1.0     0.080025      0.069977      0.530008     Biso  1.000000 Fe
   Fe4869     1.0     0.106688      0.063317      0.510005     Biso  1.000000 Fe
   Fe4870     1.0     0.093360      0.076640      0.510005     Biso  1.000000 Fe
   Fe4871     1.0     0.086689      0.063313      0.510005     Biso  1.000000 Fe
   Fe4872     1.0     0.100025      0.069980      0.530008     Biso  1.000000 Fe
   Fe4873     1.0     0.113360      0.076644      0.510006     Biso  1.000000 Fe
   Fe4874     1.0     0.133360      0.076648      0.510006     Biso  1.000000 Fe
   Fe4875     1.0     0.126689      0.063321      0.510005     Biso  1.000000 Fe
   Fe4876     1.0     0.120025      0.069984      0.530008     Biso  1.000000 Fe
   Fe4877     1.0     0.153360      0.076652      0.510006     Biso  1.000000 Fe
   Fe4878     1.0     0.146689      0.063325      0.510005     Biso  1.000000 Fe
   Fe4879     1.0     0.140025      0.069988      0.530009     Biso  1.000000 Fe
   Fe4880     1.0     0.160026      0.069992      0.530009     Biso  1.000000 Fe
   Fe4881     1.0     0.166689      0.063329      0.510005     Biso  1.000000 Fe
   Fe4882     1.0     0.193362      0.076663      0.510006     Biso  1.000000 Fe
   Fe4883     1.0     0.186690      0.063334      0.510005     Biso  1.000000 Fe
   Fe4884     1.0     0.173361      0.076657      0.510006     Biso  1.000000 Fe
   Fe4885     1.0     0.180026      0.069997      0.530009     Biso  1.000000 Fe
   Fe4886     1.0     0.213362      0.076668      0.510006     Biso  1.000000 Fe
   Fe4887     1.0     0.206691      0.063339      0.510005     Biso  1.000000 Fe
   Fe4888     1.0     0.200027      0.070002      0.530008     Biso  1.000000 Fe
   Fe4889     1.0     0.220028      0.070007      0.530008     Biso  1.000000 Fe
   Fe4890     1.0     0.233364      0.076674      0.510006     Biso  1.000000 Fe
   Fe4891     1.0     0.226691      0.063344      0.510005     Biso  1.000000 Fe
   Fe4892     1.0     0.246692      0.063350      0.510005     Biso  1.000000 Fe
   Fe4893     1.0     0.240029      0.070013      0.530007     Biso  1.000000 Fe
   Fe4894     1.0     0.020032      0.089956      0.510005     Biso  1.000000 Fe
   Fe4895     1.0     0.006698      0.083293      0.530007     Biso  1.000000 Fe
   Fe4896     1.0     0.013369      0.096621      0.530007     Biso  1.000000 Fe
   Fe4897     1.0     0.026697      0.083295      0.530007     Biso  1.000000 Fe
   Fe4898     1.0     0.000032      0.089954      0.510005     Biso  1.000000 Fe
   Fe4899     1.0     0.040031      0.089959      0.510005     Biso  1.000000 Fe
   Fe4900     1.0     0.033368      0.096623      0.530007     Biso  1.000000 Fe
   Fe4901     1.0     0.046697      0.083298      0.530008     Biso  1.000000 Fe
   Fe4902     1.0     0.053367      0.096625      0.530008     Biso  1.000000 Fe
   Fe4903     1.0     0.080030      0.089964      0.510006     Biso  1.000000 Fe
   Fe4904     1.0     0.060031      0.089961      0.510006     Biso  1.000000 Fe
   Fe4905     1.0     0.066697      0.083301      0.530008     Biso  1.000000 Fe
   Fe4906     1.0     0.073367      0.096628      0.530008     Biso  1.000000 Fe
   Fe4907     1.0     0.100030      0.089968      0.510006     Biso  1.000000 Fe
   Fe4908     1.0     0.086696      0.083304      0.530008     Biso  1.000000 Fe
   Fe4909     1.0     0.093367      0.096631      0.530008     Biso  1.000000 Fe
   Fe4910     1.0     0.106696      0.083308      0.530009     Biso  1.000000 Fe
   Fe4911     1.0     0.120030      0.089971      0.510006     Biso  1.000000 Fe
   Fe4912     1.0     0.113367      0.096635      0.530009     Biso  1.000000 Fe
   Fe4913     1.0     0.126696      0.083311      0.530009     Biso  1.000000 Fe
   Fe4914     1.0     0.133367      0.096639      0.530009     Biso  1.000000 Fe
   Fe4915     1.0     0.160031      0.089980      0.510006     Biso  1.000000 Fe
   Fe4916     1.0     0.140031      0.089975      0.510006     Biso  1.000000 Fe
   Fe4917     1.0     0.146697      0.083316      0.530009     Biso  1.000000 Fe
   Fe4918     1.0     0.153368      0.096643      0.530009     Biso  1.000000 Fe
   Fe4919     1.0     0.180032      0.089985      0.510006     Biso  1.000000 Fe
   Fe4920     1.0     0.166697      0.083320      0.530009     Biso  1.000000 Fe
   Fe4921     1.0     0.173369      0.096648      0.530010     Biso  1.000000 Fe
   Fe4922     1.0     0.186698      0.083325      0.530009     Biso  1.000000 Fe
   Fe4923     1.0     0.193370      0.096654      0.530010     Biso  1.000000 Fe
   Fe4924     1.0     0.200033      0.089991      0.510006     Biso  1.000000 Fe
   Fe4925     1.0     0.220034      0.089997      0.510006     Biso  1.000000 Fe
   Fe4926     1.0     0.206699      0.083331      0.530009     Biso  1.000000 Fe
   Fe4927     1.0     0.213371      0.096660      0.530010     Biso  1.000000 Fe
[truncated: 14,828,414 more chars]
