# Supplementary material for: Interface dominated cooperative nanoprecipitation in interstitial alloys
Source: Nat Commun. 2018 Oct 1;9:4017. doi: 10.1038/s41467-018-06474-w (PMC6167330; doi:10.1038/s41467-018-06474-w)
Supplement: Supplementary file 4 — Supplementary Data 2 [file 41467_2018_6474_MOESM4_ESM.xlsx]

## Sheet: Sheet1
# CRYTAL DATA
#----------------------------------------------------------------------
data_phase
_chemical_name_common	cementite nanoprecipitate'
_cell_length_a	123.491
_cell_length_b	174.568
_cell_length_c	100.878
_cell_angle_alpha	90
_cell_angle_beta	90
_cell_angle_gamma	90
_space_group_name_H-M_alt	P 1'
_space_group_IT_number	1
loop_
_space_group_symop_operation_xyz
x, y, z'
loop_
_atom_site_label
_atom_site_occupancy
_atom_site_fract_x
_atom_site_fract_y
_atom_site_fract_z
_atom_site_adp_type
_atom_site_B_iso_or_equiv
_atom_site_type_symbol
Fe1	1	0.006667	0.003333	0.009999	Biso	1	Fe
Fe2	1	0.013335	0.016668	0.009999	Biso	1	Fe
Fe3	1	0.026666	0.003334	0.009998	Biso	1	Fe
Fe4	1	0.02	0.01	0.029996	Biso	1	Fe
Fe5	1	1e-06	0.01	0.029996	Biso	1	Fe
Fe6	1	0.033334	0.016668	0.009999	Biso	1	Fe
Fe7	1	0.039999	0.01	0.029995	Biso	1	Fe
Fe8	1	0.046665	0.003334	0.009998	Biso	1	Fe
Fe9	1	0.053333	0.016668	0.009998	Biso	1	Fe
Fe10	1	0.066665	0.003334	0.009998	Biso	1	Fe
Fe11	1	0.073333	0.016668	0.009998	Biso	1	Fe
Fe12	1	0.079998	0.010001	0.029995	Biso	1	Fe
Fe13	1	0.059999	0.010001	0.029995	Biso	1	Fe
Fe14	1	0.086664	0.003334	0.009997	Biso	1	Fe
Fe15	1	0.093332	0.016668	0.009998	Biso	1	Fe
Fe16	1	0.106663	0.003334	0.009997	Biso	1	Fe
Fe17	1	0.099997	0.01	0.029995	Biso	1	Fe
Fe18	1	0.113331	0.016667	0.009998	Biso	1	Fe
Fe19	1	0.119996	0.01	0.029995	Biso	1	Fe
Fe20	1	0.126662	0.003333	0.009997	Biso	1	Fe
Fe21	1	0.13333	0.016666	0.009997	Biso	1	Fe
Fe22	1	0.146661	0.003332	0.009997	Biso	1	Fe
Fe23	1	0.153328	0.016665	0.009997	Biso	1	Fe
Fe24	1	0.159994	0.009998	0.029995	Biso	1	Fe
Fe25	1	0.139995	0.009999	0.029995	Biso	1	Fe
Fe26	1	0.16666	0.003331	0.009997	Biso	1	Fe
Fe27	1	0.173327	0.016663	0.009997	Biso	1	Fe
Fe28	1	0.186659	0.003329	0.009997	Biso	1	Fe
Fe29	1	0.193326	0.016661	0.009997	Biso	1	Fe
Fe30	1	0.179993	0.009996	0.029995	Biso	1	Fe
Fe31	1	0.199991	0.009994	0.029996	Biso	1	Fe
Fe32	1	0.206658	0.003327	0.009997	Biso	1	Fe
Fe33	1	0.213325	0.016659	0.009997	Biso	1	Fe
Fe34	1	0.21999	0.009992	0.029996	Biso	1	Fe
Fe35	1	0.226657	0.003326	0.009997	Biso	1	Fe
Fe36	1	0.233323	0.016656	0.009997	Biso	1	Fe
Fe37	1	0.239989	0.00999	0.029997	Biso	1	Fe
Fe38	1	0.246656	0.003324	0.009998	Biso	1	Fe
Fe39	1	0.026669	0.023334	0.029996	Biso	1	Fe
Fe40	1	0.013338	0.036668	0.029997	Biso	1	Fe
Fe41	1	0.006669	0.023334	0.029997	Biso	1	Fe
Fe42	1	4e-06	0.030001	0.01	Biso	1	Fe
Fe43	1	0.020003	0.030002	0.01	Biso	1	Fe
Fe44	1	0.033337	0.036669	0.029997	Biso	1	Fe
Fe45	1	0.053336	0.036669	0.029996	Biso	1	Fe
Fe46	1	0.046668	0.023335	0.029996	Biso	1	Fe
Fe47	1	0.040003	0.030002	0.009999	Biso	1	Fe
Fe48	1	0.073335	0.036669	0.029996	Biso	1	Fe
Fe49	1	0.066667	0.023335	0.029996	Biso	1	Fe
Fe50	1	0.060002	0.030002	0.009999	Biso	1	Fe
Fe51	1	0.080001	0.030002	0.009998	Biso	1	Fe
Fe52	1	0.106665	0.023334	0.029995	Biso	1	Fe
Fe53	1	0.093334	0.036669	0.029996	Biso	1	Fe
Fe54	1	0.086666	0.023335	0.029995	Biso	1	Fe
Fe55	1	0.1	0.030002	0.009998	Biso	1	Fe
Fe56	1	0.113333	0.036668	0.029995	Biso	1	Fe
Fe57	1	0.133332	0.036667	0.029995	Biso	1	Fe
Fe58	1	0.126664	0.023333	0.029995	Biso	1	Fe
Fe59	1	0.119999	0.030001	0.009998	Biso	1	Fe
Fe60	1	0.153331	0.036665	0.029995	Biso	1	Fe
Fe61	1	0.146663	0.023332	0.029995	Biso	1	Fe
Fe62	1	0.139997	0.03	0.009998	Biso	1	Fe
Fe63	1	0.166661	0.02333	0.029995	Biso	1	Fe
Fe64	1	0.159996	0.029998	0.009997	Biso	1	Fe
Fe65	1	0.193328	0.036661	0.029995	Biso	1	Fe
Fe66	1	0.18666	0.023328	0.029995	Biso	1	Fe
Fe67	1	0.173329	0.036663	0.029995	Biso	1	Fe
Fe68	1	0.179995	0.029996	0.009997	Biso	1	Fe
Fe69	1	0.213326	0.036657	0.029995	Biso	1	Fe
Fe70	1	0.206659	0.023326	0.029995	Biso	1	Fe
Fe71	1	0.199993	0.029993	0.009997	Biso	1	Fe
Fe72	1	0.219992	0.02999	0.009997	Biso	1	Fe
Fe73	1	0.233324	0.036654	0.029996	Biso	1	Fe
Fe74	1	0.226657	0.023323	0.029996	Biso	1	Fe
Fe75	1	0.246656	0.02332	0.029996	Biso	1	Fe
Fe76	1	0.23999	0.029987	0.009997	Biso	1	Fe
Fe77	1	0.006673	0.043336	0.010001	Biso	1	Fe
Fe78	1	0.013342	0.05667	0.010001	Biso	1	Fe
Fe79	1	0.026672	0.043336	0.01	Biso	1	Fe
Fe80	1	0.020007	0.050002	0.029998	Biso	1	Fe
Fe81	1	8e-06	0.050002	0.029999	Biso	1	Fe
Fe82	1	0.033342	0.05667	0.010001	Biso	1	Fe
Fe83	1	0.040006	0.050003	0.029998	Biso	1	Fe
Fe84	1	0.046671	0.043336	0.01	Biso	1	Fe
Fe85	1	0.053341	0.056671	0.01	Biso	1	Fe
Fe86	1	0.066671	0.043337	0.009999	Biso	1	Fe
Fe87	1	0.07334	0.056671	0.01	Biso	1	Fe
Fe88	1	0.080004	0.050003	0.029996	Biso	1	Fe
Fe89	1	0.060006	0.050003	0.029997	Biso	1	Fe
Fe90	1	0.08667	0.043336	0.009999	Biso	1	Fe
Fe91	1	0.093339	0.056671	0.009999	Biso	1	Fe
Fe92	1	0.106668	0.043336	0.009998	Biso	1	Fe
Fe93	1	0.100003	0.050003	0.029996	Biso	1	Fe
Fe94	1	0.113337	0.05667	0.009999	Biso	1	Fe
Fe95	1	0.120002	0.050002	0.029996	Biso	1	Fe
Fe96	1	0.126667	0.043335	0.009998	Biso	1	Fe
Fe97	1	0.133336	0.056669	0.009998	Biso	1	Fe
Fe98	1	0.146666	0.043333	0.009998	Biso	1	Fe
Fe99	1	0.153334	0.056667	0.009998	Biso	1	Fe
Fe100	1	0.159999	0.049999	0.029995	Biso	1	Fe
Fe101	1	0.140001	0.05	0.029995	Biso	1	Fe
Fe102	1	0.166664	0.043331	0.009997	Biso	1	Fe
Fe103	1	0.173333	0.056664	0.009997	Biso	1	Fe
Fe104	1	0.186663	0.043329	0.009997	Biso	1	Fe
Fe105	1	0.193331	0.056661	0.009997	Biso	1	Fe
Fe106	1	0.179997	0.049996	0.029995	Biso	1	Fe
Fe107	1	0.199996	0.049993	0.029995	Biso	1	Fe
Fe108	1	0.206661	0.043325	0.009997	Biso	1	Fe
Fe109	1	0.213329	0.056658	0.009997	Biso	1	Fe
Fe110	1	0.219994	0.049989	0.029995	Biso	1	Fe
Fe111	1	0.226659	0.043322	0.009997	Biso	1	Fe
Fe112	1	0.233327	0.056653	0.009997	Biso	1	Fe
Fe113	1	0.239992	0.049985	0.029995	Biso	1	Fe
Fe114	1	0.246657	0.043317	0.009997	Biso	1	Fe
Fe115	1	0.026677	0.063336	0.029999	Biso	1	Fe
Fe116	1	0.013348	0.076669	0.030001	Biso	1	Fe
Fe117	1	0.006678	0.063336	0.03	Biso	1	Fe
Fe118	1	1.3e-05	0.070003	0.010002	Biso	1	Fe
Fe119	1	0.020012	0.070004	0.010002	Biso	1	Fe
Fe120	1	0.033347	0.07667	0.03	Biso	1	Fe
Fe121	1	0.053346	0.076671	0.029999	Biso	1	Fe
Fe122	1	0.046676	0.063337	0.029998	Biso	1	Fe
Fe123	1	0.040012	0.070004	0.010001	Biso	1	Fe
Fe124	1	0.073345	0.076671	0.029998	Biso	1	Fe
Fe125	1	0.066675	0.063337	0.029998	Biso	1	Fe
Fe126	1	0.060011	0.070005	0.010001	Biso	1	Fe
Fe127	1	0.08001	0.070005	0.01	Biso	1	Fe
Fe128	1	0.106673	0.063337	0.029996	Biso	1	Fe
Fe129	1	0.093344	0.076671	0.029998	Biso	1	Fe
Fe130	1	0.086674	0.063337	0.029997	Biso	1	Fe
Fe131	1	0.100008	0.070005	0.01	Biso	1	Fe
Fe132	1	0.113343	0.076671	0.029997	Biso	1	Fe
Fe133	1	0.133341	0.07667	0.029996	Biso	1	Fe
Fe134	1	0.126671	0.063336	0.029996	Biso	1	Fe
Fe135	1	0.120007	0.070004	0.009999	Biso	1	Fe
Fe136	1	0.153339	0.076668	0.029996	Biso	1	Fe
Fe137	1	0.14667	0.063334	0.029995	Biso	1	Fe
Fe138	1	0.140005	0.070003	0.009998	Biso	1	Fe
Fe139	1	0.166668	0.063332	0.029995	Biso	1	Fe
Fe140	1	0.160004	0.07	0.009998	Biso	1	Fe
Fe141	1	0.193335	0.076662	0.029995	Biso	1	Fe
Fe142	1	0.186666	0.063329	0.029995	Biso	1	Fe
Fe143	1	0.173337	0.076665	0.029995	Biso	1	Fe
Fe144	1	0.180002	0.069998	0.009997	Biso	1	Fe
Fe145	1	0.213333	0.076658	0.029994	Biso	1	Fe
Fe146	1	0.206664	0.063325	0.029995	Biso	1	Fe
Fe147	1	0.2	0.069994	0.009997	Biso	1	Fe
Fe148	1	0.219997	0.06999	0.009997	Biso	1	Fe
Fe149	1	0.233331	0.076653	0.029994	Biso	1	Fe
Fe150	1	0.226662	0.063321	0.029995	Biso	1	Fe
Fe151	1	0.24666	0.063316	0.029995	Biso	1	Fe
Fe152	1	0.239995	0.069984	0.009996	Biso	1	Fe
Fe153	1	0.006684	0.083336	0.010003	Biso	1	Fe
Fe154	1	0.013356	0.09667	0.010004	Biso	1	Fe
Fe155	1	0.026683	0.083338	0.010003	Biso	1	Fe
Fe156	1	0.020019	0.090003	0.030002	Biso	1	Fe
Fe157	1	2e-05	0.090002	0.030003	Biso	1	Fe
Fe158	1	0.033355	0.096671	0.010003	Biso	1	Fe
Fe159	1	0.040019	0.090004	0.030001	Biso	1	Fe
Fe160	1	0.046682	0.083338	0.010002	Biso	1	Fe
Fe161	1	0.053354	0.096672	0.010003	Biso	1	Fe
Fe162	1	0.066681	0.083339	0.010001	Biso	1	Fe
Fe163	1	0.073353	0.096673	0.010002	Biso	1	Fe
Fe164	1	0.080017	0.090005	0.029999	Biso	1	Fe
Fe165	1	0.060018	0.090005	0.03	Biso	1	Fe
Fe166	1	0.08668	0.083339	0.010001	Biso	1	Fe
Fe167	1	0.093352	0.096673	0.010001	Biso	1	Fe
Fe168	1	0.106679	0.083339	0.01	Biso	1	Fe
Fe169	1	0.100015	0.090006	0.029998	Biso	1	Fe
Fe170	1	0.11335	0.096673	0.01	Biso	1	Fe
Fe171	1	0.120014	0.090005	0.029997	Biso	1	Fe
Fe172	1	0.126677	0.083338	0.009999	Biso	1	Fe
Fe173	1	0.133349	0.096672	0.01	Biso	1	Fe
Fe174	1	0.146676	0.083337	0.009999	Biso	1	Fe
Fe175	1	0.153347	0.09667	0.009999	Biso	1	Fe
Fe176	1	0.16001	0.090002	0.029996	Biso	1	Fe
Fe177	1	0.140012	0.090004	0.029996	Biso	1	Fe
Fe178	1	0.166674	0.083334	0.009998	Biso	1	Fe
Fe179	1	0.173344	0.096668	0.009998	Biso	1	Fe
Fe180	1	0.186671	0.083331	0.009997	Biso	1	Fe
Fe181	1	0.193342	0.096664	0.009997	Biso	1	Fe
Fe182	1	0.180008	0.089999	0.029995	Biso	1	Fe
Fe183	1	0.200005	0.089995	0.029995	Biso	1	Fe
Fe184	1	0.206669	0.083327	0.009997	Biso	1	Fe
Fe185	1	0.213339	0.09666	0.009997	Biso	1	Fe
Fe186	1	0.220003	0.08999	0.029994	Biso	1	Fe
Fe187	1	0.226667	0.083322	0.009996	Biso	1	Fe
Fe188	1	0.233337	0.096654	0.009996	Biso	1	Fe
Fe189	1	0.24	0.089984	0.029994	Biso	1	Fe
Fe190	1	0.246664	0.083316	0.009996	Biso	1	Fe
Fe191	1	0.026692	0.103337	0.030003	Biso	1	Fe
Fe192	1	0.013366	0.116668	0.030005	Biso	1	Fe
Fe193	1	0.006693	0.103335	0.030004	Biso	1	Fe
Fe194	1	3e-05	0.110002	0.010006	Biso	1	Fe
Fe195	1	0.020029	0.110003	0.010005	Biso	1	Fe
Fe196	1	0.033366	0.11667	0.030004	Biso	1	Fe
Fe197	1	0.053365	0.116672	0.030003	Biso	1	Fe
Fe198	1	0.046691	0.103338	0.030002	Biso	1	Fe
Fe199	1	0.040028	0.110005	0.010004	Biso	1	Fe
Fe200	1	0.073363	0.116673	0.030002	Biso	1	Fe
Fe201	1	0.06669	0.103339	0.030001	Biso	1	Fe
Fe202	1	0.060027	0.110006	0.010003	Biso	1	Fe
Fe203	1	0.080026	0.110007	0.010002	Biso	1	Fe
Fe204	1	0.106687	0.10334	0.029999	Biso	1	Fe
Fe205	1	0.093362	0.116674	0.030001	Biso	1	Fe
Fe206	1	0.086689	0.10334	0.03	Biso	1	Fe
Fe207	1	0.100025	0.110008	0.010002	Biso	1	Fe
Fe208	1	0.11336	0.116674	0.03	Biso	1	Fe
Fe209	1	0.133358	0.116673	0.029998	Biso	1	Fe
Fe210	1	0.126685	0.103339	0.029998	Biso	1	Fe
Fe211	1	0.120023	0.110007	0.010001	Biso	1	Fe
Fe212	1	0.153356	0.116672	0.029997	Biso	1	Fe
Fe213	1	0.146683	0.103338	0.029997	Biso	1	Fe
Fe214	1	0.140021	0.110006	0.01	Biso	1	Fe
Fe215	1	0.160019	0.110004	0.009999	Biso	1	Fe
Fe216	1	0.166681	0.103335	0.029996	Biso	1	Fe
Fe217	1	0.193351	0.116666	0.029995	Biso	1	Fe
Fe218	1	0.186679	0.103332	0.029995	Biso	1	Fe
Fe219	1	0.173354	0.116669	0.029996	Biso	1	Fe
Fe220	1	0.180016	0.110002	0.009998	Biso	1	Fe
Fe221	1	0.213348	0.116661	0.029994	Biso	1	Fe
Fe222	1	0.206676	0.103328	0.029994	Biso	1	Fe
Fe223	1	0.200013	0.109998	0.009997	Biso	1	Fe
Fe224	1	0.220011	0.109992	0.009996	Biso	1	Fe
Fe225	1	0.233345	0.116655	0.029994	Biso	1	Fe
Fe226	1	0.226673	0.103323	0.029994	Biso	1	Fe
Fe227	1	0.24667	0.103316	0.029993	Biso	1	Fe
Fe228	1	0.240008	0.109986	0.009996	Biso	1	Fe
Fe229	1	0.006704	0.123335	0.010006	Biso	1	Fe
Fe230	1	0.013381	0.136667	0.010007	Biso	1	Fe
Fe231	1	0.026704	0.123337	0.010006	Biso	1	Fe
Fe232	1	0.020042	0.130001	0.030007	Biso	1	Fe
Fe233	1	4.3e-05	0.129999	0.030008	Biso	1	Fe
Fe234	1	0.03338	0.13667	0.010006	Biso	1	Fe
Fe235	1	0.040041	0.130003	0.030006	Biso	1	Fe
Fe236	1	0.046703	0.123338	0.010005	Biso	1	Fe
Fe237	1	0.053379	0.136672	0.010005	Biso	1	Fe
Fe238	1	0.066702	0.12334	0.010004	Biso	1	Fe
Fe239	1	0.073377	0.136674	0.010004	Biso	1	Fe
Fe240	1	0.080038	0.130007	0.030003	Biso	1	Fe
Fe241	1	0.06004	0.130005	0.030004	Biso	1	Fe
Fe242	1	0.0867	0.123341	0.010003	Biso	1	Fe
Fe243	1	0.093376	0.136675	0.010003	Biso	1	Fe
Fe244	1	0.106698	0.123342	0.010002	Biso	1	Fe
Fe245	1	0.100037	0.130008	0.030002	Biso	1	Fe
Fe246	1	0.113374	0.136676	0.010002	Biso	1	Fe
Fe247	1	0.120035	0.130008	0.03	Biso	1	Fe
Fe248	1	0.126697	0.123341	0.010001	Biso	1	Fe
Fe249	1	0.133372	0.136676	0.010001	Biso	1	Fe
Fe250	1	0.146694	0.12334	0.01	Biso	1	Fe
Fe251	1	0.153369	0.136675	0.01	Biso	1	Fe
Fe252	1	0.16003	0.130006	0.029997	Biso	1	Fe
Fe253	1	0.140033	0.130007	0.029999	Biso	1	Fe
Fe254	1	0.166692	0.123338	0.009999	Biso	1	Fe
Fe255	1	0.173366	0.136673	0.009999	Biso	1	Fe
Fe256	1	0.186689	0.123335	0.009998	Biso	1	Fe
Fe257	1	0.193363	0.136669	0.009998	Biso	1	Fe
Fe258	1	0.180027	0.130003	0.029996	Biso	1	Fe
Fe259	1	0.200024	0.129999	0.029995	Biso	1	Fe
Fe260	1	0.206686	0.123331	0.009997	Biso	1	Fe
Fe261	1	0.21336	0.136664	0.009997	Biso	1	Fe
Fe262	1	0.220021	0.129994	0.029994	Biso	1	Fe
Fe263	1	0.226683	0.123325	0.009996	Biso	1	Fe
Fe264	1	0.233356	0.136658	0.009996	Biso	1	Fe
Fe265	1	0.240018	0.129987	0.029993	Biso	1	Fe
Fe266	1	0.24668	0.123318	0.009995	Biso	1	Fe
Fe267	1	0.026719	0.143334	0.030008	Biso	1	Fe
Fe268	1	0.013399	0.156663	0.030011	Biso	1	Fe
Fe269	1	0.00672	0.143331	0.03001	Biso	1	Fe
Fe270	1	6e-05	0.149997	0.010009	Biso	1	Fe
Fe271	1	0.020059	0.15	0.010008	Biso	1	Fe
Fe272	1	0.033398	0.156667	0.03001	Biso	1	Fe
Fe273	1	0.053396	0.15667	0.030008	Biso	1	Fe
Fe274	1	0.046718	0.143336	0.030007	Biso	1	Fe
Fe275	1	0.040058	0.150003	0.010007	Biso	1	Fe
Fe276	1	0.073394	0.156672	0.030006	Biso	1	Fe
Fe277	1	0.066716	0.143339	0.030005	Biso	1	Fe
Fe278	1	0.060056	0.150005	0.010006	Biso	1	Fe
Fe279	1	0.080055	0.150007	0.010005	Biso	1	Fe
Fe280	1	0.106713	0.143342	0.030002	Biso	1	Fe
Fe281	1	0.093393	0.156674	0.030005	Biso	1	Fe
Fe282	1	0.086715	0.14334	0.030004	Biso	1	Fe
Fe283	1	0.100053	0.150009	0.010004	Biso	1	Fe
Fe284	1	0.11339	0.156676	0.030003	Biso	1	Fe
Fe285	1	0.133388	0.156676	0.030001	Biso	1	Fe
Fe286	1	0.126711	0.143342	0.030001	Biso	1	Fe
Fe287	1	0.120051	0.15001	0.010003	Biso	1	Fe
Fe288	1	0.153385	0.156676	0.03	Biso	1	Fe
Fe289	1	0.146708	0.143342	0.029999	Biso	1	Fe
Fe290	1	0.140048	0.15001	0.010001	Biso	1	Fe
Fe291	1	0.160045	0.150009	0.01	Biso	1	Fe
Fe292	1	0.166705	0.14334	0.029998	Biso	1	Fe
Fe293	1	0.193379	0.156671	0.029996	Biso	1	Fe
Fe294	1	0.186702	0.143337	0.029996	Biso	1	Fe
Fe295	1	0.173382	0.156674	0.029998	Biso	1	Fe
Fe296	1	0.180042	0.150007	0.009999	Biso	1	Fe
Fe297	1	0.213375	0.156667	0.029995	Biso	1	Fe
Fe298	1	0.206699	0.143333	0.029995	Biso	1	Fe
Fe299	1	0.200039	0.150003	0.009997	Biso	1	Fe
Fe300	1	0.220035	0.149998	0.009996	Biso	1	Fe
Fe301	1	0.233371	0.15666	0.029993	Biso	1	Fe
Fe302	1	0.226695	0.143327	0.029994	Biso	1	Fe
Fe303	1	0.246692	0.14332	0.029993	Biso	1	Fe
Fe304	1	0.240031	0.149991	0.009995	Biso	1	Fe
Fe305	1	0.00674	0.163328	0.01001	Biso	1	Fe
Fe306	1	0.013422	0.17666	0.010011	Biso	1	Fe
Fe307	1	0.026739	0.163332	0.010009	Biso	1	Fe
Fe308	1	0.02008	0.169995	0.030013	Biso	1	Fe
Fe309	1	8.1e-05	0.169991	0.030015	Biso	1	Fe
Fe310	1	0.03342	0.176664	0.01001	Biso	1	Fe
Fe311	1	0.040078	0.169999	0.030011	Biso	1	Fe
Fe312	1	0.046737	0.163335	0.010008	Biso	1	Fe
Fe313	1	0.053419	0.176668	0.010009	Biso	1	Fe
Fe314	1	0.066735	0.163338	0.010007	Biso	1	Fe
Fe315	1	0.073417	0.176672	0.010007	Biso	1	Fe
Fe316	1	0.080074	0.170005	0.030007	Biso	1	Fe
Fe317	1	0.060076	0.170002	0.030009	Biso	1	Fe
Fe318	1	0.086734	0.163341	0.010005	Biso	1	Fe
Fe319	1	0.093414	0.176675	0.010006	Biso	1	Fe
Fe320	1	0.106731	0.163343	0.010004	Biso	1	Fe
Fe321	1	0.100072	0.170008	0.030005	Biso	1	Fe
Fe322	1	0.113412	0.176677	0.010004	Biso	1	Fe
Fe323	1	0.12007	0.17001	0.030004	Biso	1	Fe
Fe324	1	0.126729	0.163344	0.010003	Biso	1	Fe
Fe325	1	0.133409	0.176678	0.010003	Biso	1	Fe
Fe326	1	0.146726	0.163344	0.010001	Biso	1	Fe
Fe327	1	0.153405	0.176678	0.010001	Biso	1	Fe
Fe328	1	0.160064	0.17001	0.03	Biso	1	Fe
Fe329	1	0.140067	0.17001	0.030002	Biso	1	Fe
Fe330	1	0.166723	0.163343	0.01	Biso	1	Fe
Fe331	1	0.173402	0.176678	0.01	Biso	1	Fe
Fe332	1	0.186719	0.163341	0.009998	Biso	1	Fe
Fe333	1	0.193398	0.176675	0.009998	Biso	1	Fe
Fe334	1	0.18006	0.170008	0.029998	Biso	1	Fe
Fe335	1	0.200056	0.170005	0.029996	Biso	1	Fe
Fe336	1	0.206716	0.163337	0.009997	Biso	1	Fe
Fe337	1	0.213394	0.176671	0.009997	Biso	1	Fe
Fe338	1	0.220052	0.17	0.029994	Biso	1	Fe
Fe339	1	0.226712	0.163331	0.009996	Biso	1	Fe
Fe340	1	0.23339	0.176664	0.009995	Biso	1	Fe
Fe341	1	0.240048	0.169993	0.029993	Biso	1	Fe
Fe342	1	0.246708	0.163323	0.009995	Biso	1	Fe
Fe343	1	0.026762	0.183327	0.030015	Biso	1	Fe
Fe344	1	0.01345	0.196654	0.030018	Biso	1	Fe
Fe345	1	0.006764	0.183323	0.030017	Biso	1	Fe
Fe346	1	0.000108	0.189986	0.010014	Biso	1	Fe
Fe347	1	0.020106	0.189992	0.010012	Biso	1	Fe
Fe348	1	0.033447	0.196659	0.030016	Biso	1	Fe
Fe349	1	0.053445	0.196664	0.030014	Biso	1	Fe
Fe350	1	0.04676	0.183331	0.030012	Biso	1	Fe
Fe351	1	0.040104	0.189996	0.010011	Biso	1	Fe
Fe352	1	0.073442	0.196668	0.030011	Biso	1	Fe
Fe353	1	0.066758	0.183335	0.03001	Biso	1	Fe
Fe354	1	0.060102	0.190001	0.010009	Biso	1	Fe
Fe355	1	0.080099	0.190005	0.010008	Biso	1	Fe
Fe356	1	0.106753	0.183342	0.030006	Biso	1	Fe
Fe357	1	0.093439	0.196672	0.030009	Biso	1	Fe
Fe358	1	0.086756	0.183339	0.030008	Biso	1	Fe
Fe359	1	0.100096	0.190008	0.010006	Biso	1	Fe
Fe360	1	0.113436	0.196675	0.030007	Biso	1	Fe
Fe361	1	0.133432	0.196678	0.030004	Biso	1	Fe
Fe362	1	0.12675	0.183344	0.030004	Biso	1	Fe
Fe363	1	0.120093	0.190011	0.010005	Biso	1	Fe
Fe364	1	0.153429	0.196679	0.030002	Biso	1	Fe
Fe365	1	0.146747	0.183345	0.030002	Biso	1	Fe
Fe366	1	0.14009	0.190012	0.010003	Biso	1	Fe
Fe367	1	0.160086	0.190013	0.010001	Biso	1	Fe
Fe368	1	0.166744	0.183344	0.03	Biso	1	Fe
Fe369	1	0.193421	0.196677	0.029998	Biso	1	Fe
Fe370	1	0.18674	0.183343	0.029998	Biso	1	Fe
Fe371	1	0.173425	0.196679	0.03	Biso	1	Fe
Fe372	1	0.180083	0.190012	0.009999	Biso	1	Fe
Fe373	1	0.213416	0.196674	0.029996	Biso	1	Fe
Fe374	1	0.206736	0.183339	0.029996	Biso	1	Fe
Fe375	1	0.200078	0.190009	0.009998	Biso	1	Fe
Fe376	1	0.220074	0.190005	0.009996	Biso	1	Fe
Fe377	1	0.233412	0.196668	0.029994	Biso	1	Fe
Fe378	1	0.226731	0.183334	0.029994	Biso	1	Fe
Fe379	1	0.246727	0.183326	0.029992	Biso	1	Fe
Fe380	1	0.24007	0.189998	0.009995	Biso	1	Fe
Fe381	1	0.006666	0.003332	0.049993	Biso	1	Fe
Fe382	1	0.013335	0.016667	0.049993	Biso	1	Fe
Fe383	1	0.026665	0.003333	0.049992	Biso	1	Fe
Fe384	1	0.033334	0.016667	0.049993	Biso	1	Fe
Fe385	1	0.046665	0.003333	0.049992	Biso	1	Fe
Fe386	1	0.053333	0.016667	0.049993	Biso	1	Fe
Fe387	1	0.066664	0.003333	0.049992	Biso	1	Fe
Fe388	1	0.073332	0.016667	0.049992	Biso	1	Fe
Fe389	1	0.086663	0.003333	0.049992	Biso	1	Fe
Fe390	1	0.093331	0.016667	0.049992	Biso	1	Fe
Fe391	1	0.106662	0.003333	0.049992	Biso	1	Fe
Fe392	1	0.11333	0.016667	0.049992	Biso	1	Fe
Fe393	1	0.126661	0.003333	0.049992	Biso	1	Fe
Fe394	1	0.133329	0.016666	0.049992	Biso	1	Fe
Fe395	1	0.14666	0.003332	0.049993	Biso	1	Fe
Fe396	1	0.153328	0.016664	0.049993	Biso	1	Fe
Fe397	1	0.166659	0.003331	0.049993	Biso	1	Fe
Fe398	1	0.173327	0.016663	0.049993	Biso	1	Fe
Fe399	1	0.186658	0.003329	0.049994	Biso	1	Fe
Fe400	1	0.193325	0.016661	0.049994	Biso	1	Fe
Fe401	1	0.206657	0.003327	0.049995	Biso	1	Fe
Fe402	1	0.213324	0.016659	0.049994	Biso	1	Fe
Fe403	1	0.226656	0.003326	0.049996	Biso	1	Fe
Fe404	1	0.233323	0.016656	0.049996	Biso	1	Fe
Fe405	1	0.246655	0.003324	0.049998	Biso	1	Fe
Fe406	1	4e-06	0.03	0.049994	Biso	1	Fe
Fe407	1	0.020003	0.030001	0.049994	Biso	1	Fe
Fe408	1	0.040002	0.030001	0.049994	Biso	1	Fe
Fe409	1	0.060001	0.030001	0.049993	Biso	1	Fe
Fe410	1	0.08	0.030001	0.049993	Biso	1	Fe
Fe411	1	0.099999	0.030001	0.049993	Biso	1	Fe
Fe412	1	0.119998	0.03	0.049992	Biso	1	Fe
Fe413	1	0.139997	0.029999	0.049992	Biso	1	Fe
Fe414	1	0.159996	0.029997	0.049992	Biso	1	Fe
Fe415	1	0.179994	0.029995	0.049993	Biso	1	Fe
Fe416	1	0.199993	0.029993	0.049993	Biso	1	Fe
Fe417	1	0.219991	0.02999	0.049994	Biso	1	Fe
Fe418	1	0.23999	0.029987	0.049995	Biso	1	Fe
Fe419	1	0.006673	0.043334	0.049996	Biso	1	Fe
Fe420	1	0.013342	0.056668	0.049997	Biso	1	Fe
Fe421	1	0.026672	0.043335	0.049995	Biso	1	Fe
Fe422	1	0.033341	0.056669	0.049996	Biso	1	Fe
Fe423	1	0.046671	0.043335	0.049994	Biso	1	Fe
Fe424	1	0.053341	0.056669	0.049995	Biso	1	Fe
Fe425	1	0.06667	0.043335	0.049994	Biso	1	Fe
Fe426	1	0.07334	0.056669	0.049994	Biso	1	Fe
Fe427	1	0.086669	0.043335	0.049993	Biso	1	Fe
Fe428	1	0.093338	0.056669	0.049994	Biso	1	Fe
Fe429	1	0.106668	0.043335	0.049993	Biso	1	Fe
Fe430	1	0.113337	0.056669	0.049993	Biso	1	Fe
Fe431	1	0.126667	0.043334	0.049993	Biso	1	Fe
Fe432	1	0.133336	0.056667	0.049993	Biso	1	Fe
Fe433	1	0.146665	0.043332	0.049992	Biso	1	Fe
Fe434	1	0.153334	0.056666	0.049993	Biso	1	Fe
Fe435	1	0.166664	0.04333	0.049992	Biso	1	Fe
Fe436	1	0.173332	0.056663	0.049992	Biso	1	Fe
Fe437	1	0.186662	0.043328	0.049993	Biso	1	Fe
Fe438	1	0.193331	0.056661	0.049992	Biso	1	Fe
Fe439	1	0.206661	0.043325	0.049993	Biso	1	Fe
Fe440	1	0.213329	0.056657	0.049992	Biso	1	Fe
Fe441	1	0.226659	0.043321	0.049993	Biso	1	Fe
Fe442	1	0.233327	0.056653	0.049993	Biso	1	Fe
Fe443	1	0.246657	0.043317	0.049994	Biso	1	Fe
Fe444	1	1.3e-05	0.070001	0.049999	Biso	1	Fe
Fe445	1	0.020012	0.070002	0.049998	Biso	1	Fe
Fe446	1	0.040012	0.070003	0.049997	Biso	1	Fe
Fe447	1	0.060011	0.070003	0.049996	Biso	1	Fe
Fe448	1	0.080009	0.070003	0.049995	Biso	1	Fe
Fe449	1	0.100008	0.070003	0.049994	Biso	1	Fe
Fe450	1	0.120007	0.070003	0.049994	Biso	1	Fe
Fe451	1	0.140005	0.070001	0.049993	Biso	1	Fe
Fe452	1	0.160003	0.069999	0.049993	Biso	1	Fe
Fe453	1	0.180001	0.069997	0.049992	Biso	1	Fe
Fe454	1	0.199999	0.069993	0.049992	Biso	1	Fe
Fe455	1	0.219997	0.069989	0.049992	Biso	1	Fe
Fe456	1	0.239995	0.069984	0.049992	Biso	1	Fe
Fe457	1	0.006684	0.083334	0.05	Biso	1	Fe
Fe458	1	0.013356	0.096668	0.050002	Biso	1	Fe
Fe459	1	0.026683	0.083336	0.049999	Biso	1	Fe
Fe460	1	0.033355	0.096669	0.050001	Biso	1	Fe
Fe461	1	0.046682	0.083337	0.049998	Biso	1	Fe
Fe462	1	0.053354	0.09667	0.049999	Biso	1	Fe
Fe463	1	0.066681	0.083337	0.049997	Biso	1	Fe
Fe464	1	0.073353	0.096671	0.049998	Biso	1	Fe
Fe465	1	0.08668	0.083338	0.049996	Biso	1	Fe
Fe466	1	0.093352	0.096671	0.049997	Biso	1	Fe
Fe467	1	0.106679	0.083337	0.049995	Biso	1	Fe
Fe468	1	0.11335	0.096671	0.049996	Biso	1	Fe
Fe469	1	0.126677	0.083337	0.049994	Biso	1	Fe
Fe470	1	0.133348	0.096671	0.049995	Biso	1	Fe
Fe471	1	0.146675	0.083335	0.049994	Biso	1	Fe
Fe472	1	0.153346	0.096669	0.049994	Biso	1	Fe
Fe473	1	0.166673	0.083333	0.049993	Biso	1	Fe
Fe474	1	0.173344	0.096666	0.049993	Biso	1	Fe
Fe475	1	0.186671	0.08333	0.049992	Biso	1	Fe
Fe476	1	0.193342	0.096663	0.049992	Biso	1	Fe
Fe477	1	0.206669	0.083326	0.049992	Biso	1	Fe
Fe478	1	0.213339	0.096658	0.049992	Biso	1	Fe
Fe479	1	0.226666	0.083321	0.049992	Biso	1	Fe
Fe480	1	0.233336	0.096653	0.049991	Biso	1	Fe
Fe481	1	0.246664	0.083315	0.049992	Biso	1	Fe
Fe482	1	3e-05	0.109999	0.050005	Biso	1	Fe
Fe483	1	0.020029	0.110001	0.050004	Biso	1	Fe
Fe484	1	0.040028	0.110003	0.050002	Biso	1	Fe
Fe485	1	0.060027	0.110004	0.050001	Biso	1	Fe
Fe486	1	0.080026	0.110005	0.049999	Biso	1	Fe
Fe487	1	0.100024	0.110006	0.049998	Biso	1	Fe
Fe488	1	0.120023	0.110005	0.049997	Biso	1	Fe
Fe489	1	0.140021	0.110005	0.049995	Biso	1	Fe
Fe490	1	0.160018	0.110003	0.049994	Biso	1	Fe
Fe491	1	0.180016	0.11	0.049993	Biso	1	Fe
Fe492	1	0.200013	0.109996	0.049992	Biso	1	Fe
Fe493	1	0.22001	0.109991	0.049992	Biso	1	Fe
Fe494	1	0.240007	0.109985	0.049991	Biso	1	Fe
Fe495	1	0.006704	0.123332	0.050007	Biso	1	Fe
Fe496	1	0.01338	0.136665	0.050009	Biso	1	Fe
Fe497	1	0.026703	0.123334	0.050005	Biso	1	Fe
Fe498	1	0.033379	0.136667	0.050007	Biso	1	Fe
Fe499	1	0.046703	0.123336	0.050004	Biso	1	Fe
Fe500	1	0.053378	0.13667	0.050006	Biso	1	Fe
Fe501	1	0.066701	0.123338	0.050002	Biso	1	Fe
Fe502	1	0.073377	0.136671	0.050004	Biso	1	Fe
Fe503	1	0.0867	0.123339	0.050001	Biso	1	Fe
Fe504	1	0.093375	0.136673	0.050002	Biso	1	Fe
Fe505	1	0.106698	0.12334	0.049999	Biso	1	Fe
Fe506	1	0.113373	0.136674	0.05	Biso	1	Fe
Fe507	1	0.126696	0.123339	0.049998	Biso	1	Fe
Fe508	1	0.133371	0.136674	0.049998	Biso	1	Fe
Fe509	1	0.146694	0.123339	0.049996	Biso	1	Fe
Fe510	1	0.153369	0.136673	0.049997	Biso	1	Fe
Fe511	1	0.166692	0.123337	0.049995	Biso	1	Fe
Fe512	1	0.173366	0.136671	0.049995	Biso	1	Fe
Fe513	1	0.186689	0.123334	0.049993	Biso	1	Fe
Fe514	1	0.193363	0.136667	0.049994	Biso	1	Fe
Fe515	1	0.206686	0.123329	0.049992	Biso	1	Fe
Fe516	1	0.21336	0.136663	0.049992	Biso	1	Fe
Fe517	1	0.226683	0.123324	0.049991	Biso	1	Fe
Fe518	1	0.233356	0.136657	0.049991	Biso	1	Fe
Fe519	1	0.246679	0.123317	0.049991	Biso	1	Fe
Fe520	1	5.9e-05	0.149994	0.050014	Biso	1	Fe
Fe521	1	0.020058	0.149997	0.050011	Biso	1	Fe
Fe522	1	0.040057	0.15	0.050009	Biso	1	Fe
Fe523	1	0.060056	0.150003	0.050007	Biso	1	Fe
Fe524	1	0.080054	0.150005	0.050005	Biso	1	Fe
Fe525	1	0.100052	0.150007	0.050003	Biso	1	Fe
Fe526	1	0.12005	0.150008	0.050001	Biso	1	Fe
Fe527	1	0.140048	0.150008	0.049999	Biso	1	Fe
Fe528	1	0.160045	0.150007	0.049997	Biso	1	Fe
Fe529	1	0.180042	0.150005	0.049995	Biso	1	Fe
Fe530	1	0.200038	0.150001	0.049994	Biso	1	Fe
Fe531	1	0.220035	0.149996	0.049992	Biso	1	Fe
Fe532	1	0.240031	0.149989	0.049991	Biso	1	Fe
Fe533	1	0.006739	0.163326	0.050016	Biso	1	Fe
Fe534	1	0.013421	0.176658	0.050018	Biso	1	Fe
Fe535	1	0.026738	0.16333	0.050014	Biso	1	Fe
Fe536	1	0.033419	0.176662	0.050016	Biso	1	Fe
Fe537	1	0.046736	0.163333	0.050011	Biso	1	Fe
Fe538	1	0.053418	0.176666	0.050013	Biso	1	Fe
Fe539	1	0.066735	0.163336	0.050009	Biso	1	Fe
Fe540	1	0.073415	0.176669	0.05001	Biso	1	Fe
Fe541	1	0.086733	0.163339	0.050007	Biso	1	Fe
Fe542	1	0.093413	0.176672	0.050008	Biso	1	Fe
Fe543	1	0.106731	0.16334	0.050004	Biso	1	Fe
Fe544	1	0.113411	0.176674	0.050005	Biso	1	Fe
Fe545	1	0.126728	0.163342	0.050002	Biso	1	Fe
Fe546	1	0.133408	0.176676	0.050003	Biso	1	Fe
Fe547	1	0.146725	0.163342	0.05	Biso	1	Fe
Fe548	1	0.153405	0.176676	0.05	Biso	1	Fe
Fe549	1	0.166722	0.163341	0.049998	Biso	1	Fe
Fe550	1	0.173401	0.176675	0.049998	Biso	1	Fe
Fe551	1	0.186719	0.163339	0.049996	Biso	1	Fe
Fe552	1	0.193397	0.176673	0.049996	Biso	1	Fe
Fe553	1	0.206715	0.163335	0.049994	Biso	1	Fe
Fe554	1	0.213393	0.176669	0.049994	Biso	1	Fe
Fe555	1	0.226711	0.163329	0.049992	Biso	1	Fe
Fe556	1	0.233389	0.176663	0.049992	Biso	1	Fe
Fe557	1	0.246707	0.163322	0.04999	Biso	1	Fe
Fe558	1	0.000107	0.189984	0.050023	Biso	1	Fe
Fe559	1	0.020105	0.189989	0.05002	Biso	1	Fe
Fe560	1	0.040103	0.189994	0.050017	Biso	1	Fe
Fe561	1	0.0601	0.189998	0.050014	Biso	1	Fe
Fe562	1	0.080098	0.190002	0.050012	Biso	1	Fe
Fe563	1	0.100095	0.190006	0.050009	Biso	1	Fe
Fe564	1	0.120092	0.190008	0.050006	Biso	1	Fe
Fe565	1	0.140089	0.19001	0.050003	Biso	1	Fe
Fe566	1	0.160085	0.19001	0.050001	Biso	1	Fe
Fe567	1	0.180081	0.19001	0.049998	Biso	1	Fe
Fe568	1	0.200077	0.190007	0.049996	Biso	1	Fe
Fe569	1	0.220073	0.190003	0.049993	Biso	1	Fe
Fe570	1	0.240068	0.189996	0.049991	Biso	1	Fe
Fe571	1	0.02	0.009999	0.06999	Biso	1	Fe
Fe572	1	0.006666	0.003331	0.089987	Biso	1	Fe
Fe573	1	0.013334	0.016665	0.089988	Biso	1	Fe
Fe574	1	0.026665	0.003332	0.089987	Biso	1	Fe
Fe575	1	0	0.009999	0.06999	Biso	1	Fe
Fe576	1	0.039999	0.01	0.06999	Biso	1	Fe
Fe577	1	0.033333	0.016666	0.089988	Biso	1	Fe
Fe578	1	0.046664	0.003332	0.089987	Biso	1	Fe
Fe579	1	0.053333	0.016666	0.089987	Biso	1	Fe
Fe580	1	0.079997	0.01	0.06999	Biso	1	Fe
Fe581	1	0.059998	0.01	0.06999	Biso	1	Fe
Fe582	1	0.066663	0.003333	0.089987	Biso	1	Fe
Fe583	1	0.073332	0.016666	0.089987	Biso	1	Fe
Fe584	1	0.099996	0.01	0.06999	Biso	1	Fe
Fe585	1	0.086662	0.003333	0.089987	Biso	1	Fe
Fe586	1	0.093331	0.016666	0.089987	Biso	1	Fe
Fe587	1	0.106661	0.003333	0.089988	Biso	1	Fe
Fe588	1	0.119995	0.009999	0.06999	Biso	1	Fe
Fe589	1	0.11333	0.016666	0.089987	Biso	1	Fe
Fe590	1	0.12666	0.003333	0.089988	Biso	1	Fe
Fe591	1	0.133328	0.016665	0.089988	Biso	1	Fe
Fe592	1	0.159993	0.009997	0.069991	Biso	1	Fe
Fe593	1	0.139994	0.009999	0.06999	Biso	1	Fe
Fe594	1	0.146659	0.003332	0.089989	Biso	1	Fe
Fe595	1	0.153327	0.016664	0.089988	Biso	1	Fe
Fe596	1	0.166658	0.003331	0.08999	Biso	1	Fe
Fe597	1	0.179992	0.009996	0.069992	Biso	1	Fe
Fe598	1	0.173326	0.016663	0.089989	Biso	1	Fe
Fe599	1	0.186657	0.00333	0.089992	Biso	1	Fe
Fe600	1	0.193325	0.016661	0.089991	Biso	1	Fe
Fe601	1	0.199991	0.009994	0.069993	Biso	1	Fe
Fe602	1	0.21999	0.009992	0.069995	Biso	1	Fe
Fe603	1	0.206656	0.003328	0.089993	Biso	1	Fe
Fe604	1	0.213324	0.016659	0.089992	Biso	1	Fe
Fe605	1	0.239989	0.00999	0.069996	Biso	1	Fe
Fe606	1	0.226655	0.003327	0.089996	Biso	1	Fe
Fe607	1	0.233322	0.016657	0.089994	Biso	1	Fe
Fe608	1	0.246654	0.003325	0.089998	Biso	1	Fe
Fe609	1	0.026668	0.023333	0.069991	Biso	1	Fe
Fe610	1	0.013338	0.036666	0.069992	Biso	1	Fe
Fe611	1	0.006669	0.023333	0.069991	Biso	1	Fe
Fe612	1	4e-06	0.029998	0.089989	Biso	1	Fe
Fe613	1	0.020003	0.029999	0.089989	Biso	1	Fe
Fe614	1	0.033337	0.036667	0.069991	Biso	1	Fe
Fe615	1	0.053336	0.036667	0.069991	Biso	1	Fe
Fe616	1	0.046667	0.023333	0.06999	Biso	1	Fe
Fe617	1	0.040002	0.029999	0.089988	Biso	1	Fe
Fe618	1	0.073335	0.036668	0.069991	Biso	1	Fe
Fe619	1	0.066666	0.023334	0.06999	Biso	1	Fe
Fe620	1	0.060001	0.03	0.089988	Biso	1	Fe
Fe621	1	0.08	0.03	0.089988	Biso	1	Fe
Fe622	1	0.106665	0.023333	0.06999	Biso	1	Fe
Fe623	1	0.093334	0.036667	0.06999	Biso	1	Fe
Fe624	1	0.086666	0.023334	0.06999	Biso	1	Fe
Fe625	1	0.099999	0.03	0.089987	Biso	1	Fe
Fe626	1	0.113333	0.036667	0.06999	Biso	1	Fe
Fe627	1	0.133332	0.036666	0.06999	Biso	1	Fe
Fe628	1	0.126663	0.023333	0.06999	Biso	1	Fe
Fe629	1	0.119998	0.029999	0.089987	Biso	1	Fe
Fe630	1	0.15333	0.036665	0.06999	Biso	1	Fe
Fe631	1	0.146662	0.023332	0.06999	Biso	1	Fe
Fe632	1	0.139997	0.029998	0.089988	Biso	1	Fe
Fe633	1	0.166661	0.02333	0.069991	Biso	1	Fe
Fe634	1	0.159995	0.029997	0.089988	Biso	1	Fe
Fe635	1	0.193327	0.03666	0.069991	Biso	1	Fe
Fe636	1	0.18666	0.023328	0.069991	Biso	1	Fe
Fe637	1	0.173329	0.036663	0.06999	Biso	1	Fe
Fe638	1	0.179994	0.029995	0.089989	Biso	1	Fe
Fe639	1	0.213326	0.036657	0.069992	Biso	1	Fe
Fe640	1	0.206658	0.023326	0.069992	Biso	1	Fe
Fe641	1	0.199992	0.029993	0.08999	Biso	1	Fe
Fe642	1	0.219991	0.02999	0.089991	Biso	1	Fe
Fe643	1	0.233324	0.036654	0.069993	Biso	1	Fe
Fe644	1	0.226657	0.023323	0.069994	Biso	1	Fe
Fe645	1	0.246656	0.02332	0.069995	Biso	1	Fe
Fe646	1	0.23999	0.029987	0.089993	Biso	1	Fe
Fe647	1	0.020007	0.05	0.069993	Biso	1	Fe
Fe648	1	0.006673	0.043332	0.089991	Biso	1	Fe
Fe649	1	0.013342	0.056666	0.089992	Biso	1	Fe
Fe650	1	0.026672	0.043333	0.08999	Biso	1	Fe
Fe651	1	8e-06	0.05	0.069994	Biso	1	Fe
Fe652	1	0.040006	0.050001	0.069992	Biso	1	Fe
Fe653	1	0.033342	0.056666	0.089991	Biso	1	Fe
Fe654	1	0.046671	0.043333	0.089989	Biso	1	Fe
Fe655	1	0.053341	0.056667	0.08999	Biso	1	Fe
Fe656	1	0.080004	0.050001	0.069991	Biso	1	Fe
Fe657	1	0.060005	0.050001	0.069992	Biso	1	Fe
Fe658	1	0.06667	0.043334	0.089988	Biso	1	Fe
Fe659	1	0.07334	0.056667	0.089989	Biso	1	Fe
Fe660	1	0.100003	0.050001	0.069991	Biso	1	Fe
Fe661	1	0.086669	0.043334	0.089988	Biso	1	Fe
Fe662	1	0.093338	0.056667	0.089989	Biso	1	Fe
Fe663	1	0.106668	0.043333	0.089988	Biso	1	Fe
Fe664	1	0.120002	0.050001	0.06999	Biso	1	Fe
Fe665	1	0.113337	0.056667	0.089988	Biso	1	Fe
Fe666	1	0.126667	0.043333	0.089987	Biso	1	Fe
Fe667	1	0.133336	0.056666	0.089988	Biso	1	Fe
Fe668	1	0.159999	0.049998	0.06999	Biso	1	Fe
Fe669	1	0.14	0.049999	0.06999	Biso	1	Fe
Fe670	1	0.146665	0.043331	0.089987	Biso	1	Fe
Fe671	1	0.153334	0.056665	0.089988	Biso	1	Fe
Fe672	1	0.166664	0.04333	0.089988	Biso	1	Fe
Fe673	1	0.179997	0.049995	0.06999	Biso	1	Fe
Fe674	1	0.173332	0.056663	0.089988	Biso	1	Fe
Fe675	1	0.186662	0.043328	0.089988	Biso	1	Fe
Fe676	1	0.19333	0.05666	0.089988	Biso	1	Fe
Fe677	1	0.199995	0.049993	0.06999	Biso	1	Fe
Fe678	1	0.219994	0.049989	0.069991	Biso	1	Fe
Fe679	1	0.20666	0.043325	0.089989	Biso	1	Fe
Fe680	1	0.213329	0.056657	0.089988	Biso	1	Fe
Fe681	1	0.239992	0.049985	0.069992	Biso	1	Fe
Fe682	1	0.226659	0.043322	0.08999	Biso	1	Fe
Fe683	1	0.233327	0.056653	0.089989	Biso	1	Fe
Fe684	1	0.246657	0.043318	0.089992	Biso	1	Fe
Fe685	1	0.026677	0.063334	0.069995	Biso	1	Fe
Fe686	1	0.013348	0.076667	0.069997	Biso	1	Fe
Fe687	1	0.006678	0.063333	0.069996	Biso	1	Fe
Fe688	1	1.3e-05	0.069998	0.089995	Biso	1	Fe
Fe689	1	0.020012	0.069999	0.089994	Biso	1	Fe
Fe690	1	0.033347	0.076668	0.069996	Biso	1	Fe
Fe691	1	0.053346	0.076669	0.069995	Biso	1	Fe
Fe692	1	0.046676	0.063335	0.069994	Biso	1	Fe
Fe693	1	0.040012	0.07	0.089993	Biso	1	Fe
Fe694	1	0.073345	0.076669	0.069994	Biso	1	Fe
Fe695	1	0.066675	0.063335	0.069993	Biso	1	Fe
Fe696	1	0.060011	0.070001	0.089992	Biso	1	Fe
Fe697	1	0.08001	0.070001	0.08999	Biso	1	Fe
Fe698	1	0.106673	0.063335	0.069991	Biso	1	Fe
Fe699	1	0.093344	0.076669	0.069993	Biso	1	Fe
Fe700	1	0.086674	0.063335	0.069992	Biso	1	Fe
Fe701	1	0.100008	0.070001	0.08999	Biso	1	Fe
Fe702	1	0.113343	0.076669	0.069992	Biso	1	Fe
Fe703	1	0.133341	0.076668	0.069991	Biso	1	Fe
Fe704	1	0.126671	0.063334	0.069991	Biso	1	Fe
Fe705	1	0.120007	0.070001	0.089989	Biso	1	Fe
Fe706	1	0.153339	0.076666	0.06999	Biso	1	Fe
Fe707	1	0.146669	0.063333	0.06999	Biso	1	Fe
Fe708	1	0.140005	0.07	0.089988	Biso	1	Fe
Fe709	1	0.166668	0.063331	0.06999	Biso	1	Fe
Fe710	1	0.160003	0.069998	0.089988	Biso	1	Fe
Fe711	1	0.193335	0.076661	0.06999	Biso	1	Fe
Fe712	1	0.186666	0.063328	0.06999	Biso	1	Fe
Fe713	1	0.173337	0.076664	0.06999	Biso	1	Fe
Fe714	1	0.180001	0.069996	0.089987	Biso	1	Fe
Fe715	1	0.213333	0.076657	0.06999	Biso	1	Fe
Fe716	1	0.206664	0.063325	0.06999	Biso	1	Fe
Fe717	1	0.199999	0.069992	0.089988	Biso	1	Fe
Fe718	1	0.219997	0.069988	0.089988	Biso	1	Fe
Fe719	1	0.233331	0.076652	0.06999	Biso	1	Fe
Fe720	1	0.226662	0.063321	0.06999	Biso	1	Fe
Fe721	1	0.24666	0.063316	0.069991	Biso	1	Fe
Fe722	1	0.239995	0.069984	0.089989	Biso	1	Fe
Fe723	1	0.020019	0.090001	0.069999	Biso	1	Fe
Fe724	1	0.006684	0.083332	0.089998	Biso	1	Fe
Fe725	1	0.013356	0.096665	0.09	Biso	1	Fe
Fe726	1	0.026684	0.083333	0.089996	Biso	1	Fe
Fe727	1	2e-05	0.089999	0.070001	Biso	1	Fe
Fe728	1	0.040019	0.090002	0.069998	Biso	1	Fe
Fe729	1	0.033355	0.096666	0.089998	Biso	1	Fe
Fe730	1	0.046683	0.083334	0.089994	Biso	1	Fe
Fe731	1	0.053354	0.096667	0.089996	Biso	1	Fe
Fe732	1	0.080017	0.090003	0.069995	Biso	1	Fe
Fe733	1	0.060018	0.090003	0.069996	Biso	1	Fe
Fe734	1	0.066681	0.083334	0.089993	Biso	1	Fe
Fe735	1	0.073353	0.096668	0.089995	Biso	1	Fe
Fe736	1	0.100015	0.090003	0.069994	Biso	1	Fe
Fe737	1	0.08668	0.083335	0.089992	Biso	1	Fe
Fe738	1	0.093352	0.096669	0.089993	Biso	1	Fe
Fe739	1	0.106679	0.083335	0.089991	Biso	1	Fe
Fe740	1	0.120014	0.090003	0.069993	Biso	1	Fe
Fe741	1	0.11335	0.096669	0.089992	Biso	1	Fe
Fe742	1	0.126677	0.083334	0.089989	Biso	1	Fe
Fe743	1	0.133349	0.096668	0.08999	Biso	1	Fe
Fe744	1	0.16001	0.09	0.069991	Biso	1	Fe
Fe745	1	0.140012	0.090002	0.069992	Biso	1	Fe
Fe746	1	0.146675	0.083333	0.089989	Biso	1	Fe
Fe747	1	0.153347	0.096667	0.089989	Biso	1	Fe
Fe748	1	0.180008	0.089997	0.06999	Biso	1	Fe
Fe749	1	0.166673	0.083331	0.089988	Biso	1	Fe
Fe750	1	0.173344	0.096664	0.089988	Biso	1	Fe
Fe751	1	0.186671	0.083328	0.089987	Biso	1	Fe
Fe752	1	0.193342	0.096661	0.089988	Biso	1	Fe
Fe753	1	0.200005	0.089994	0.06999	Biso	1	Fe
Fe754	1	0.220003	0.089989	0.069989	Biso	1	Fe
Fe755	1	0.206669	0.083325	0.089987	Biso	1	Fe
Fe756	1	0.213339	0.096657	0.089987	Biso	1	Fe
Fe757	1	0.24	0.089984	0.069989	Biso	1	Fe
Fe758	1	0.226667	0.08332	0.089987	Biso	1	Fe
Fe759	1	0.233337	0.096652	0.089987	Biso	1	Fe
Fe760	1	0.246664	0.083315	0.089988	Biso	1	Fe
Fe761	1	0.026692	0.103334	0.070001	Biso	1	Fe
Fe762	1	0.013366	0.116665	0.070005	Biso	1	Fe
Fe763	1	0.006693	0.103332	0.070003	Biso	1	Fe
Fe764	1	3e-05	0.109996	0.090005	Biso	1	Fe
Fe765	1	0.020029	0.109998	0.090002	Biso	1	Fe
Fe766	1	0.033366	0.116667	0.070003	Biso	1	Fe
Fe767	1	0.053365	0.116669	0.070001	Biso	1	Fe
Fe768	1	0.046691	0.103335	0.07	Biso	1	Fe
Fe769	1	0.040028	0.109999	0.090001	Biso	1	Fe
Fe770	1	0.073363	0.11667	0.07	Biso	1	Fe
Fe771	1	0.06669	0.103336	0.069998	Biso	1	Fe
Fe772	1	0.060027	0.110001	0.089998	Biso	1	Fe
Fe773	1	0.080026	0.110002	0.089997	Biso	1	Fe
Fe774	1	0.106687	0.103337	0.069995	Biso	1	Fe
Fe775	1	0.093362	0.116671	0.069998	Biso	1	Fe
Fe776	1	0.086689	0.103337	0.069996	Biso	1	Fe
Fe777	1	0.100024	0.110002	0.089995	Biso	1	Fe
Fe778	1	0.11336	0.116671	0.069996	Biso	1	Fe
Fe779	1	0.133358	0.116671	0.069995	Biso	1	Fe
Fe780	1	0.126685	0.103337	0.069994	Biso	1	Fe
Fe781	1	0.120023	0.110002	0.089993	Biso	1	Fe
Fe782	1	0.153356	0.116669	0.069993	Biso	1	Fe
Fe783	1	0.146683	0.103336	0.069992	Biso	1	Fe
Fe784	1	0.140021	0.110002	0.089991	Biso	1	Fe
Fe785	1	0.160018	0.11	0.08999	Biso	1	Fe
Fe786	1	0.166681	0.103334	0.069991	Biso	1	Fe
Fe787	1	0.193351	0.116664	0.06999	Biso	1	Fe
Fe788	1	0.186679	0.103331	0.06999	Biso	1	Fe
Fe789	1	0.173354	0.116667	0.069992	Biso	1	Fe
Fe790	1	0.180016	0.109998	0.089989	Biso	1	Fe
Fe791	1	0.213348	0.116659	0.06999	Biso	1	Fe
Fe792	1	0.206676	0.103327	0.06999	Biso	1	Fe
Fe793	1	0.200013	0.109994	0.089988	Biso	1	Fe
Fe794	1	0.220011	0.10999	0.089987	Biso	1	Fe
Fe795	1	0.233345	0.116654	0.069989	Biso	1	Fe
Fe796	1	0.226673	0.103321	0.069989	Biso	1	Fe
Fe797	1	0.24667	0.103315	0.069989	Biso	1	Fe
Fe798	1	0.240008	0.109984	0.089987	Biso	1	Fe
Fe799	1	0.020042	0.129998	0.070008	Biso	1	Fe
Fe800	1	0.006704	0.123329	0.090008	Biso	1	Fe
Fe801	1	0.01338	0.136661	0.090011	Biso	1	Fe
Fe802	1	0.026703	0.123331	0.090005	Biso	1	Fe
Fe803	1	4.2e-05	0.129996	0.07001	Biso	1	Fe
Fe804	1	0.040041	0.13	0.070006	Biso	1	Fe
Fe805	1	0.033379	0.136664	0.090008	Biso	1	Fe
Fe806	1	0.046703	0.123333	0.090003	Biso	1	Fe
Fe807	1	0.053378	0.136666	0.090006	Biso	1	Fe
Fe808	1	0.080038	0.130004	0.070001	Biso	1	Fe
Fe809	1	0.06004	0.130002	0.070004	Biso	1	Fe
Fe810	1	0.066701	0.123334	0.090001	Biso	1	Fe
Fe811	1	0.073377	0.136668	0.090003	Biso	1	Fe
Fe812	1	0.100036	0.130005	0.069999	Biso	1	Fe
Fe813	1	0.0867	0.123335	0.089998	Biso	1	Fe
Fe814	1	0.093375	0.136669	0.09	Biso	1	Fe
Fe815	1	0.106698	0.123336	0.089996	Biso	1	Fe
Fe816	1	0.120035	0.130005	0.069997	Biso	1	Fe
Fe817	1	0.113373	0.13667	0.089998	Biso	1	Fe
Fe818	1	0.126696	0.123336	0.089994	Biso	1	Fe
Fe819	1	0.133371	0.13667	0.089996	Biso	1	Fe
Fe820	1	0.16003	0.130003	0.069994	Biso	1	Fe
Fe821	1	0.140032	0.130005	0.069996	Biso	1	Fe
Fe822	1	0.146694	0.123336	0.089992	Biso	1	Fe
Fe823	1	0.153368	0.136669	0.089993	Biso	1	Fe
Fe824	1	0.180027	0.130001	0.069992	Biso	1	Fe
Fe825	1	0.166692	0.123334	0.089991	Biso	1	Fe
Fe826	1	0.173366	0.136668	0.089991	Biso	1	Fe
Fe827	1	0.186689	0.123331	0.089989	Biso	1	Fe
Fe828	1	0.193363	0.136665	0.089989	Biso	1	Fe
Fe829	1	0.200024	0.129997	0.069991	Biso	1	Fe
Fe830	1	0.220021	0.129992	0.069989	Biso	1	Fe
Fe831	1	0.206686	0.123327	0.089988	Biso	1	Fe
Fe832	1	0.213359	0.13666	0.089988	Biso	1	Fe
Fe833	1	0.240017	0.129986	0.069989	Biso	1	Fe
Fe834	1	0.226683	0.123322	0.089987	Biso	1	Fe
Fe835	1	0.233356	0.136655	0.089987	Biso	1	Fe
Fe836	1	0.246679	0.123316	0.089986	Biso	1	Fe
Fe837	1	0.026718	0.143331	0.07001	Biso	1	Fe
Fe838	1	0.013398	0.15666	0.070016	Biso	1	Fe
Fe839	1	0.006719	0.143328	0.070013	Biso	1	Fe
Fe840	1	5.8e-05	0.14999	0.090017	Biso	1	Fe
Fe841	1	0.020057	0.149993	0.090014	Biso	1	Fe
Fe842	1	0.033397	0.156663	0.070013	Biso	1	Fe
Fe843	1	0.053395	0.156666	0.07001	Biso	1	Fe
Fe844	1	0.046717	0.143333	0.070008	Biso	1	Fe
Fe845	1	0.040056	0.149996	0.090011	Biso	1	Fe
Fe846	1	0.073394	0.156669	0.070008	Biso	1	Fe
Fe847	1	0.066716	0.143336	0.070005	Biso	1	Fe
Fe848	1	0.060055	0.149999	0.090008	Biso	1	Fe
Fe849	1	0.080053	0.150001	0.090005	Biso	1	Fe
Fe850	1	0.106712	0.143339	0.070001	Biso	1	Fe
Fe851	1	0.093392	0.156671	0.070005	Biso	1	Fe
Fe852	1	0.086714	0.143337	0.070003	Biso	1	Fe
Fe853	1	0.100051	0.150003	0.090002	Biso	1	Fe
Fe854	1	0.11339	0.156672	0.070002	Biso	1	Fe
Fe855	1	0.133387	0.156673	0.07	Biso	1	Fe
Fe856	1	0.12671	0.143339	0.069999	Biso	1	Fe
Fe857	1	0.120049	0.150004	0.09	Biso	1	Fe
Fe858	1	0.153384	0.156673	0.069997	Biso	1	Fe
Fe859	1	0.146708	0.143339	0.069996	Biso	1	Fe
Fe860	1	0.140047	0.150004	0.089997	Biso	1	Fe
Fe861	1	0.160044	0.150003	0.089994	Biso	1	Fe
Fe862	1	0.166705	0.143337	0.069994	Biso	1	Fe
Fe863	1	0.193378	0.156669	0.069993	Biso	1	Fe
Fe864	1	0.186702	0.143335	0.069992	Biso	1	Fe
Fe865	1	0.173381	0.156671	0.069995	Biso	1	Fe
Fe866	1	0.180041	0.150001	0.089992	Biso	1	Fe
Fe867	1	0.213374	0.156664	0.069991	Biso	1	Fe
Fe868	1	0.206699	0.143331	0.069991	Biso	1	Fe
Fe869	1	0.200038	0.149998	0.08999	Biso	1	Fe
Fe870	1	0.220034	0.149994	0.089988	Biso	1	Fe
Fe871	1	0.23337	0.156658	0.069989	Biso	1	Fe
Fe872	1	0.226695	0.143325	0.069989	Biso	1	Fe
Fe873	1	0.246691	0.143318	0.069988	Biso	1	Fe
Fe874	1	0.24003	0.149987	0.089987	Biso	1	Fe
Fe875	1	0.020078	0.169992	0.070018	Biso	1	Fe
Fe876	1	0.006738	0.163322	0.090021	Biso	1	Fe
Fe877	1	0.013419	0.176654	0.090024	Biso	1	Fe
Fe878	1	0.026736	0.163326	0.090017	Biso	1	Fe
Fe879	1	8e-05	0.169988	0.070021	Biso	1	Fe
Fe880	1	0.040077	0.169996	0.070015	Biso	1	Fe
Fe881	1	0.033417	0.176658	0.09002	Biso	1	Fe
Fe882	1	0.046735	0.163329	0.090014	Biso	1	Fe
Fe883	1	0.053415	0.176661	0.090017	Biso	1	Fe
Fe884	1	0.080073	0.170002	0.070009	Biso	1	Fe
Fe885	1	0.060075	0.169999	0.070012	Biso	1	Fe
Fe886	1	0.066733	0.163332	0.090011	Biso	1	Fe
Fe887	1	0.073413	0.176665	0.090013	Biso	1	Fe
Fe888	1	0.100071	0.170005	0.070006	Biso	1	Fe
Fe889	1	0.086732	0.163334	0.090007	Biso	1	Fe
Fe890	1	0.093411	0.176668	0.090009	Biso	1	Fe
Fe891	1	0.106729	0.163336	0.090004	Biso	1	Fe
Fe892	1	0.120068	0.170006	0.070004	Biso	1	Fe
Fe893	1	0.113409	0.17667	0.090006	Biso	1	Fe
Fe894	1	0.126727	0.163338	0.090001	Biso	1	Fe
Fe895	1	0.133406	0.176672	0.090002	Biso	1	Fe
Fe896	1	0.160062	0.170007	0.069998	Biso	1	Fe
Fe897	1	0.140066	0.170007	0.070001	Biso	1	Fe
Fe898	1	0.146724	0.163338	0.089998	Biso	1	Fe
Fe899	1	0.153403	0.176672	0.089999	Biso	1	Fe
Fe900	1	0.180059	0.170006	0.069995	Biso	1	Fe
Fe901	1	0.166721	0.163337	0.089995	Biso	1	Fe
Fe902	1	0.173399	0.176672	0.089996	Biso	1	Fe
Fe903	1	0.186718	0.163335	0.089992	Biso	1	Fe
Fe904	1	0.193396	0.176669	0.089993	Biso	1	Fe
Fe905	1	0.200055	0.170003	0.069993	Biso	1	Fe
Fe906	1	0.220051	0.169998	0.069991	Biso	1	Fe
Fe907	1	0.206714	0.163332	0.08999	Biso	1	Fe
Fe908	1	0.213392	0.176666	0.08999	Biso	1	Fe
Fe909	1	0.240047	0.169991	0.069989	Biso	1	Fe
Fe910	1	0.22671	0.163327	0.089988	Biso	1	Fe
Fe911	1	0.233387	0.17666	0.089988	Biso	1	Fe
Fe912	1	0.246706	0.16332	0.089986	Biso	1	Fe
Fe913	1	0.02676	0.183324	0.070021	Biso	1	Fe
Fe914	1	0.013447	0.196651	0.070027	Biso	1	Fe
Fe915	1	0.006762	0.18332	0.070024	Biso	1	Fe
Fe916	1	0.000103	0.189981	0.090031	Biso	1	Fe
Fe917	1	0.020101	0.189985	0.090027	Biso	1	Fe
Fe918	1	0.033444	0.196656	0.070023	Biso	1	Fe
Fe919	1	0.053442	0.19666	0.070019	Biso	1	Fe
Fe920	1	0.046759	0.183328	0.070018	Biso	1	Fe
Fe921	1	0.040099	0.18999	0.090023	Biso	1	Fe
Fe922	1	0.073439	0.196665	0.070016	Biso	1	Fe
Fe923	1	0.066757	0.183332	0.070014	Biso	1	Fe
Fe924	1	0.060097	0.189994	0.090019	Biso	1	Fe
Fe925	1	0.080095	0.189998	0.090015	Biso	1	Fe
Fe926	1	0.106751	0.183338	0.070008	Biso	1	Fe
Fe927	1	0.093437	0.196669	0.070012	Biso	1	Fe
Fe928	1	0.086754	0.183335	0.070011	Biso	1	Fe
Fe929	1	0.100092	0.190001	0.090011	Biso	1	Fe
Fe930	1	0.113433	0.196672	0.070009	Biso	1	Fe
Fe931	1	0.13343	0.196674	0.070006	Biso	1	Fe
Fe932	1	0.126749	0.18334	0.070005	Biso	1	Fe
Fe933	1	0.120089	0.190004	0.090007	Biso	1	Fe
Fe934	1	0.153427	0.196676	0.070002	Biso	1	Fe
Fe935	1	0.146745	0.183341	0.070002	Biso	1	Fe
Fe936	1	0.140086	0.190006	0.090004	Biso	1	Fe
Fe937	1	0.160083	0.190007	0.09	Biso	1	Fe
Fe938	1	0.166742	0.183341	0.069999	Biso	1	Fe
Fe939	1	0.193419	0.196674	0.069996	Biso	1	Fe
Fe940	1	0.186738	0.18334	0.069996	Biso	1	Fe
Fe941	1	0.173423	0.196676	0.069999	Biso	1	Fe
Fe942	1	0.180079	0.190006	0.089997	Biso	1	Fe
Fe943	1	0.213414	0.196671	0.069993	Biso	1	Fe
Fe944	1	0.206734	0.183337	0.069993	Biso	1	Fe
Fe945	1	0.200075	0.190004	0.089993	Biso	1	Fe
Fe946	1	0.22007	0.19	0.08999	Biso	1	Fe
Fe947	1	0.23341	0.196665	0.06999	Biso	1	Fe
Fe948	1	0.22673	0.183332	0.069991	Biso	1	Fe
Fe949	1	0.246725	0.183324	0.069988	Biso	1	Fe
Fe950	1	0.240066	0.189994	0.089987	Biso	1	Fe
Fe951	1	0.019999	0.009998	0.109985	Biso	1	Fe
Fe952	1	0.006665	0.00333	0.129983	Biso	1	Fe
Fe953	1	0.013334	0.016664	0.129983	Biso	1	Fe
Fe954	1	0.026664	0.003331	0.129982	Biso	1	Fe
Fe955	1	0.039998	0.009999	0.109985	Biso	1	Fe
Fe956	1	0.033333	0.016664	0.129983	Biso	1	Fe
Fe957	1	0.046663	0.003332	0.129982	Biso	1	Fe
Fe958	1	0.053332	0.016665	0.129983	Biso	1	Fe
Fe959	1	0.079997	0.009999	0.109985	Biso	1	Fe
Fe960	1	0.059997	0.009999	0.109985	Biso	1	Fe
Fe961	1	0.066662	0.003332	0.129983	Biso	1	Fe
Fe962	1	0.073331	0.016665	0.129983	Biso	1	Fe
Fe963	1	0.099996	0.009999	0.109985	Biso	1	Fe
Fe964	1	0.086661	0.003333	0.129983	Biso	1	Fe
Fe965	1	0.09333	0.016666	0.129983	Biso	1	Fe
Fe966	1	0.10666	0.003333	0.129984	Biso	1	Fe
Fe967	1	0.119995	0.009999	0.109986	Biso	1	Fe
Fe968	1	0.113329	0.016666	0.129983	Biso	1	Fe
Fe969	1	0.126659	0.003333	0.129984	Biso	1	Fe
Fe970	1	0.133328	0.016665	0.129984	Biso	1	Fe
Fe971	1	0.159992	0.009998	0.109987	Biso	1	Fe
Fe972	1	0.139994	0.009999	0.109986	Biso	1	Fe
Fe973	1	0.146658	0.003333	0.129986	Biso	1	Fe
Fe974	1	0.153327	0.016665	0.129985	Biso	1	Fe
Fe975	1	0.166657	0.003332	0.129987	Biso	1	Fe
Fe976	1	0.179991	0.009997	0.109989	Biso	1	Fe
Fe977	1	0.173326	0.016664	0.129986	Biso	1	Fe
Fe978	1	0.186656	0.003331	0.129989	Biso	1	Fe
Fe979	1	0.193324	0.016662	0.129988	Biso	1	Fe
Fe980	1	0.19999	0.009995	0.109991	Biso	1	Fe
Fe981	1	0.219989	0.009994	0.109993	Biso	1	Fe
Fe982	1	0.206655	0.00333	0.129992	Biso	1	Fe
Fe983	1	0.213323	0.016661	0.12999	Biso	1	Fe
Fe984	1	0.239988	0.009992	0.109996	Biso	1	Fe
Fe985	1	0.226655	0.003329	0.129995	Biso	1	Fe
Fe986	1	0.233322	0.016659	0.129993	Biso	1	Fe
Fe987	1	0.246654	0.003327	0.129998	Biso	1	Fe
Fe988	1	0.026668	0.023332	0.109986	Biso	1	Fe
Fe989	1	0.013338	0.036664	0.109987	Biso	1	Fe
Fe990	1	0.006669	0.023331	0.109986	Biso	1	Fe
Fe991	1	4e-06	0.029996	0.129985	Biso	1	Fe
Fe992	1	0.020003	0.029997	0.129984	Biso	1	Fe
Fe993	1	0.033337	0.036665	0.109987	Biso	1	Fe
Fe994	1	0.053336	0.036666	0.109986	Biso	1	Fe
Fe995	1	0.046667	0.023332	0.109985	Biso	1	Fe
Fe996	1	0.040002	0.029998	0.129984	Biso	1	Fe
Fe997	1	0.073335	0.036666	0.109986	Biso	1	Fe
Fe998	1	0.066666	0.023333	0.109985	Biso	1	Fe
Fe999	1	0.060001	0.029998	0.129983	Biso	1	Fe
Fe1000	1	0.08	0.029999	0.129983	Biso	1	Fe
Fe1001	1	0.106664	0.023333	0.109985	Biso	1	Fe
Fe1002	1	0.093334	0.036666	0.109985	Biso	1	Fe
Fe1003	1	0.086665	0.023333	0.109985	Biso	1	Fe
Fe1004	1	0.099999	0.029999	0.129983	Biso	1	Fe
Fe1005	1	0.113333	0.036666	0.109985	Biso	1	Fe
Fe1006	1	0.133331	0.036665	0.109985	Biso	1	Fe
Fe1007	1	0.126663	0.023332	0.109985	Biso	1	Fe
Fe1008	1	0.119998	0.029999	0.129983	Biso	1	Fe
Fe1009	1	0.15333	0.036664	0.109985	Biso	1	Fe
Fe1010	1	0.146662	0.023331	0.109986	Biso	1	Fe
Fe1011	1	0.139996	0.029998	0.129983	Biso	1	Fe
Fe1012	1	0.16666	0.02333	0.109987	Biso	1	Fe
Fe1013	1	0.159995	0.029997	0.129984	Biso	1	Fe
Fe1014	1	0.193327	0.03666	0.109987	Biso	1	Fe
Fe1015	1	0.186659	0.023329	0.109988	Biso	1	Fe
Fe1016	1	0.173329	0.036663	0.109986	Biso	1	Fe
Fe1017	1	0.179994	0.029996	0.129985	Biso	1	Fe
Fe1018	1	0.213326	0.036658	0.109989	Biso	1	Fe
Fe1019	1	0.206658	0.023327	0.10999	Biso	1	Fe
Fe1020	1	0.199992	0.029994	0.129987	Biso	1	Fe
Fe1021	1	0.219991	0.029992	0.129989	Biso	1	Fe
Fe1022	1	0.233324	0.036655	0.10999	Biso	1	Fe
Fe1023	1	0.226656	0.023324	0.109992	Biso	1	Fe
Fe1024	1	0.246655	0.023322	0.109994	Biso	1	Fe
Fe1025	1	0.23999	0.029989	0.129991	Biso	1	Fe
Fe1026	1	0.020007	0.049998	0.109989	Biso	1	Fe
Fe1027	1	0.006673	0.043329	0.129987	Biso	1	Fe
Fe1028	1	0.013343	0.056662	0.129988	Biso	1	Fe
Fe1029	1	0.026672	0.04333	0.129986	Biso	1	Fe
Fe1030	1	8e-06	0.049997	0.10999	Biso	1	Fe
Fe1031	1	0.040006	0.049999	0.109988	Biso	1	Fe
Fe1032	1	0.033342	0.056663	0.129987	Biso	1	Fe
Fe1033	1	0.046671	0.043331	0.129985	Biso	1	Fe
Fe1034	1	0.053341	0.056664	0.129986	Biso	1	Fe
Fe1035	1	0.080004	0.05	0.109986	Biso	1	Fe
Fe1036	1	0.060005	0.049999	0.109987	Biso	1	Fe
Fe1037	1	0.06667	0.043332	0.129984	Biso	1	Fe
Fe1038	1	0.07334	0.056665	0.129985	Biso	1	Fe
Fe1039	1	0.100003	0.05	0.109986	Biso	1	Fe
Fe1040	1	0.086669	0.043332	0.129984	Biso	1	Fe
Fe1041	1	0.093339	0.056665	0.129984	Biso	1	Fe
Fe1042	1	0.106668	0.043332	0.129983	Biso	1	Fe
Fe1043	1	0.120002	0.049999	0.109985	Biso	1	Fe
Fe1044	1	0.113337	0.056665	0.129984	Biso	1	Fe
Fe1045	1	0.126667	0.043331	0.129983	Biso	1	Fe
Fe1046	1	0.133336	0.056664	0.129983	Biso	1	Fe
Fe1047	1	0.159999	0.049997	0.109985	Biso	1	Fe
Fe1048	1	0.14	0.049998	0.109985	Biso	1	Fe
Fe1049	1	0.146665	0.043331	0.129983	Biso	1	Fe
Fe1050	1	0.153334	0.056663	0.129983	Biso	1	Fe
Fe1051	1	0.166664	0.043329	0.129984	Biso	1	Fe
Fe1052	1	0.179997	0.049995	0.109986	Biso	1	Fe
Fe1053	1	0.173333	0.056662	0.129983	Biso	1	Fe
Fe1054	1	0.186662	0.043327	0.129985	Biso	1	Fe
Fe1055	1	0.193331	0.05666	0.129984	Biso	1	Fe
Fe1056	1	0.199995	0.049992	0.109986	Biso	1	Fe
Fe1057	1	0.219994	0.049989	0.109988	Biso	1	Fe
Fe1058	1	0.20666	0.043325	0.129986	Biso	1	Fe
Fe1059	1	0.213329	0.056657	0.129985	Biso	1	Fe
Fe1060	1	0.239992	0.049985	0.109989	Biso	1	Fe
Fe1061	1	0.226659	0.043322	0.129988	Biso	1	Fe
Fe1062	1	0.233327	0.056653	0.129986	Biso	1	Fe
Fe1063	1	0.246657	0.043319	0.12999	Biso	1	Fe
Fe1064	1	0.026677	0.063331	0.109991	Biso	1	Fe
Fe1065	1	0.013349	0.076664	0.109994	Biso	1	Fe
Fe1066	1	0.006678	0.06333	0.109992	Biso	1	Fe
Fe1067	1	1.4e-05	0.069995	0.129992	Biso	1	Fe
Fe1068	1	0.020013	0.069996	0.129991	Biso	1	Fe
Fe1069	1	0.033348	0.076665	0.109993	Biso	1	Fe
Fe1070	1	0.053347	0.076666	0.109991	Biso	1	Fe
Fe1071	1	0.046676	0.063332	0.109989	Biso	1	Fe
Fe1072	1	0.040012	0.069997	0.129989	Biso	1	Fe
Fe1073	1	0.073346	0.076666	0.10999	Biso	1	Fe
Fe1074	1	0.066675	0.063333	0.109988	Biso	1	Fe
Fe1075	1	0.060011	0.069997	0.129988	Biso	1	Fe
Fe1076	1	0.08001	0.069998	0.129986	Biso	1	Fe
Fe1077	1	0.106673	0.063333	0.109986	Biso	1	Fe
Fe1078	1	0.093344	0.076667	0.109989	Biso	1	Fe
Fe1079	1	0.086674	0.063333	0.109987	Biso	1	Fe
Fe1080	1	0.100009	0.069998	0.129985	Biso	1	Fe
Fe1081	1	0.113343	0.076666	0.109987	Biso	1	Fe
Fe1082	1	0.133341	0.076666	0.109987	Biso	1	Fe
Fe1083	1	0.126671	0.063332	0.109986	Biso	1	Fe
Fe1084	1	0.120007	0.069998	0.129984	Biso	1	Fe
Fe1085	1	0.153339	0.076664	0.109986	Biso	1	Fe
Fe1086	1	0.14667	0.063331	0.109985	Biso	1	Fe
Fe1087	1	0.140006	0.069997	0.129984	Biso	1	Fe
Fe1088	1	0.166668	0.06333	0.109985	Biso	1	Fe
Fe1089	1	0.160004	0.069996	0.129983	Biso	1	Fe
Fe1090	1	0.193335	0.07666	0.109985	Biso	1	Fe
Fe1091	1	0.186666	0.063327	0.109985	Biso	1	Fe
Fe1092	1	0.173338	0.076662	0.109985	Biso	1	Fe
Fe1093	1	0.180002	0.069994	0.129983	Biso	1	Fe
Fe1094	1	0.213333	0.076656	0.109985	Biso	1	Fe
Fe1095	1	0.206664	0.063324	0.109986	Biso	1	Fe
Fe1096	1	0.2	0.069991	0.129984	Biso	1	Fe
Fe1097	1	0.219998	0.069988	0.129984	Biso	1	Fe
Fe1098	1	0.233331	0.076652	0.109986	Biso	1	Fe
Fe1099	1	0.226662	0.06332	0.109987	Biso	1	Fe
Fe1100	1	0.24666	0.063316	0.109988	Biso	1	Fe
Fe1101	1	0.239996	0.069984	0.129985	Biso	1	Fe
Fe1102	1	0.02002	0.089997	0.109997	Biso	1	Fe
Fe1103	1	0.006685	0.083327	0.129995	Biso	1	Fe
Fe1104	1	0.013357	0.09666	0.129998	Biso	1	Fe
Fe1105	1	0.026684	0.083329	0.129993	Biso	1	Fe
Fe1106	1	2.1e-05	0.089995	0.109999	Biso	1	Fe
Fe1107	1	0.040019	0.089998	0.109995	Biso	1	Fe
Fe1108	1	0.033356	0.096662	0.129996	Biso	1	Fe
Fe1109	1	0.046683	0.08333	0.129991	Biso	1	Fe
Fe1110	1	0.053355	0.096663	0.129994	Biso	1	Fe
Fe1111	1	0.080017	0.09	0.109991	Biso	1	Fe
Fe1112	1	0.060018	0.089999	0.109993	Biso	1	Fe
Fe1113	1	0.066682	0.083331	0.12999	Biso	1	Fe
Fe1114	1	0.073354	0.096664	0.129992	Biso	1	Fe
Fe1115	1	0.100015	0.09	0.10999	Biso	1	Fe
Fe1116	1	0.086681	0.083331	0.129988	Biso	1	Fe
Fe1117	1	0.093352	0.096665	0.12999	Biso	1	Fe
Fe1118	1	0.106679	0.083332	0.129987	Biso	1	Fe
Fe1119	1	0.120014	0.09	0.109989	Biso	1	Fe
Fe1120	1	0.113351	0.096665	0.129988	Biso	1	Fe
Fe1121	1	0.126678	0.083331	0.129985	Biso	1	Fe
Fe1122	1	0.133349	0.096665	0.129987	Biso	1	Fe
Fe1123	1	0.16001	0.089998	0.109986	Biso	1	Fe
Fe1124	1	0.140012	0.089999	0.109987	Biso	1	Fe
Fe1125	1	0.146676	0.08333	0.129984	Biso	1	Fe
Fe1126	1	0.153347	0.096664	0.129985	Biso	1	Fe
Fe1127	1	0.180008	0.089995	0.109986	Biso	1	Fe
Fe1128	1	0.166674	0.083329	0.129984	Biso	1	Fe
Fe1129	1	0.173345	0.096662	0.129984	Biso	1	Fe
Fe1130	1	0.186672	0.083327	0.129983	Biso	1	Fe
Fe1131	1	0.193342	0.096659	0.129983	Biso	1	Fe
Fe1132	1	0.200005	0.089992	0.109985	Biso	1	Fe
Fe1133	1	0.220003	0.089988	0.109985	Biso	1	Fe
Fe1134	1	0.206669	0.083324	0.129983	Biso	1	Fe
Fe1135	1	0.21334	0.096656	0.129983	Biso	1	Fe
Fe1136	1	0.24	0.089983	0.109985	Biso	1	Fe
Fe1137	1	0.226667	0.08332	0.129984	Biso	1	Fe
Fe1138	1	0.233337	0.096651	0.129983	Biso	1	Fe
Fe1139	1	0.246665	0.083315	0.129985	Biso	1	Fe
Fe1140	1	0.026692	0.10333	0.109999	Biso	1	Fe
Fe1141	1	0.013367	0.116661	0.110005	Biso	1	Fe
Fe1142	1	0.006693	0.103328	0.110002	Biso	1	Fe
Fe1143	1	3e-05	0.109991	0.130004	Biso	1	Fe
Fe1144	1	0.02003	0.109993	0.130001	Biso	1	Fe
Fe1145	1	0.033366	0.116663	0.110002	Biso	1	Fe
Fe1146	1	0.053365	0.116665	0.11	Biso	1	Fe
Fe1147	1	0.046691	0.103331	0.109997	Biso	1	Fe
Fe1148	1	0.040029	0.109995	0.129999	Biso	1	Fe
Fe1149	1	0.073363	0.116666	0.109998	Biso	1	Fe
Fe1150	1	0.06669	0.103333	0.109995	Biso	1	Fe
Fe1151	1	0.060027	0.109996	0.129996	Biso	1	Fe
Fe1152	1	0.080026	0.109997	0.129994	Biso	1	Fe
Fe1153	1	0.106687	0.103334	0.109991	Biso	1	Fe
Fe1154	1	0.093362	0.116667	0.109995	Biso	1	Fe
Fe1155	1	0.086689	0.103333	0.109993	Biso	1	Fe
Fe1156	1	0.100025	0.109998	0.129992	Biso	1	Fe
Fe1157	1	0.11336	0.116667	0.109993	Biso	1	Fe
Fe1158	1	0.133358	0.116667	0.109991	Biso	1	Fe
Fe1159	1	0.126686	0.103334	0.10999	Biso	1	Fe
Fe1160	1	0.120023	0.109998	0.12999	Biso	1	Fe
Fe1161	1	0.153356	0.116666	0.109989	Biso	1	Fe
Fe1162	1	0.146684	0.103333	0.109988	Biso	1	Fe
Fe1163	1	0.140021	0.109998	0.129988	Biso	1	Fe
Fe1164	1	0.160019	0.109997	0.129986	Biso	1	Fe
Fe1165	1	0.166681	0.103331	0.109987	Biso	1	Fe
Fe1166	1	0.193351	0.116661	0.109986	Biso	1	Fe
Fe1167	1	0.186679	0.103328	0.109986	Biso	1	Fe
Fe1168	1	0.173354	0.116664	0.109988	Biso	1	Fe
Fe1169	1	0.180016	0.109995	0.129985	Biso	1	Fe
Fe1170	1	0.213348	0.116657	0.109985	Biso	1	Fe
Fe1171	1	0.206676	0.103325	0.109985	Biso	1	Fe
Fe1172	1	0.200014	0.109992	0.129983	Biso	1	Fe
Fe1173	1	0.220011	0.109988	0.129983	Biso	1	Fe
Fe1174	1	0.233345	0.116652	0.109984	Biso	1	Fe
Fe1175	1	0.226674	0.10332	0.109985	Biso	1	Fe
Fe1176	1	0.246671	0.103314	0.109985	Biso	1	Fe
Fe1177	1	0.240008	0.109982	0.129983	Biso	1	Fe
Fe1178	1	0.020041	0.129994	0.110008	Biso	1	Fe
Fe1179	1	0.006704	0.123323	0.130008	Biso	1	Fe
Fe1180	1	0.01338	0.136656	0.130012	Biso	1	Fe
Fe1181	1	0.026703	0.123326	0.130005	Biso	1	Fe
Fe1182	1	4.2e-05	0.129991	0.110011	Biso	1	Fe
Fe1183	1	0.040041	0.129996	0.110005	Biso	1	Fe
Fe1184	1	0.033379	0.136658	0.130009	Biso	1	Fe
Fe1185	1	0.046703	0.123328	0.130002	Biso	1	Fe
Fe1186	1	0.053378	0.13666	0.130005	Biso	1	Fe
Fe1187	1	0.080038	0.129999	0.11	Biso	1	Fe
Fe1188	1	0.060039	0.129998	0.110003	Biso	1	Fe
Fe1189	1	0.066701	0.123329	0.129999	Biso	1	Fe
Fe1190	1	0.073376	0.136662	0.130002	Biso	1	Fe
Fe1191	1	0.100036	0.13	0.109997	Biso	1	Fe
Fe1192	1	0.0867	0.123331	0.129997	Biso	1	Fe
Fe1193	1	0.093374	0.136664	0.129999	Biso	1	Fe
Fe1194	1	0.106698	0.123332	0.129994	Biso	1	Fe
Fe1195	1	0.120034	0.130001	0.109995	Biso	1	Fe
Fe1196	1	0.113373	0.136665	0.129996	Biso	1	Fe
Fe1197	1	0.126696	0.123332	0.129991	Biso	1	Fe
Fe1198	1	0.13337	0.136665	0.129993	Biso	1	Fe
Fe1199	1	0.16003	0.13	0.10999	Biso	1	Fe
Fe1200	1	0.140032	0.130001	0.109992	Biso	1	Fe
Fe1201	1	0.146694	0.123331	0.129989	Biso	1	Fe
Fe1202	1	0.153368	0.136665	0.12999	Biso	1	Fe
Fe1203	1	0.180027	0.129998	0.109988	Biso	1	Fe
Fe1204	1	0.166691	0.12333	0.129987	Biso	1	Fe
Fe1205	1	0.173365	0.136664	0.129988	Biso	1	Fe
Fe1206	1	0.186689	0.123328	0.129985	Biso	1	Fe
Fe1207	1	0.193362	0.136661	0.129986	Biso	1	Fe
Fe1208	1	0.200024	0.129994	0.109986	Biso	1	Fe
Fe1209	1	0.220021	0.12999	0.109985	Biso	1	Fe
Fe1210	1	0.206686	0.123324	0.129984	Biso	1	Fe
Fe1211	1	0.213359	0.136657	0.129984	Biso	1	Fe
Fe1212	1	0.240017	0.129984	0.109984	Biso	1	Fe
Fe1213	1	0.226683	0.12332	0.129983	Biso	1	Fe
Fe1214	1	0.233356	0.136652	0.129982	Biso	1	Fe
Fe1215	1	0.246679	0.123314	0.129982	Biso	1	Fe
Fe1216	1	0.026718	0.143326	0.110012	Biso	1	Fe
Fe1217	1	0.013397	0.156655	0.110019	Biso	1	Fe
Fe1218	1	0.006719	0.143323	0.110015	Biso	1	Fe
Fe1219	1	5.7e-05	0.149985	0.13002	Biso	1	Fe
Fe1220	1	0.020056	0.149988	0.130016	Biso	1	Fe
Fe1221	1	0.033395	0.156658	0.110015	Biso	1	Fe
Fe1222	1	0.053394	0.156661	0.110012	Biso	1	Fe
Fe1223	1	0.046717	0.143329	0.110009	Biso	1	Fe
Fe1224	1	0.040055	0.149991	0.130012	Biso	1	Fe
Fe1225	1	0.073393	0.156664	0.110008	Biso	1	Fe
Fe1226	1	0.066715	0.143331	0.110005	Biso	1	Fe
Fe1227	1	0.060054	0.149993	0.130009	Biso	1	Fe
Fe1228	1	0.080052	0.149995	0.130005	Biso	1	Fe
Fe1229	1	0.106712	0.143334	0.109999	Biso	1	Fe
Fe1230	1	0.093391	0.156666	0.110005	Biso	1	Fe
Fe1231	1	0.086714	0.143333	0.110002	Biso	1	Fe
Fe1232	1	0.10005	0.149997	0.130002	Biso	1	Fe
Fe1233	1	0.113388	0.156668	0.110001	Biso	1	Fe
Fe1234	1	0.133386	0.156669	0.109998	Biso	1	Fe
Fe1235	1	0.12671	0.143335	0.109997	Biso	1	Fe
Fe1236	1	0.120048	0.149998	0.129998	Biso	1	Fe
Fe1237	1	0.153383	0.156668	0.109995	Biso	1	Fe
Fe1238	1	0.146707	0.143335	0.109994	Biso	1	Fe
Fe1239	1	0.140046	0.149999	0.129995	Biso	1	Fe
Fe1240	1	0.160043	0.149999	0.129992	Biso	1	Fe
Fe1241	1	0.166704	0.143334	0.109991	Biso	1	Fe
Fe1242	1	0.193377	0.156665	0.109989	Biso	1	Fe
Fe1243	1	0.186701	0.143331	0.109989	Biso	1	Fe
Fe1244	1	0.17338	0.156667	0.109992	Biso	1	Fe
Fe1245	1	0.18004	0.149997	0.129989	Biso	1	Fe
Fe1246	1	0.213373	0.156661	0.109987	Biso	1	Fe
Fe1247	1	0.206698	0.143328	0.109987	Biso	1	Fe
Fe1248	1	0.200037	0.149994	0.129986	Biso	1	Fe
Fe1249	1	0.220033	0.14999	0.129984	Biso	1	Fe
Fe1250	1	0.233369	0.156656	0.109985	Biso	1	Fe
Fe1251	1	0.226694	0.143323	0.109985	Biso	1	Fe
Fe1252	1	0.246691	0.143316	0.109984	Biso	1	Fe
Fe1253	1	0.240029	0.149984	0.129982	Biso	1	Fe
Fe1254	1	0.020076	0.169987	0.110023	Biso	1	Fe
Fe1255	1	0.006736	0.163317	0.130025	Biso	1	Fe
Fe1256	1	0.013415	0.176648	0.130029	Biso	1	Fe
Fe1257	1	0.026734	0.16332	0.13002	Biso	1	Fe
Fe1258	1	7.7e-05	0.169984	0.110027	Biso	1	Fe
Fe1259	1	0.040075	0.169991	0.110019	Biso	1	Fe
Fe1260	1	0.033414	0.176652	0.130024	Biso	1	Fe
Fe1261	1	0.046733	0.163323	0.130016	Biso	1	Fe
Fe1262	1	0.053412	0.176656	0.130019	Biso	1	Fe
Fe1263	1	0.080071	0.169997	0.110011	Biso	1	Fe
Fe1264	1	0.060073	0.169994	0.110015	Biso	1	Fe
Fe1265	1	0.066731	0.163326	0.130012	Biso	1	Fe
Fe1266	1	0.07341	0.176659	0.130015	Biso	1	Fe
Fe1267	1	0.100069	0.17	0.110007	Biso	1	Fe
Fe1268	1	0.08673	0.163329	0.130008	Biso	1	Fe
Fe1269	1	0.093408	0.176662	0.13001	Biso	1	Fe
Fe1270	1	0.106728	0.163331	0.130004	Biso	1	Fe
Fe1271	1	0.120067	0.170001	0.110003	Biso	1	Fe
Fe1272	1	0.113406	0.176664	0.130006	Biso	1	Fe
Fe1273	1	0.126725	0.163332	0.13	Biso	1	Fe
Fe1274	1	0.133403	0.176666	0.130002	Biso	1	Fe
Fe1275	1	0.160061	0.170003	0.109996	Biso	1	Fe
Fe1276	1	0.140064	0.170002	0.11	Biso	1	Fe
Fe1277	1	0.146722	0.163333	0.129996	Biso	1	Fe
Fe1278	1	0.1534	0.176667	0.129998	Biso	1	Fe
Fe1279	1	0.180057	0.170001	0.109993	Biso	1	Fe
Fe1280	1	0.166719	0.163332	0.129993	Biso	1	Fe
Fe1281	1	0.173397	0.176666	0.129994	Biso	1	Fe
Fe1282	1	0.186716	0.163331	0.12999	Biso	1	Fe
Fe1283	1	0.193393	0.176665	0.12999	Biso	1	Fe
Fe1284	1	0.200054	0.169999	0.10999	Biso	1	Fe
Fe1285	1	0.22005	0.169995	0.109987	Biso	1	Fe
Fe1286	1	0.206712	0.163328	0.129987	Biso	1	Fe
Fe1287	1	0.213389	0.176661	0.129987	Biso	1	Fe
Fe1288	1	0.240045	0.169988	0.109985	Biso	1	Fe
Fe1289	1	0.226708	0.163323	0.129984	Biso	1	Fe
Fe1290	1	0.233385	0.176656	0.129984	Biso	1	Fe
Fe1291	1	0.246704	0.163317	0.129982	Biso	1	Fe
Fe1292	1	0.026757	0.183319	0.110026	Biso	1	Fe
Fe1293	1	0.013442	0.196646	0.110034	Biso	1	Fe
Fe1294	1	0.006759	0.183315	0.110031	Biso	1	Fe
Fe1295	1	9.8e-05	0.189975	0.130038	Biso	1	Fe
Fe1296	1	0.020097	0.18998	0.130033	Biso	1	Fe
Fe1297	1	0.03344	0.196651	0.110029	Biso	1	Fe
Fe1298	1	0.053438	0.196655	0.110024	Biso	1	Fe
Fe1299	1	0.046755	0.183323	0.110022	Biso	1	Fe
Fe1300	1	0.040095	0.189984	0.130027	Biso	1	Fe
Fe1301	1	0.073435	0.19666	0.11002	Biso	1	Fe
Fe1302	1	0.066753	0.183327	0.110017	Biso	1	Fe
Fe1303	1	0.060093	0.189988	0.130022	Biso	1	Fe
Fe1304	1	0.080091	0.189992	0.130018	Biso	1	Fe
Fe1305	1	0.106749	0.183333	0.110009	Biso	1	Fe
Fe1306	1	0.093433	0.196663	0.110015	Biso	1	Fe
Fe1307	1	0.086751	0.18333	0.110013	Biso	1	Fe
Fe1308	1	0.100088	0.189995	0.130013	Biso	1	Fe
Fe1309	1	0.11343	0.196667	0.110011	Biso	1	Fe
Fe1310	1	0.133426	0.196669	0.110006	Biso	1	Fe
Fe1311	1	0.126746	0.183335	0.110005	Biso	1	Fe
Fe1312	1	0.120085	0.189998	0.130008	Biso	1	Fe
Fe1313	1	0.153423	0.196671	0.110002	Biso	1	Fe
Fe1314	1	0.146743	0.183337	0.110001	Biso	1	Fe
Fe1315	1	0.140082	0.19	0.130003	Biso	1	Fe
Fe1316	1	0.160079	0.190001	0.129999	Biso	1	Fe
Fe1317	1	0.166739	0.183337	0.109997	Biso	1	Fe
Fe1318	1	0.193415	0.19667	0.109994	Biso	1	Fe
Fe1319	1	0.186736	0.183336	0.109993	Biso	1	Fe
Fe1320	1	0.173419	0.196671	0.109998	Biso	1	Fe
Fe1321	1	0.180075	0.190001	0.129995	Biso	1	Fe
Fe1322	1	0.213411	0.196667	0.10999	Biso	1	Fe
Fe1323	1	0.206732	0.183333	0.10999	Biso	1	Fe
Fe1324	1	0.200071	0.189999	0.12999	Biso	1	Fe
Fe1325	1	0.220067	0.189995	0.129987	Biso	1	Fe
Fe1326	1	0.233406	0.196662	0.109987	Biso	1	Fe
Fe1327	1	0.226727	0.183328	0.109987	Biso	1	Fe
Fe1328	1	0.246723	0.183322	0.109984	Biso	1	Fe
Fe1329	1	0.240062	0.18999	0.129983	Biso	1	Fe
Fe1330	1	0.019999	0.009997	0.149981	Biso	1	Fe
Fe1331	1	0.039998	0.009998	0.149981	Biso	1	Fe
Fe1332	1	0.079996	0.009999	0.149981	Biso	1	Fe
Fe1333	1	0.059997	0.009998	0.149981	Biso	1	Fe
Fe1334	1	0.099995	0.009999	0.149981	Biso	1	Fe
Fe1335	1	0.119994	0.009999	0.149982	Biso	1	Fe
Fe1336	1	0.159992	0.009999	0.149985	Biso	1	Fe
Fe1337	1	0.139993	0.009999	0.149983	Biso	1	Fe
Fe1338	1	0.179991	0.009998	0.149987	Biso	1	Fe
Fe1339	1	0.199989	0.009997	0.149989	Biso	1	Fe
Fe1340	1	0.219988	0.009996	0.149992	Biso	1	Fe
Fe1341	1	0.239987	0.009994	0.149995	Biso	1	Fe
Fe1342	1	0.026668	0.02333	0.149982	Biso	1	Fe
Fe1343	1	0.013338	0.036662	0.149983	Biso	1	Fe
Fe1344	1	0.006669	0.023329	0.149982	Biso	1	Fe
Fe1345	1	0.033337	0.036663	0.149983	Biso	1	Fe
Fe1346	1	0.053336	0.036664	0.149982	Biso	1	Fe
Fe1347	1	0.046667	0.023331	0.149981	Biso	1	Fe
Fe1348	1	0.073335	0.036664	0.149981	Biso	1	Fe
Fe1349	1	0.066666	0.023331	0.149981	Biso	1	Fe
Fe1350	1	0.106664	0.023332	0.149981	Biso	1	Fe
Fe1351	1	0.093334	0.036665	0.149981	Biso	1	Fe
Fe1352	1	0.086665	0.023332	0.149981	Biso	1	Fe
Fe1353	1	0.113333	0.036665	0.149981	Biso	1	Fe
Fe1354	1	0.133331	0.036664	0.149981	Biso	1	Fe
Fe1355	1	0.126663	0.023332	0.149982	Biso	1	Fe
Fe1356	1	0.15333	0.036664	0.149982	Biso	1	Fe
Fe1357	1	0.146661	0.023331	0.149982	Biso	1	Fe
Fe1358	1	0.16666	0.023331	0.149984	Biso	1	Fe
Fe1359	1	0.193327	0.036661	0.149984	Biso	1	Fe
Fe1360	1	0.186659	0.023329	0.149985	Biso	1	Fe
Fe1361	1	0.173329	0.036662	0.149983	Biso	1	Fe
Fe1362	1	0.213326	0.036659	0.149986	Biso	1	Fe
Fe1363	1	0.206657	0.023328	0.149987	Biso	1	Fe
Fe1364	1	0.233324	0.036656	0.149988	Biso	1	Fe
Fe1365	1	0.226656	0.023326	0.14999	Biso	1	Fe
Fe1366	1	0.246655	0.023324	0.149993	Biso	1	Fe
Fe1367	1	0.020007	0.049995	0.149985	Biso	1	Fe
Fe1368	1	8e-06	0.049994	0.149986	Biso	1	Fe
Fe1369	1	0.040007	0.049996	0.149984	Biso	1	Fe
Fe1370	1	0.080004	0.049997	0.149982	Biso	1	Fe
Fe1371	1	0.060006	0.049997	0.149983	Biso	1	Fe
Fe1372	1	0.100003	0.049997	0.149982	Biso	1	Fe
Fe1373	1	0.120002	0.049997	0.149981	Biso	1	Fe
Fe1374	1	0.159999	0.049996	0.149982	Biso	1	Fe
Fe1375	1	0.14	0.049997	0.149981	Biso	1	Fe
Fe1376	1	0.179997	0.049994	0.149982	Biso	1	Fe
Fe1377	1	0.199996	0.049992	0.149983	Biso	1	Fe
Fe1378	1	0.219994	0.04999	0.149985	Biso	1	Fe
Fe1379	1	0.239992	0.049987	0.149987	Biso	1	Fe
Fe1380	1	0.026678	0.063328	0.149987	Biso	1	Fe
Fe1381	1	0.013349	0.076659	0.149991	Biso	1	Fe
Fe1382	1	0.006678	0.063327	0.149989	Biso	1	Fe
Fe1383	1	0.033348	0.076661	0.14999	Biso	1	Fe
Fe1384	1	0.053347	0.076662	0.149988	Biso	1	Fe
Fe1385	1	0.046677	0.063329	0.149986	Biso	1	Fe
Fe1386	1	0.073346	0.076663	0.149986	Biso	1	Fe
Fe1387	1	0.066676	0.06333	0.149985	Biso	1	Fe
Fe1388	1	0.106673	0.06333	0.149983	Biso	1	Fe
Fe1389	1	0.093345	0.076663	0.149985	Biso	1	Fe
Fe1390	1	0.086674	0.06333	0.149984	Biso	1	Fe
Fe1391	1	0.113343	0.076663	0.149984	Biso	1	Fe
Fe1392	1	0.133342	0.076663	0.149983	Biso	1	Fe
Fe1393	1	0.126672	0.06333	0.149982	Biso	1	Fe
Fe1394	1	0.15334	0.076662	0.149982	Biso	1	Fe
Fe1395	1	0.14667	0.063329	0.149982	Biso	1	Fe
Fe1396	1	0.166668	0.063328	0.149981	Biso	1	Fe
Fe1397	1	0.193336	0.076658	0.149981	Biso	1	Fe
Fe1398	1	0.186666	0.063326	0.149982	Biso	1	Fe
Fe1399	1	0.173338	0.07666	0.149981	Biso	1	Fe
Fe1400	1	0.213334	0.076655	0.149982	Biso	1	Fe
Fe1401	1	0.206665	0.063324	0.149983	Biso	1	Fe
Fe1402	1	0.233332	0.076652	0.149983	Biso	1	Fe
Fe1403	1	0.226663	0.063321	0.149984	Biso	1	Fe
Fe1404	1	0.246661	0.063317	0.149986	Biso	1	Fe
Fe1405	1	0.020021	0.089992	0.149994	Biso	1	Fe
Fe1406	1	2.1e-05	0.08999	0.149997	Biso	1	Fe
Fe1407	1	0.04002	0.089993	0.149992	Biso	1	Fe
Fe1408	1	0.080017	0.089996	0.149988	Biso	1	Fe
Fe1409	1	0.060019	0.089995	0.14999	Biso	1	Fe
Fe1410	1	0.100016	0.089996	0.149987	Biso	1	Fe
Fe1411	1	0.120014	0.089996	0.149985	Biso	1	Fe
Fe1412	1	0.160011	0.089995	0.149982	Biso	1	Fe
Fe1413	1	0.140013	0.089996	0.149984	Biso	1	Fe
Fe1414	1	0.180008	0.089993	0.149982	Biso	1	Fe
Fe1415	1	0.200006	0.08999	0.149981	Biso	1	Fe
Fe1416	1	0.220004	0.089987	0.149981	Biso	1	Fe
Fe1417	1	0.240001	0.089983	0.149982	Biso	1	Fe
Fe1418	1	0.026693	0.103325	0.149998	Biso	1	Fe
Fe1419	1	0.013367	0.116655	0.150004	Biso	1	Fe
Fe1420	1	0.006694	0.103323	0.15	Biso	1	Fe
Fe1421	1	0.033366	0.116657	0.150001	Biso	1	Fe
Fe1422	1	0.053365	0.116659	0.149998	Biso	1	Fe
Fe1423	1	0.046692	0.103326	0.149995	Biso	1	Fe
Fe1424	1	0.073364	0.116661	0.149996	Biso	1	Fe
Fe1425	1	0.066691	0.103328	0.149993	Biso	1	Fe
Fe1426	1	0.106688	0.103329	0.149988	Biso	1	Fe
Fe1427	1	0.093362	0.116662	0.149993	Biso	1	Fe
Fe1428	1	0.086689	0.103329	0.149991	Biso	1	Fe
Fe1429	1	0.11336	0.116662	0.14999	Biso	1	Fe
Fe1430	1	0.133358	0.116662	0.149988	Biso	1	Fe
Fe1431	1	0.126686	0.103329	0.149986	Biso	1	Fe
Fe1432	1	0.153356	0.116662	0.149986	Biso	1	Fe
Fe1433	1	0.146684	0.103329	0.149985	Biso	1	Fe
Fe1434	1	0.166682	0.103328	0.149983	Biso	1	Fe
Fe1435	1	0.193351	0.116658	0.149982	Biso	1	Fe
Fe1436	1	0.186679	0.103325	0.149982	Biso	1	Fe
Fe1437	1	0.173354	0.11666	0.149984	Biso	1	Fe
Fe1438	1	0.213348	0.116655	0.149981	Biso	1	Fe
Fe1439	1	0.206677	0.103322	0.149981	Biso	1	Fe
Fe1440	1	0.233345	0.11665	0.149981	Biso	1	Fe
Fe1441	1	0.226674	0.103318	0.149981	Biso	1	Fe
Fe1442	1	0.246671	0.103313	0.149981	Biso	1	Fe
Fe1443	1	0.020041	0.129988	0.150009	Biso	1	Fe
Fe1444	1	4.2e-05	0.129985	0.150012	Biso	1	Fe
Fe1445	1	0.04004	0.12999	0.150005	Biso	1	Fe
Fe1446	1	0.080038	0.129994	0.149999	Biso	1	Fe
Fe1447	1	0.060039	0.129992	0.150002	Biso	1	Fe
Fe1448	1	0.100036	0.129995	0.149995	Biso	1	Fe
Fe1449	1	0.120034	0.129996	0.149992	Biso	1	Fe
Fe1450	1	0.160029	0.129995	0.149987	Biso	1	Fe
Fe1451	1	0.140032	0.129996	0.14999	Biso	1	Fe
Fe1452	1	0.180027	0.129993	0.149985	Biso	1	Fe
Fe1453	1	0.200024	0.129991	0.149983	Biso	1	Fe
Fe1454	1	0.220021	0.129987	0.149981	Biso	1	Fe
Fe1455	1	0.240017	0.129982	0.14998	Biso	1	Fe
Fe1456	1	0.026717	0.14332	0.150013	Biso	1	Fe
Fe1457	1	0.013395	0.156649	0.150021	Biso	1	Fe
Fe1458	1	0.006718	0.143317	0.150017	Biso	1	Fe
Fe1459	1	0.033394	0.156652	0.150017	Biso	1	Fe
Fe1460	1	0.053392	0.156655	0.150013	Biso	1	Fe
Fe1461	1	0.046716	0.143322	0.150009	Biso	1	Fe
Fe1462	1	0.073391	0.156657	0.150008	Biso	1	Fe
Fe1463	1	0.066714	0.143325	0.150005	Biso	1	Fe
Fe1464	1	0.106711	0.143328	0.149998	Biso	1	Fe
Fe1465	1	0.093389	0.15666	0.150004	Biso	1	Fe
Fe1466	1	0.086713	0.143327	0.150001	Biso	1	Fe
Fe1467	1	0.113387	0.156661	0.15	Biso	1	Fe
Fe1468	1	0.133384	0.156662	0.149997	Biso	1	Fe
Fe1469	1	0.126709	0.143329	0.149995	Biso	1	Fe
Fe1470	1	0.153382	0.156663	0.149993	Biso	1	Fe
Fe1471	1	0.146706	0.143329	0.149991	Biso	1	Fe
Fe1472	1	0.166704	0.143328	0.149988	Biso	1	Fe
Fe1473	1	0.193375	0.15666	0.149986	Biso	1	Fe
Fe1474	1	0.186701	0.143327	0.149985	Biso	1	Fe
Fe1475	1	0.173379	0.156662	0.149989	Biso	1	Fe
Fe1476	1	0.213372	0.156657	0.149983	Biso	1	Fe
Fe1477	1	0.206697	0.143324	0.149983	Biso	1	Fe
Fe1478	1	0.233368	0.156652	0.149981	Biso	1	Fe
Fe1479	1	0.226694	0.143319	0.149981	Biso	1	Fe
Fe1480	1	0.24669	0.143314	0.14998	Biso	1	Fe
Fe1481	1	0.020073	0.169981	0.150026	Biso	1	Fe
Fe1482	1	7.4e-05	0.169977	0.150031	Biso	1	Fe
Fe1483	1	0.040072	0.169984	0.150021	Biso	1	Fe
Fe1484	1	0.080068	0.16999	0.150012	Biso	1	Fe
Fe1485	1	0.06007	0.169987	0.150016	Biso	1	Fe
Fe1486	1	0.100066	0.169993	0.150007	Biso	1	Fe
Fe1487	1	0.120064	0.169995	0.150003	Biso	1	Fe
Fe1488	1	0.160058	0.169996	0.149994	Biso	1	Fe
Fe1489	1	0.140061	0.169996	0.149998	Biso	1	Fe
Fe1490	1	0.180055	0.169996	0.14999	Biso	1	Fe
Fe1491	1	0.200051	0.169994	0.149987	Biso	1	Fe
Fe1492	1	0.220047	0.16999	0.149983	Biso	1	Fe
Fe1493	1	0.240043	0.169985	0.149981	Biso	1	Fe
Fe1494	1	0.026753	0.183313	0.15003	Biso	1	Fe
Fe1495	1	0.013435	0.19664	0.150039	Biso	1	Fe
Fe1496	1	0.006754	0.183309	0.150035	Biso	1	Fe
Fe1497	1	0.033434	0.196644	0.150034	Biso	1	Fe
Fe1498	1	0.053431	0.196649	0.150028	Biso	1	Fe
Fe1499	1	0.046751	0.183316	0.150025	Biso	1	Fe
Fe1500	1	0.073429	0.196653	0.150022	Biso	1	Fe
Fe1501	1	0.066749	0.18332	0.15002	Biso	1	Fe
Fe1502	1	0.106745	0.183326	0.15001	Biso	1	Fe
Fe1503	1	0.093427	0.196656	0.150017	Biso	1	Fe
Fe1504	1	0.086747	0.183323	0.150015	Biso	1	Fe
Fe1505	1	0.113424	0.19666	0.150012	Biso	1	Fe
Fe1506	1	0.133421	0.196662	0.150006	Biso	1	Fe
Fe1507	1	0.126742	0.183328	0.150005	Biso	1	Fe
Fe1508	1	0.153418	0.196664	0.150001	Biso	1	Fe
Fe1509	1	0.146739	0.18333	0.15	Biso	1	Fe
Fe1510	1	0.166736	0.18333	0.149995	Biso	1	Fe
Fe1511	1	0.19341	0.196664	0.149991	Biso	1	Fe
Fe1512	1	0.186732	0.18333	0.149991	Biso	1	Fe
Fe1513	1	0.173414	0.196665	0.149996	Biso	1	Fe
Fe1514	1	0.213406	0.196661	0.149987	Biso	1	Fe
Fe1515	1	0.206728	0.183327	0.149987	Biso	1	Fe
Fe1516	1	0.233401	0.196657	0.149983	Biso	1	Fe
Fe1517	1	0.226724	0.183323	0.149983	Biso	1	Fe
Fe1518	1	0.246719	0.183318	0.14998	Biso	1	Fe
Fe1519	1	0.006664	0.003329	0.169979	Biso	1	Fe
Fe1520	1	0.013333	0.016662	0.16998	Biso	1	Fe
Fe1521	1	0.026663	0.00333	0.169979	Biso	1	Fe
Fe1522	1	0.019998	0.009996	0.189978	Biso	1	Fe
Fe1523	1	0.033332	0.016663	0.169979	Biso	1	Fe
Fe1524	1	0.039997	0.009997	0.189978	Biso	1	Fe
Fe1525	1	0.046662	0.003331	0.169979	Biso	1	Fe
Fe1526	1	0.053332	0.016664	0.169979	Biso	1	Fe
Fe1527	1	0.066661	0.003332	0.169979	Biso	1	Fe
Fe1528	1	0.07333	0.016665	0.169979	Biso	1	Fe
Fe1529	1	0.079995	0.009999	0.189978	Biso	1	Fe
Fe1530	1	0.059996	0.009998	0.189978	Biso	1	Fe
Fe1531	1	0.08666	0.003333	0.16998	Biso	1	Fe
Fe1532	1	0.093329	0.016665	0.169979	Biso	1	Fe
Fe1533	1	0.10666	0.003333	0.169981	Biso	1	Fe
Fe1534	1	0.099994	0.009999	0.189979	Biso	1	Fe
Fe1535	1	0.113328	0.016666	0.16998	Biso	1	Fe
Fe1536	1	0.119993	0.01	0.18998	Biso	1	Fe
Fe1537	1	0.126659	0.003334	0.169982	Biso	1	Fe
Fe1538	1	0.133327	0.016666	0.169981	Biso	1	Fe
Fe1539	1	0.146658	0.003334	0.169983	Biso	1	Fe
Fe1540	1	0.153326	0.016665	0.169982	Biso	1	Fe
Fe1541	1	0.159991	0.01	0.189983	Biso	1	Fe
Fe1542	1	0.139992	0.01	0.189981	Biso	1	Fe
Fe1543	1	0.166657	0.003334	0.169985	Biso	1	Fe
Fe1544	1	0.173325	0.016665	0.169984	Biso	1	Fe
Fe1545	1	0.186656	0.003333	0.169988	Biso	1	Fe
Fe1546	1	0.193324	0.016664	0.169986	Biso	1	Fe
Fe1547	1	0.17999	0.01	0.189985	Biso	1	Fe
Fe1548	1	0.199989	0.009999	0.189988	Biso	1	Fe
Fe1549	1	0.206655	0.003332	0.169991	Biso	1	Fe
Fe1550	1	0.213323	0.016663	0.169989	Biso	1	Fe
Fe1551	1	0.219988	0.009998	0.189991	Biso	1	Fe
Fe1552	1	0.226654	0.003331	0.169994	Biso	1	Fe
Fe1553	1	0.233322	0.016661	0.169992	Biso	1	Fe
Fe1554	1	0.239987	0.009997	0.189995	Biso	1	Fe
Fe1555	1	0.246653	0.00333	0.169998	Biso	1	Fe
Fe1556	1	0.026667	0.023328	0.189979	Biso	1	Fe
Fe1557	1	0.013338	0.036659	0.189981	Biso	1	Fe
Fe1558	1	0.006668	0.023327	0.189979	Biso	1	Fe
Fe1559	1	4e-06	0.029994	0.169982	Biso	1	Fe
Fe1560	1	0.020003	0.029995	0.169981	Biso	1	Fe
Fe1561	1	0.033337	0.03666	0.18998	Biso	1	Fe
Fe1562	1	0.053336	0.036661	0.189979	Biso	1	Fe
Fe1563	1	0.046666	0.023329	0.189978	Biso	1	Fe
Fe1564	1	0.040002	0.029996	0.16998	Biso	1	Fe
Fe1565	1	0.073335	0.036662	0.189979	Biso	1	Fe
Fe1566	1	0.066666	0.02333	0.189978	Biso	1	Fe
Fe1567	1	0.060001	0.029996	0.16998	Biso	1	Fe
Fe1568	1	0.08	0.029997	0.169979	Biso	1	Fe
Fe1569	1	0.106663	0.023331	0.189978	Biso	1	Fe
Fe1570	1	0.093334	0.036663	0.189978	Biso	1	Fe
Fe1571	1	0.086664	0.023331	0.189978	Biso	1	Fe
Fe1572	1	0.099999	0.029998	0.169979	Biso	1	Fe
Fe1573	1	0.113333	0.036663	0.189978	Biso	1	Fe
Fe1574	1	0.133331	0.036663	0.189979	Biso	1	Fe
Fe1575	1	0.126662	0.023332	0.189979	Biso	1	Fe
Fe1576	1	0.119997	0.029998	0.16998	Biso	1	Fe
Fe1577	1	0.15333	0.036663	0.189979	Biso	1	Fe
Fe1578	1	0.146661	0.023332	0.18998	Biso	1	Fe
Fe1579	1	0.139996	0.029998	0.16998	Biso	1	Fe
Fe1580	1	0.16666	0.023331	0.189981	Biso	1	Fe
Fe1581	1	0.159995	0.029997	0.169981	Biso	1	Fe
Fe1582	1	0.193327	0.036662	0.189982	Biso	1	Fe
Fe1583	1	0.186659	0.023331	0.189983	Biso	1	Fe
Fe1584	1	0.173329	0.036663	0.18998	Biso	1	Fe
Fe1585	1	0.179994	0.029996	0.169983	Biso	1	Fe
Fe1586	1	0.213326	0.03666	0.189984	Biso	1	Fe
Fe1587	1	0.206657	0.02333	0.189986	Biso	1	Fe
Fe1588	1	0.199992	0.029995	0.169985	Biso	1	Fe
Fe1589	1	0.219991	0.029993	0.169987	Biso	1	Fe
Fe1590	1	0.233325	0.036658	0.189987	Biso	1	Fe
Fe1591	1	0.226656	0.023328	0.189989	Biso	1	Fe
Fe1592	1	0.246655	0.023327	0.189993	Biso	1	Fe
Fe1593	1	0.23999	0.029991	0.16999	Biso	1	Fe
Fe1594	1	0.006673	0.043326	0.169983	Biso	1	Fe
Fe1595	1	0.013343	0.056659	0.169985	Biso	1	Fe
Fe1596	1	0.026672	0.043327	0.169982	Biso	1	Fe
Fe1597	1	0.020008	0.049991	0.189983	Biso	1	Fe
Fe1598	1	9e-06	0.04999	0.189984	Biso	1	Fe
Fe1599	1	0.033342	0.05666	0.169984	Biso	1	Fe
Fe1600	1	0.040007	0.049993	0.189981	Biso	1	Fe
Fe1601	1	0.046671	0.043328	0.169981	Biso	1	Fe
Fe1602	1	0.053341	0.056661	0.169983	Biso	1	Fe
Fe1603	1	0.06667	0.043329	0.169981	Biso	1	Fe
Fe1604	1	0.07334	0.056662	0.169982	Biso	1	Fe
Fe1605	1	0.080005	0.049994	0.189979	Biso	1	Fe
Fe1606	1	0.060006	0.049994	0.18998	Biso	1	Fe
Fe1607	1	0.086669	0.04333	0.16998	Biso	1	Fe
Fe1608	1	0.093339	0.056662	0.169981	Biso	1	Fe
Fe1609	1	0.106668	0.04333	0.16998	Biso	1	Fe
Fe1610	1	0.100004	0.049995	0.189979	Biso	1	Fe
Fe1611	1	0.113338	0.056663	0.16998	Biso	1	Fe
Fe1612	1	0.120002	0.049995	0.189979	Biso	1	Fe
Fe1613	1	0.126667	0.04333	0.16998	Biso	1	Fe
Fe1614	1	0.133336	0.056662	0.16998	Biso	1	Fe
Fe1615	1	0.146665	0.04333	0.16998	Biso	1	Fe
Fe1616	1	0.153335	0.056662	0.16998	Biso	1	Fe
Fe1617	1	0.159999	0.049995	0.189979	Biso	1	Fe
Fe1618	1	0.140001	0.049995	0.189979	Biso	1	Fe
Fe1619	1	0.166664	0.043329	0.169981	Biso	1	Fe
Fe1620	1	0.173333	0.056661	0.16998	Biso	1	Fe
Fe1621	1	0.186662	0.043328	0.169982	Biso	1	Fe
Fe1622	1	0.193331	0.056659	0.169981	Biso	1	Fe
Fe1623	1	0.179998	0.049994	0.18998	Biso	1	Fe
Fe1624	1	0.199996	0.049993	0.189981	Biso	1	Fe
Fe1625	1	0.206661	0.043326	0.169983	Biso	1	Fe
Fe1626	1	0.213329	0.056657	0.169982	Biso	1	Fe
Fe1627	1	0.219995	0.049991	0.189983	Biso	1	Fe
Fe1628	1	0.226659	0.043324	0.169986	Biso	1	Fe
Fe1629	1	0.233328	0.056654	0.169984	Biso	1	Fe
Fe1630	1	0.239993	0.049988	0.189985	Biso	1	Fe
Fe1631	1	0.246658	0.043321	0.169988	Biso	1	Fe
Fe1632	1	0.026678	0.063323	0.189985	Biso	1	Fe
Fe1633	1	0.01335	0.076654	0.189989	Biso	1	Fe
Fe1634	1	0.006679	0.063322	0.189987	Biso	1	Fe
Fe1635	1	1.4e-05	0.06999	0.16999	Biso	1	Fe
Fe1636	1	0.020014	0.069991	0.169988	Biso	1	Fe
Fe1637	1	0.033349	0.076656	0.189987	Biso	1	Fe
Fe1638	1	0.053348	0.076657	0.189986	Biso	1	Fe
Fe1639	1	0.046677	0.063325	0.189983	Biso	1	Fe
Fe1640	1	0.040013	0.069993	0.169986	Biso	1	Fe
Fe1641	1	0.073347	0.076658	0.189984	Biso	1	Fe
Fe1642	1	0.066676	0.063326	0.189982	Biso	1	Fe
Fe1643	1	0.060012	0.069994	0.169985	Biso	1	Fe
Fe1644	1	0.08001	0.069995	0.169983	Biso	1	Fe
Fe1645	1	0.106674	0.063327	0.18998	Biso	1	Fe
Fe1646	1	0.093345	0.076659	0.189982	Biso	1	Fe
Fe1647	1	0.086675	0.063327	0.189981	Biso	1	Fe
Fe1648	1	0.100009	0.069995	0.169982	Biso	1	Fe
Fe1649	1	0.113344	0.07666	0.189981	Biso	1	Fe
Fe1650	1	0.133342	0.07666	0.18998	Biso	1	Fe
Fe1651	1	0.126672	0.063327	0.189979	Biso	1	Fe
Fe1652	1	0.120008	0.069995	0.169981	Biso	1	Fe
Fe1653	1	0.153341	0.076659	0.189979	Biso	1	Fe
Fe1654	1	0.146671	0.063327	0.189979	Biso	1	Fe
Fe1655	1	0.140006	0.069995	0.16998	Biso	1	Fe
Fe1656	1	0.166669	0.063327	0.189979	Biso	1	Fe
Fe1657	1	0.160004	0.069994	0.16998	Biso	1	Fe
Fe1658	1	0.193337	0.076657	0.189979	Biso	1	Fe
Fe1659	1	0.186667	0.063325	0.189979	Biso	1	Fe
Fe1660	1	0.173339	0.076658	0.189979	Biso	1	Fe
Fe1661	1	0.180002	0.069993	0.16998	Biso	1	Fe
Fe1662	1	0.213335	0.076655	0.189979	Biso	1	Fe
Fe1663	1	0.206665	0.063324	0.18998	Biso	1	Fe
Fe1664	1	0.200001	0.069991	0.16998	Biso	1	Fe
Fe1665	1	0.219999	0.069988	0.169981	Biso	1	Fe
Fe1666	1	0.233333	0.076652	0.189981	Biso	1	Fe
Fe1667	1	0.226664	0.063321	0.189982	Biso	1	Fe
Fe1668	1	0.246662	0.063318	0.189984	Biso	1	Fe
Fe1669	1	0.239997	0.069985	0.169983	Biso	1	Fe
Fe1670	1	0.006686	0.083322	0.169993	Biso	1	Fe
Fe1671	1	0.013357	0.096655	0.169997	Biso	1	Fe
Fe1672	1	0.026685	0.083324	0.169991	Biso	1	Fe
Fe1673	1	0.020021	0.089986	0.189993	Biso	1	Fe
Fe1674	1	2.2e-05	0.089985	0.189995	Biso	1	Fe
Fe1675	1	0.033356	0.096656	0.169994	Biso	1	Fe
Fe1676	1	0.04002	0.089988	0.18999	Biso	1	Fe
Fe1677	1	0.046684	0.083325	0.169989	Biso	1	Fe
Fe1678	1	0.053355	0.096658	0.169992	Biso	1	Fe
Fe1679	1	0.066683	0.083326	0.169987	Biso	1	Fe
Fe1680	1	0.073354	0.096659	0.169989	Biso	1	Fe
Fe1681	1	0.080018	0.08999	0.189986	Biso	1	Fe
Fe1682	1	0.060019	0.089989	0.189988	Biso	1	Fe
Fe1683	1	0.086681	0.083327	0.169985	Biso	1	Fe
Fe1684	1	0.093353	0.09666	0.169987	Biso	1	Fe
Fe1685	1	0.10668	0.083328	0.169984	Biso	1	Fe
Fe1686	1	0.100016	0.089991	0.189984	Biso	1	Fe
Fe1687	1	0.113351	0.09666	0.169985	Biso	1	Fe
Fe1688	1	0.120015	0.089992	0.189982	Biso	1	Fe
Fe1689	1	0.126678	0.083328	0.169982	Biso	1	Fe
Fe1690	1	0.133349	0.096661	0.169983	Biso	1	Fe
Fe1691	1	0.146676	0.083327	0.169981	Biso	1	Fe
Fe1692	1	0.153347	0.09666	0.169982	Biso	1	Fe
Fe1693	1	0.160011	0.089991	0.18998	Biso	1	Fe
Fe1694	1	0.140013	0.089992	0.189981	Biso	1	Fe
Fe1695	1	0.166675	0.083326	0.16998	Biso	1	Fe
Fe1696	1	0.173345	0.096659	0.169981	Biso	1	Fe
Fe1697	1	0.186672	0.083325	0.16998	Biso	1	Fe
Fe1698	1	0.193343	0.096657	0.16998	Biso	1	Fe
Fe1699	1	0.180009	0.08999	0.189979	Biso	1	Fe
Fe1700	1	0.200007	0.089988	0.189978	Biso	1	Fe
Fe1701	1	0.20667	0.083322	0.16998	Biso	1	Fe
Fe1702	1	0.213341	0.096654	0.16998	Biso	1	Fe
Fe1703	1	0.220005	0.089986	0.189979	Biso	1	Fe
Fe1704	1	0.226668	0.083319	0.169981	Biso	1	Fe
Fe1705	1	0.233338	0.09665	0.16998	Biso	1	Fe
Fe1706	1	0.240002	0.089982	0.18998	Biso	1	Fe
Fe1707	1	0.246666	0.083315	0.169982	Biso	1	Fe
Fe1708	1	0.026693	0.103318	0.189997	Biso	1	Fe
Fe1709	1	0.013367	0.116648	0.190004	Biso	1	Fe
Fe1710	1	0.006694	0.103317	0.189999	Biso	1	Fe
Fe1711	1	3.1e-05	0.109985	0.170004	Biso	1	Fe
Fe1712	1	0.02003	0.109987	0.17	Biso	1	Fe
Fe1713	1	0.033366	0.11665	0.19	Biso	1	Fe
Fe1714	1	0.053365	0.116652	0.189997	Biso	1	Fe
Fe1715	1	0.046692	0.10332	0.189994	Biso	1	Fe
Fe1716	1	0.040029	0.109989	0.169997	Biso	1	Fe
Fe1717	1	0.073364	0.116654	0.189994	Biso	1	Fe
Fe1718	1	0.066691	0.103322	0.189991	Biso	1	Fe
Fe1719	1	0.060028	0.10999	0.169995	Biso	1	Fe
Fe1720	1	0.080026	0.109992	0.169992	Biso	1	Fe
Fe1721	1	0.106688	0.103324	0.189986	Biso	1	Fe
Fe1722	1	0.093362	0.116655	0.189991	Biso	1	Fe
Fe1723	1	0.08669	0.103323	0.189988	Biso	1	Fe
Fe1724	1	0.100025	0.109993	0.169989	Biso	1	Fe
Fe1725	1	0.11336	0.116656	0.189988	Biso	1	Fe
Fe1726	1	0.133359	0.116657	0.189986	Biso	1	Fe
Fe1727	1	0.126686	0.103324	0.189984	Biso	1	Fe
Fe1728	1	0.120023	0.109993	0.169987	Biso	1	Fe
Fe1729	1	0.153356	0.116657	0.189983	Biso	1	Fe
Fe1730	1	0.146684	0.103324	0.189982	Biso	1	Fe
Fe1731	1	0.140021	0.109993	0.169985	Biso	1	Fe
Fe1732	1	0.160019	0.109993	0.169983	Biso	1	Fe
Fe1733	1	0.166682	0.103324	0.18998	Biso	1	Fe
Fe1734	1	0.193352	0.116654	0.189979	Biso	1	Fe
Fe1735	1	0.18668	0.103322	0.189979	Biso	1	Fe
Fe1736	1	0.173354	0.116656	0.189981	Biso	1	Fe
Fe1737	1	0.180017	0.109991	0.169981	Biso	1	Fe
Fe1738	1	0.213349	0.116652	0.189978	Biso	1	Fe
Fe1739	1	0.206678	0.10332	0.189978	Biso	1	Fe
Fe1740	1	0.200014	0.109989	0.16998	Biso	1	Fe
Fe1741	1	0.220011	0.109985	0.169979	Biso	1	Fe
Fe1742	1	0.233346	0.116648	0.189978	Biso	1	Fe
Fe1743	1	0.226675	0.103317	0.189978	Biso	1	Fe
Fe1744	1	0.246673	0.103313	0.189979	Biso	1	Fe
Fe1745	1	0.240009	0.109981	0.169979	Biso	1	Fe
Fe1746	1	0.006704	0.123317	0.170008	Biso	1	Fe
Fe1747	1	0.013379	0.136649	0.170013	Biso	1	Fe
Fe1748	1	0.026703	0.123319	0.170005	Biso	1	Fe
Fe1749	1	0.020041	0.12998	0.190008	Biso	1	Fe
Fe1750	1	4.2e-05	0.129978	0.190012	Biso	1	Fe
Fe1751	1	0.033378	0.136651	0.170009	Biso	1	Fe
Fe1752	1	0.04004	0.129983	0.190005	Biso	1	Fe
Fe1753	1	0.046702	0.123321	0.170001	Biso	1	Fe
Fe1754	1	0.053377	0.136654	0.170005	Biso	1	Fe
Fe1755	1	0.066701	0.123323	0.169998	Biso	1	Fe
Fe1756	1	0.073375	0.136656	0.170001	Biso	1	Fe
Fe1757	1	0.080037	0.129986	0.189997	Biso	1	Fe
Fe1758	1	0.060038	0.129985	0.190001	Biso	1	Fe
Fe1759	1	0.0867	0.123324	0.169995	Biso	1	Fe
Fe1760	1	0.093374	0.136657	0.169998	Biso	1	Fe
Fe1761	1	0.106698	0.123326	0.169992	Biso	1	Fe
Fe1762	1	0.100035	0.129988	0.189994	Biso	1	Fe
Fe1763	1	0.113372	0.136659	0.169994	Biso	1	Fe
Fe1764	1	0.120034	0.129989	0.18999	Biso	1	Fe
Fe1765	1	0.126696	0.123326	0.169989	Biso	1	Fe
Fe1766	1	0.13337	0.136659	0.169991	Biso	1	Fe
Fe1767	1	0.146694	0.123326	0.169986	Biso	1	Fe
Fe1768	1	0.153367	0.136659	0.169988	Biso	1	Fe
Fe1769	1	0.160029	0.129989	0.189984	Biso	1	Fe
Fe1770	1	0.140031	0.129989	0.189987	Biso	1	Fe
Fe1771	1	0.166691	0.123325	0.169984	Biso	1	Fe
Fe1772	1	0.173365	0.136658	0.169985	Biso	1	Fe
Fe1773	1	0.186689	0.123324	0.169982	Biso	1	Fe
Fe1774	1	0.193362	0.136656	0.169982	Biso	1	Fe
Fe1775	1	0.180027	0.129988	0.189982	Biso	1	Fe
Fe1776	1	0.200024	0.129986	0.18998	Biso	1	Fe
Fe1777	1	0.206686	0.123321	0.16998	Biso	1	Fe
Fe1778	1	0.213359	0.136653	0.16998	Biso	1	Fe
Fe1779	1	0.220021	0.129983	0.189978	Biso	1	Fe
Fe1780	1	0.226683	0.123317	0.169979	Biso	1	Fe
Fe1781	1	0.233355	0.136649	0.169979	Biso	1	Fe
Fe1782	1	0.240018	0.129979	0.189977	Biso	1	Fe
Fe1783	1	0.24668	0.123312	0.169979	Biso	1	Fe
Fe1784	1	0.026715	0.143312	0.190013	Biso	1	Fe
Fe1785	1	0.013392	0.156641	0.190023	Biso	1	Fe
Fe1786	1	0.006716	0.14331	0.190018	Biso	1	Fe
Fe1787	1	5.6e-05	0.149978	0.170022	Biso	1	Fe
Fe1788	1	0.020055	0.149981	0.170017	Biso	1	Fe
Fe1789	1	0.033391	0.156644	0.190018	Biso	1	Fe
Fe1790	1	0.05339	0.156647	0.190013	Biso	1	Fe
Fe1791	1	0.046714	0.143315	0.190009	Biso	1	Fe
Fe1792	1	0.040054	0.149983	0.170013	Biso	1	Fe
Fe1793	1	0.073388	0.156649	0.190008	Biso	1	Fe
Fe1794	1	0.066713	0.143317	0.190005	Biso	1	Fe
Fe1795	1	0.060052	0.149986	0.170009	Biso	1	Fe
Fe1796	1	0.080051	0.149988	0.170005	Biso	1	Fe
Fe1797	1	0.10671	0.14332	0.189997	Biso	1	Fe
Fe1798	1	0.093387	0.156651	0.190004	Biso	1	Fe
Fe1799	1	0.086711	0.143319	0.190001	Biso	1	Fe
Fe1800	1	0.100049	0.14999	0.170001	Biso	1	Fe
Fe1801	1	0.113384	0.156653	0.189999	Biso	1	Fe
Fe1802	1	0.133382	0.156655	0.189995	Biso	1	Fe
Fe1803	1	0.126707	0.143322	0.189993	Biso	1	Fe
Fe1804	1	0.120047	0.149992	0.169997	Biso	1	Fe
Fe1805	1	0.15338	0.156655	0.189991	Biso	1	Fe
Fe1806	1	0.146705	0.143322	0.189989	Biso	1	Fe
Fe1807	1	0.140044	0.149992	0.169993	Biso	1	Fe
Fe1808	1	0.160042	0.149992	0.169989	Biso	1	Fe
Fe1809	1	0.166703	0.143322	0.189986	Biso	1	Fe
Fe1810	1	0.193374	0.156654	0.189983	Biso	1	Fe
Fe1811	1	0.1867	0.143321	0.189983	Biso	1	Fe
Fe1812	1	0.173377	0.156655	0.189987	Biso	1	Fe
Fe1813	1	0.180039	0.149991	0.169986	Biso	1	Fe
Fe1814	1	0.21337	0.156651	0.18998	Biso	1	Fe
Fe1815	1	0.206697	0.143319	0.18998	Biso	1	Fe
Fe1816	1	0.200036	0.149989	0.169983	Biso	1	Fe
Fe1817	1	0.220032	0.149986	0.16998	Biso	1	Fe
Fe1818	1	0.233367	0.156647	0.189978	Biso	1	Fe
Fe1819	1	0.226693	0.143315	0.189978	Biso	1	Fe
Fe1820	1	0.24669	0.143311	0.189977	Biso	1	Fe
Fe1821	1	0.240028	0.149981	0.169978	Biso	1	Fe
Fe1822	1	0.006733	0.163309	0.170027	Biso	1	Fe
Fe1823	1	0.013411	0.176641	0.170032	Biso	1	Fe
Fe1824	1	0.026732	0.163313	0.170022	Biso	1	Fe
Fe1825	1	0.020069	0.169973	0.190028	Biso	1	Fe
Fe1826	1	7e-05	0.169969	0.190033	Biso	1	Fe
Fe1827	1	0.03341	0.176645	0.170026	Biso	1	Fe
Fe1828	1	0.040068	0.169976	0.190022	Biso	1	Fe
Fe1829	1	0.04673	0.163316	0.170017	Biso	1	Fe
Fe1830	1	0.053408	0.176648	0.170021	Biso	1	Fe
Fe1831	1	0.066729	0.163319	0.170012	Biso	1	Fe
Fe1832	1	0.073406	0.176651	0.170016	Biso	1	Fe
Fe1833	1	0.080064	0.169982	0.190012	Biso	1	Fe
Fe1834	1	0.060066	0.169979	0.190017	Biso	1	Fe
Fe1835	1	0.086727	0.163321	0.170008	Biso	1	Fe
Fe1836	1	0.093404	0.176654	0.170011	Biso	1	Fe
Fe1837	1	0.106725	0.163323	0.170003	Biso	1	Fe
Fe1838	1	0.100063	0.169984	0.190007	Biso	1	Fe
Fe1839	1	0.113402	0.176656	0.170006	Biso	1	Fe
Fe1840	1	0.12006	0.169986	0.190002	Biso	1	Fe
Fe1841	1	0.126723	0.163325	0.169999	Biso	1	Fe
Fe1842	1	0.133399	0.176658	0.170001	Biso	1	Fe
Fe1843	1	0.14672	0.163326	0.169995	Biso	1	Fe
Fe1844	1	0.153397	0.176659	0.169996	Biso	1	Fe
Fe1845	1	0.160055	0.169988	0.189992	Biso	1	Fe
Fe1846	1	0.140058	0.169988	0.189997	Biso	1	Fe
Fe1847	1	0.166717	0.163326	0.16999	Biso	1	Fe
Fe1848	1	0.173393	0.176659	0.169992	Biso	1	Fe
Fe1849	1	0.186714	0.163325	0.169987	Biso	1	Fe
Fe1850	1	0.19339	0.176658	0.169987	Biso	1	Fe
Fe1851	1	0.180052	0.169988	0.189988	Biso	1	Fe
Fe1852	1	0.200048	0.169987	0.189984	Biso	1	Fe
Fe1853	1	0.20671	0.163322	0.169983	Biso	1	Fe
Fe1854	1	0.213386	0.176656	0.169983	Biso	1	Fe
Fe1855	1	0.220045	0.169984	0.18998	Biso	1	Fe
Fe1856	1	0.226706	0.163319	0.16998	Biso	1	Fe
Fe1857	1	0.233382	0.176652	0.16998	Biso	1	Fe
Fe1858	1	0.240041	0.16998	0.189977	Biso	1	Fe
Fe1859	1	0.246702	0.163313	0.169978	Biso	1	Fe
Fe1860	1	0.026747	0.183304	0.190032	Biso	1	Fe
Fe1861	1	0.013427	0.196632	0.190043	Biso	1	Fe
Fe1862	1	0.006748	0.183301	0.190038	Biso	1	Fe
Fe1863	1	9.2e-05	0.189968	0.170042	Biso	1	Fe
Fe1864	1	0.02009	0.189972	0.170036	Biso	1	Fe
Fe1865	1	0.033426	0.196636	0.190036	Biso	1	Fe
Fe1866	1	0.053424	0.19664	0.19003	Biso	1	Fe
Fe1867	1	0.046745	0.183308	0.190026	Biso	1	Fe
Fe1868	1	0.040089	0.189976	0.17003	Biso	1	Fe
Fe1869	1	0.073422	0.196644	0.190024	Biso	1	Fe
Fe1870	1	0.066744	0.183311	0.190021	Biso	1	Fe
Fe1871	1	0.060087	0.18998	0.170025	Biso	1	Fe
Fe1872	1	0.080085	0.189984	0.170019	Biso	1	Fe
Fe1873	1	0.106739	0.183317	0.190009	Biso	1	Fe
Fe1874	1	0.09342	0.196647	0.190018	Biso	1	Fe
Fe1875	1	0.086742	0.183314	0.190015	Biso	1	Fe
Fe1876	1	0.100083	0.189987	0.170013	Biso	1	Fe
Fe1877	1	0.113417	0.19665	0.190012	Biso	1	Fe
Fe1878	1	0.133414	0.196653	0.190006	Biso	1	Fe
Fe1879	1	0.126737	0.183319	0.190004	Biso	1	Fe
Fe1880	1	0.12008	0.18999	0.170008	Biso	1	Fe
Fe1881	1	0.153411	0.196655	0.19	Biso	1	Fe
Fe1882	1	0.146734	0.183321	0.189999	Biso	1	Fe
Fe1883	1	0.140077	0.189992	0.170003	Biso	1	Fe
Fe1884	1	0.160074	0.189993	0.169997	Biso	1	Fe
Fe1885	1	0.166731	0.183322	0.189993	Biso	1	Fe
Fe1886	1	0.193404	0.196656	0.189989	Biso	1	Fe
Fe1887	1	0.186728	0.183322	0.189988	Biso	1	Fe
Fe1888	1	0.173408	0.196656	0.189994	Biso	1	Fe
Fe1889	1	0.18007	0.189993	0.169992	Biso	1	Fe
Fe1890	1	0.2134	0.196654	0.189984	Biso	1	Fe
Fe1891	1	0.206724	0.18332	0.189984	Biso	1	Fe
Fe1892	1	0.200067	0.189992	0.169988	Biso	1	Fe
Fe1893	1	0.220062	0.189989	0.169983	Biso	1	Fe
Fe1894	1	0.233396	0.196651	0.189979	Biso	1	Fe
Fe1895	1	0.22672	0.183317	0.18998	Biso	1	Fe
Fe1896	1	0.246715	0.183312	0.189976	Biso	1	Fe
Fe1897	1	0.240058	0.189985	0.169979	Biso	1	Fe
Fe1898	1	0.006663	0.003328	0.209977	Biso	1	Fe
Fe1899	1	0.013333	0.01666	0.209977	Biso	1	Fe
Fe1900	1	0.026662	0.00333	0.209976	Biso	1	Fe
Fe1901	1	0.019997	0.009994	0.229976	Biso	1	Fe
Fe1902	1	0.033332	0.016662	0.209977	Biso	1	Fe
Fe1903	1	0.039996	0.009996	0.229976	Biso	1	Fe
Fe1904	1	0.046661	0.003331	0.209977	Biso	1	Fe
Fe1905	1	0.053331	0.016663	0.209977	Biso	1	Fe
Fe1906	1	0.066661	0.003332	0.209977	Biso	1	Fe
Fe1907	1	0.07333	0.016664	0.209977	Biso	1	Fe
Fe1908	1	0.079994	0.009999	0.229977	Biso	1	Fe
Fe1909	1	0.059995	0.009997	0.229976	Biso	1	Fe
Fe1910	1	0.08666	0.003333	0.209978	Biso	1	Fe
Fe1911	1	0.093329	0.016665	0.209977	Biso	1	Fe
Fe1912	1	0.106659	0.003334	0.209979	Biso	1	Fe
Fe1913	1	0.099993	0.01	0.229977	Biso	1	Fe
Fe1914	1	0.113328	0.016666	0.209978	Biso	1	Fe
Fe1915	1	0.119993	0.010001	0.229978	Biso	1	Fe
Fe1916	1	0.126658	0.003335	0.20998	Biso	1	Fe
Fe1917	1	0.133327	0.016666	0.209979	Biso	1	Fe
Fe1918	1	0.146657	0.003335	0.209982	Biso	1	Fe
Fe1919	1	0.153326	0.016666	0.209981	Biso	1	Fe
Fe1920	1	0.159991	0.010002	0.229982	Biso	1	Fe
Fe1921	1	0.139992	0.010001	0.22998	Biso	1	Fe
Fe1922	1	0.166656	0.003336	0.209984	Biso	1	Fe
Fe1923	1	0.173325	0.016666	0.209983	Biso	1	Fe
Fe1924	1	0.186655	0.003336	0.209987	Biso	1	Fe
Fe1925	1	0.193324	0.016666	0.209985	Biso	1	Fe
Fe1926	1	0.17999	0.010002	0.229984	Biso	1	Fe
Fe1927	1	0.199989	0.010002	0.229987	Biso	1	Fe
Fe1928	1	0.206654	0.003335	0.20999	Biso	1	Fe
Fe1929	1	0.213323	0.016665	0.209988	Biso	1	Fe
Fe1930	1	0.219988	0.010002	0.229991	Biso	1	Fe
Fe1931	1	0.226653	0.003335	0.209994	Biso	1	Fe
Fe1932	1	0.233322	0.016665	0.209992	Biso	1	Fe
Fe1933	1	0.239987	0.010002	0.229995	Biso	1	Fe
Fe1934	1	0.246653	0.003334	0.209999	Biso	1	Fe
Fe1935	1	0.026667	0.023326	0.229977	Biso	1	Fe
Fe1936	1	0.013338	0.036656	0.229979	Biso	1	Fe
Fe1937	1	0.006668	0.023325	0.229978	Biso	1	Fe
Fe1938	1	4e-06	0.029991	0.209979	Biso	1	Fe
Fe1939	1	0.020003	0.029992	0.209978	Biso	1	Fe
Fe1940	1	0.033337	0.036657	0.229978	Biso	1	Fe
Fe1941	1	0.053336	0.036659	0.229977	Biso	1	Fe
Fe1942	1	0.046666	0.023327	0.229977	Biso	1	Fe
Fe1943	1	0.040002	0.029993	0.209978	Biso	1	Fe
Fe1944	1	0.073335	0.03666	0.229977	Biso	1	Fe
Fe1945	1	0.066665	0.023329	0.229976	Biso	1	Fe
Fe1946	1	0.060001	0.029995	0.209977	Biso	1	Fe
Fe1947	1	0.08	0.029996	0.209977	Biso	1	Fe
Fe1948	1	0.106663	0.023331	0.229977	Biso	1	Fe
Fe1949	1	0.093334	0.036661	0.229977	Biso	1	Fe
Fe1950	1	0.086664	0.02333	0.229976	Biso	1	Fe
Fe1951	1	0.099998	0.029996	0.209977	Biso	1	Fe
Fe1952	1	0.113333	0.036662	0.229977	Biso	1	Fe
Fe1953	1	0.133332	0.036663	0.229977	Biso	1	Fe
Fe1954	1	0.126662	0.023332	0.229978	Biso	1	Fe
Fe1955	1	0.119997	0.029997	0.209978	Biso	1	Fe
Fe1956	1	0.15333	0.036663	0.229978	Biso	1	Fe
Fe1957	1	0.146661	0.023332	0.229979	Biso	1	Fe
Fe1958	1	0.139996	0.029997	0.209978	Biso	1	Fe
Fe1959	1	0.16666	0.023333	0.22998	Biso	1	Fe
Fe1960	1	0.159995	0.029997	0.209979	Biso	1	Fe
Fe1961	1	0.193328	0.036663	0.229981	Biso	1	Fe
Fe1962	1	0.186659	0.023333	0.229983	Biso	1	Fe
Fe1963	1	0.173329	0.036663	0.229979	Biso	1	Fe
Fe1964	1	0.179994	0.029997	0.209981	Biso	1	Fe
Fe1965	1	0.213327	0.036662	0.229984	Biso	1	Fe
Fe1966	1	0.206658	0.023332	0.229985	Biso	1	Fe
Fe1967	1	0.199992	0.029996	0.209983	Biso	1	Fe
Fe1968	1	0.219991	0.029995	0.209986	Biso	1	Fe
Fe1969	1	0.233326	0.036661	0.229987	Biso	1	Fe
Fe1970	1	0.226657	0.023332	0.229989	Biso	1	Fe
Fe1971	1	0.246656	0.023331	0.229993	Biso	1	Fe
Fe1972	1	0.23999	0.029994	0.20999	Biso	1	Fe
Fe1973	1	0.006673	0.043323	0.209981	Biso	1	Fe
Fe1974	1	0.013344	0.056655	0.209984	Biso	1	Fe
Fe1975	1	0.026672	0.043324	0.20998	Biso	1	Fe
Fe1976	1	0.020008	0.049987	0.229981	Biso	1	Fe
[truncated: 186,024 more rows]
